# Supplementary material for: Genetic Background Specific Hypoxia Resistance in Rat is Correlated with Balanced Activation of a Cross-Chromosomal Genetic Network Centering on Physiological Homeostasis
Source: Front Genet. 2012 Oct 15;3:208. doi: 10.3389/fgene.2012.00208 (PMC3471511; doi:10.3389/fgene.2012.00208)
Supplement: Supplementary Table S1 — Gene expression alterations in the SS-BN consomic rat panel (SS-2 BN, SS-6 BN, SS-9 BN, SS-18 BN, and SS-Y BN) under hypoxia treatment. Data were averaged across four tissues and both genders. Set A: SS_hypoxia vs. SS_normoxia; Set B: CS_hypoxia vs. CS_normaxia; Set C: CS_normoxia vs. SS_normoxia; Set D: CS_hypoxia vs. SS_hypoxia. [file 34650_Mao_DataSheet1.XLS]

## Sheet: Suppl Table 1
Supplementary Table 1: Gene expression alterations in the SS-BN consomic rat panel (SS-2BN, SS-6BN, SS-9BN, SS-18BN and SS-YBN) under hypoxia treatment. Data were averaged across 4 tissues and both genders. Set A: SS_hypoxia vs. SS_normoxia; Set B: CS_hypoxa vs. CS_normaxia; Set C: CS_normoxia vs. SS_normoxia; Set D: CS_hypoxia vs. SS_hypoxia.
line number	UID	CHRNO	GENE_DESC	GENE_SYMBOL	SET A: SS_norm__SS_hyp	SET B: BN-norm__BN_hyp	Set C_BN_Norm_ SS_Norm	Set D: BN-Hyp__SS-hyp	CS2_SetB_CS-norm__CS_hyp	CS2_Set C_CS-norm_SS-norm	CS2_SetD_SS-hyp_CS_hyp	CS6_SetB_CS-norm__CS_hyp	CS6_Set C_CS-norm_SS-norm	CS2_SetD_SS-hyp_CS_hyp	CS9_SetB_CS-norm__CS_hyp	CS9_Set C_CS-norm_SS-norm	CS8_SetD_SS-hyp_CS_hyp	CS18_SetB_CS-norm__CS_hyp	CS18_Set C_CS-norm_SS-norm	CS18_SetD_SS-hyp_CS_hyp	CSY_SetB_CS-norm__CS_hyp	CSY_Set C_CS-norm_SS-norm	CSY_SetD_SS-hyp_CS_hyp
1	rage:70980	chr9	septin 2	Sep2	0.0276474	0.084225	-0.0047375	0.00338222	0.0443931	0.0269448	-0.0316188	0.0247271	0.0193063	-0.0448729	0.0564183	0.0571583	0.00586979	0.0306111	-0.0307528	-0.0337333	0.00755833	-0.00826667	0.0266625
2	rage:58113	chr2	selenoprotein	Sep15	0.0031141	0.040975	0.0289187	0.000354444	-0.0800681	0.0591365	0.0885875	0.0462365	-0.0569521	0.00684792	0.0517917	0.0761823	-0.0103354	0.112539	0.0220056	-0.0540347	0.0389375	-0.0414396	0.0742937
3	rage:67434	chr8	vesicle-associated calmodulin-binding protein	1G5	-0.048634	0.097575	-0.0051125	0.0161144	-0.0385222	-0.0359729	-0.00569688	0.00815312	0.00349792	-0.0471333	0.03818	-0.0874427	-0.0156083	-0.00288611	0.00798889	-0.00289167	-0.0247062	0.0538458	-0.0350875
4	rage:69794	chr4	alpha-2-macroglobulin	A2m	-0.139385	-0.108288	0.101259	-0.197417	0.0603542	-0.0172781	0.0841719	0.0153438	0.0341344	0.108141	0.045535	0.0274469	-0.0323656	-0.0247417	0.0113958	0.0103792	0.026375	-0.370175	0.0680375
5	rage:69353	chr10	apoptosis antagonizing transcription factor	Aatf	0.0223115	0.032325	-0.09066	0.0630182	0.0792417	0.0384143	0.0167429	0.0485267	-0.01806	-0.0011125	0.14474	-0.292727	-0.0470812	-0.0210333	0.0311583	0.00426667	0.295314	-0.0202143	-0.134575
6	rage:79116	chr10	4-aminobutyrate aminotransferase	Abat			-0.0475187	-0.0171267				0.0316937	0.005		-0.03409			-0.0445833		0.0480667
7	rage:62615	chr5	ATP-binding cassette, sub-family A (ABC1), member 1	Abca1	-0.0702667	-0.046	-0.0273125	0.00862	0.0573625	0.0210182	0.171691	0.100127	0.0191667	0.1675	-0.16599	0.155271	-0.031175	-0.0867667	-0.0025	-0.108817	-0.0025125	-0.1264	0.0777625
8	rage:60422	chr7	ATP-binding cassette, sub-family A, member 7	ABCA7	0.290912	0.0290667	-0.434269	0.410873	0.139517	0.116707	-0.0741667	0.0334438	0.0654933	0.0047	0.07842	0.0288733	-0.00623125	-0.102217	-0.0289083	0.08065	0.1382	0.0026375	-0.0372375
9	rage:69988	chr9	ATP-binding cassette, sub-family B (MDR/TAP), member 6	Abcb6		-0.0114167	0.0730729	-0.0539411	0.00610972	-0.0813177	0.0353531	0.00300417	-0.0306521	0.0176573	0.0765083	0.0380813	0.019475	-0.0331944	0.0280764	-0.00874167	0.0462854	0.0774208	-0.0182167
10	rage:72940	chr10	ATP-binding cassette, sub-family C (CFTR/MRP), member 1	Abcc1		0.11106	0.0190104	-0.0371983	-0.173908	0.0378255	0.00775781	-0.0138401	-0.0155193	-0.00728698	-0.0902408	-0.0460448	0.0143359	-0.0196403	0.0197757	-0.0166007	0.142334	0.0832625	-0.0298469
11	rage:65406	chr15	ATP-binding cassette, sub-family C (CFTR/MRP), member 4	Abcc4	0.008844	0.232875	-0.030675	-0.09355	-0.098625	-0.0332937	0.0790375	0.138319	-0.0203063	0.105087	0.03924	0.0328533	-0.01615	-0.02795	0.0307	0.0196583	0.130775	0.118875	-0.0311125
12	rage:61082	chr11	ATP-binding cassette, sub-family C (CFTR/MRP), member 5a	Abcc5a	0.070856	-0.1011	-0.05735	-0.01754	-0.020825	0.006425	-0.05476	0.07056	0.0175063	-0.0191875	-0.02093	-0.0217062	-0.0289188	0.17045	-0.03675	-0.051575	0.0780625	-0.009	-0.0239125
13	rage:60668	chr4	ATP-binding cassette, sub-family C (CFTR/MRP), member 9	Abcc9	0.0231458	0.114475	-0.0782875	-0.0119714	-0.174327	-0.05312	0.0408	0.00270625	0.01652	-0.0313812	-0.06485	0.195257	0.0163625	-0.150117	0.0162417	-0.0526182	0.0541625	-0.054725	0.094975
14	rage:74342	chr7	ATP-binding cassette, sub-family D (ALD), member 2	Abcd2	0.010704	0.0735	-0.0938	-0.0808867	-0.0182167	0.0140562	-0.010675	0.0309267	0.0301813	0.0126187	0.04542	-0.00740625	-0.016275	0.0036	0.0557	-0.0412727	-0.0105875	0.0321375	-0.0023
15	rage:59741	chr2	ATP-binding cassette, sub-family D (ALD), member 3	Abcd3	-0.0102333	-0.0476083	-0.0751292	0.127749	-0.0880667	0.0474771	0.0276688	-0.0237417	0.00506458	-0.00789375	-0.0308633	-0.113345	-0.00650208	-0.0193889	-0.0408778	0.0174	0.006125	-0.0184375	-0.0228292
16	rage:70339	chr20	ATP-binding cassette, sub-family F (GCN20), member 1	Abcf1	0.0478846	0.036475	0.200812	-0.0377433	-0.107312	0.0198875	-0.0472656	-0.0222469	0.0116438	0.01285	0.02921	-0.0036	-0.0229625	-0.0171917	-0.00719583	0.0232208	-0.0322875	0.0461625	-0.08825
17	rage:69391	chr20	ATP-binding cassette, sub-family G (WHITE), member 1	Abcg1		0.00773333	-0.0167677	-0.0255967	-0.0433104	-0.0568786	0.012126	0.0510932	-0.0224641	0.0193448	0.0669375		-0.0296714	-0.0328222	-0.00102917	0.00439931	0.0378656	0.0742021	0.0489115
18	rage:64302	chr9	abl-interactor 2	Abi2	-0.100288	0.137125	0.146469	-0.0904533	-0.1626	0.0504563	-0.0181	-0.0316562	-0.042225	0.0205437	-0.226967	0.0567063	0.0440562	-0.0151667	0.1116	-0.116	-0.055975	0.127287	-0.0458875
19	rage:55710	chr3	Abelson murine leukemia viral (v-abl) oncogene homolog 1	Abl1	-0.0105888	0.00551875	0.0251104	-0.0186878	0.0780333	-0.0640479	-0.00379062	0.0518391	-0.0142339	-0.0171896	-0.00383167	0.00864635	0.0167859	-0.0325667	0.0783042	0.0125618	-0.0428156	-0.0320281	0.0650844
20	rage:68793	chr3	ABO blood group (transferase A, alpha 1-3-N-acetylgalactosaminyltransferase; transferase B, alpha 1-3-galactosyltransferase)	Abo		-0.049625			0.0289125	0.0913938			-0.0256781	-0.007	0.004595	-0.0399406	-0.0297625	0.03715	0.0508083	-0.0228792	0.1327	0.008975	0.0491688
21	rage:82354	chr4	amiloride binding protein 1	Abp1		0.036525	-0.0720062	-0.0923967	0.101975	0.0706188	-0.0480937	0.128791	-0.0554313	-0.105366	0.062825	-0.00714062	-0.0506281	-0.0148833	0.0539958	-0.0842542	0.201244	-0.0419375	-0.0378313
22	rage:78686	chr8	acetyl-Coenzyme A acyltransferase 1 (peroxisomal 3-oxoacyl-Coenzyme A thiolase)	Acaa1	-0.0293545	0.024575	-0.0115937	-0.0143444	-0.0966278	0.0108812	0.0115896	-0.0562667	-0.0597396	0.0413667	-0.0629467	-0.0515542	0.000835417	0.00752778	0.0512667	-0.036575	0.00812083	0.0604583	-0.0143
23	rage:79321	chr18	acetyl-Coenzyme A acyltransferase 2 (mitochondrial 3-oxoacyl-Coenzyme A thiolase)	Acaa2	-0.0624979	-0.00701384	0.0113324	-0.088871	-0.0857639	0.0181185	-0.0188189	0.00256239	-0.00182039	0.0472256	-0.0909048	-0.0205552	0.000476786	-0.0129167	0.12314	-0.0838321	-0.00441987	0.0751462	0.140169
24	rage:82833	chr9	acetyl-Coenzyme A dehydrogenase, long-chain	Acadl	-0.0857404		0.0426094	0.0191567	-0.0630292	0.0568781	-0.0423125	0.0548875	0.0954594	0.0365469	-0.108785	-0.104375	0.0128719	-0.0108	0.010125	0.0157833	-0.0344313	-0.0904062	-0.0480063
25	rage:77920	chr2	acetyl-coenzyme A dehydrogenase, medium chain	Acadm	0.055244	-0.020925	-0.0100375	-0.02348	0.0126091	-0.0281125	-0.08282	0.0671875	-0.00458125	0.0909	-0.0736222	0.0316867	0.04662	-0.0785	-6.66667e-05	-0.0703091	0.148562	0.0146286	0.027325
26	rage:77196	chr12	short chain acyl-coenzyme A dehydrogenase	Acads	-0.0702827	-0.102083	-0.0574552	-0.05087	0.0158528	-0.0197646	-0.0465677	-0.00996042	0.00724896	0.00909063	0.00892	-0.096101	0.0665635	-0.092325	0.0880611	0.00772639	0.0973792	0.116371	-0.0579458
27	rage:81058	chr10	acyl-Coenzyme A dehydrogenase, very long chain	Acadvl		-0.170825	-0.17577	0.342688	-0.111262	0.0426109	-0.0429812	-0.107434	-0.0279885	0.0301089	-0.13599	-0.158004	-0.031124	-0.0763292	0.0432576	-0.0568194	0.00963854	0.0390104	-0.0378417
28	rage:74809	chr8	acetyl-coenzyme A acetyltransferase 1	Acat1	8.33333e-05	-0.0415792	0.0366177	0.0474056	-0.0415403	-0.0200344	-0.0316042	0.0105187	-0.0411969	0.0502125	-0.0397967	-0.07595	0.0457604	0.000438889	-0.00439444	-0.0181625	0.0624792	0.101612	-0.0297917
29	rage:74590	chr10	amiloride-sensitive cation channel 1	Accn1	-0.236654	0.0593	-0.0324111	-0.0491667	-0.058875	-0.0289625	0.15955	-0.10918	0.6732	-0.10426	-0.38855	-0.12702	-0.293822	-0.25212	-0.19718	0.0651429	0.046775	-0.735825	0.60835
30	rage:82928	chr10	angiotensin 1 converting enzyme 1	Ace	-0.0519667	-0.0440333	-0.014525	0.14814	-0.118256	0.202808	-0.0104333	-0.138017	0.06494	-0.0145	-0.044525	-0.179371	-0.0849333	-0.0880333	0.14065	0.038	-0.2439	-0.190314	-0.2549
31	rage:55604	chr1	Apobec-1 complementation factor, APOBEC-1 stimulating protein	Acf	-0.0933217	0.04485	0.0879937	-0.0559	-0.1206	0.0680333	-0.0762733	-0.154353	0.0279438	0.0629286	0.01476	-0.1456	0.0273875	-0.04555	-0.0605917	0.0202417	-0.141063	0.0270286	-0.06805
32	rage:62678	chr10	ATP citrate lyase	Acly	0.052449	-0.0219146	-0.0489172	0.117573	0.0770167	-0.0242656	-0.0583516	-0.0306281	0.0497109	-0.0533797	0.06299	-0.102367	-0.0462719	0.00790417	0.0580396	0.0150854	-0.115978	0.145128	-0.0138594
33	rage:59953	chr7	mitochondrial aconitase (nuclear aco2 gene)	Aco2	-0.0397778	0.128833	-0.0733556	-0.0444444	-0.1043	-0.0793273	0.0765077	0.0396533	0.00291875	0.0442188	-0.16546	-0.0142437	0.0221067	-0.106017	0.0839	-0.0894917	0.061925	0.252325	-0.0351875
34	rage:60799	chr14	acyl-Coenzyme A oxidase 3, pristanoyl	Acox3	-0.017496	-0.25565	-0.01216	0.0751929	0.0413667	0.0545188	-0.0874733	0.010325	-0.0428312	0.0319313	-0.1451	-0.07865	-0.0259062	-0.114183	-0.00514167	0.133373	0.0522625	-0.21	-0.0029
35	rage:68842	chr13	acid phosphatase 2	Acp2		0.2099	-0.0186521	0.02278	0.0310194		-0.01195	0.0862667	0.0623375		0.07425	0.0573625	-0.0312406	0.0277667	-0.0447667	-0.026825	0.16775	0.0178292	-0.0133625
36	rage:66462	chr8	acid phosphatase, prostate	Acpp	-0.010488	-0.12125	-0.0236812	0.0367867	0.0767583	0.0163187	-0.075275	0.0074125	-0.00585	-0.112112	0.08219	-0.0437467	0.0121938	-0.01945	0.0764833	-0.0132917	0.0708125	0.013	0.0185625
37	rage:61019	chr11	adipocyte complement related protein of 30 kDa	Acrp30		-0.192625	0.0691865	0.0661556	-0.0829375	0.0268083	0.0251479	0.0697375	-0.0467708	0.0469594	0.079405	0.022626	0.238539	-0.0212528	-0.0552542	-0.0208792	-0.0995667	0.182154	-0.162379
38	rage:68272	chr4	smooth muscle alpha-actin	Acta2	0.0159542	-0.0752	-0.0971937	0.101479	0.018525	-0.0310125	0.0492133	-0.0400714	-0.058475	-0.263036	-0.1645	0.00961875	0.146027	0.0824333	0.0306417	0.0845417	0.0935875	-0.103637	-0.0313
39	rage:59977	chr12	actin, beta	Actb		0.00943905	0.0293646	-0.0041117	0.0273501	0.113393	-0.11517	0.0405014	0.0764442	-0.0309899	0.0420017	-0.00533	0.03196	-0.0641579	0.0843633	0.0241212	-0.0644235	-0.0216896	-0.00188292
40	rage:63951	chr3	actin alpha cardiac 1	Actc1	-0.01134	0.01475	0.0632125	0.0180733	-0.072475	0.06085	0.00906429	-0.0944188	-0.0059125	-0.143893	0.00795	-0.00573333	0.027	0.0870333	0.161573	-0.0535727	-0.046525	-0.02855	-0.0446625
41	rage:68028	chr4	actin, gamma 2	Actg2	-0.02068	0.195967	-0.0312533	-0.203236	0.113064	0.0672667	0.04754	0.0352812	-0.0498533	-0.0361812	0.04343	-0.00586154	-0.0778923	0.14245	-0.07905	0.08946	-0.03435	-0.0136286	0.00688571
42	rage:59264	chr6	actinin, alpha 1	Actn1	0.0346776	0.0170917	0.00934271	-0.182127	-0.0968472	0.0113521	0.0315927	0.108779	0.0165438	-0.029876	0.04065	0.0237833	-0.036175	-0.00846111	-0.0308931	0.00344444	-0.0601875	0.0694292	0.00880625
43	rage:56348	chr1	actinin alpha 3	Actn3	-0.055596	-0.153725	0.1259	-0.0937533	-0.1669	0.00075	0.0065	-0.0374385	0.0505154	-0.00285	-0.116522	-0.0352231	0.0281143	-0.0569667	0.12798	-0.01651	-0.19335	0.120183	0.0648667
44	rage:68333	chr1	actinin alpha 4	Actn4		0.0394562	-0.0316005	0.00246667	0.00429167	0.0090875	0.0378141	0.103705	-0.0487625	0.0155656	0.03121	-0.0442578	-0.0256271	0.0538583	0.0077375	-0.00797014	0.0182281	-0.0116563	-0.00146562
45	rage:68884	chr13	actin-related protein 3 homolog (yeast)	Actr3	-0.1324	0.149775	0.1929	-0.20918	0.15295	-0.05595	-0.004225	0.144519	0.034225	-0.11105	0.01116	-0.0763375	0.000193333	0.10175	0.00241667	0.0131417	-0.184025	0.121688	-0.03325
46	rage:61103	chr3	activin type I receptor	Acvr1		-0.0020625	0.0301281	-0.0168533	-0.0689958	0.0358594	-0.0246812	0.0146969	-0.00222813	-0.0264156	0.00013		0.0337937	-0.002125	-0.0145917	0.0241958	0.0565	0.035775	-0.0145688
47	rage:69812	chr8	activin receptor IIB	Acvr2b	0.003888	0.018225	0.0347	-0.00847333	-0.0766917	0.00163571	0.0337438	-0.0276643	-0.0405062	0.0143375	0.01307	-0.0493933	0.0361062	-0.0913	0.057375	0.00693333	-0.111987	0.0122	-0.0371875
48	rage:69968	chr8	aminoacylase 1	Acy1	0.0234857	0.14185	-0.0708636	0.0744385	-0.115792	-0.0288312	-0.05335	-0.0259437	0.0294875	0.0586375	-0.01949	0.0499375	-0.0059	-0.0285167	-0.0196333	0.042475	-0.0223	0.0600875	-0.071775
49	rage:63412	chr3	adenosine deaminase	Ada	-0.0160071	-0.00480833	-0.0323781	0.0540711	0.0231264	0.0229552	-0.0805958	0.0138948	0.0205875	-0.000882292	0.02783	-0.0736156	-0.00910833	-0.0936389	0.0217194	0.0269486	-0.0289437	-0.00587083	-0.0240917
50	rage:64773	chr2	a disintegrin and metalloproteinase domain (ADAM) 15 (metargidin)	Adam15	-0.107192	0.0371	0.132053	-0.115582	-0.09285	0.0552938	0.0847133	-0.0475571	0.03466	0.216313	0.05677	0.0683077	0.094125	-0.0755	0.0315083	0.0900333	-0.0414875	-0.0233875	0.0500375
51	rage:60030	chr6	a disintegrin and metalloproteinase domain 17	Adam17		0.032325	-0.0657812	0.11773	0.06855	0.0295594	-0.0430531	-0.0142531	0.0225594	-0.0154906	-0.023885		0.0482438	-0.0463	-0.00917917	0.00690417	-0.069525	-0.0525813	0.061975
52	rage:71671	chr11	a disintegrin and metalloproteinase with thrombospondin motifs 1 (ADAMTS-1)	Adamts1	0.273312	-0.01865	-0.026525	-0.0451933	0.40825	-0.0154	-0.095525	0.403613	-0.0507625	-0.0702938	0.4024	0.0596687	-0.0675688	0.2409	-0.046475	0.108192	0.290712	-0.0387	0.035
53	rage:72748	chr17	adenylyl cyclase 2	Adcy2		-0.0536417	-0.121694	0.0134511	0.0843778	0.0184042	0.0504729	0.106843	0.0548417	-0.0138354	-0.0367833	-0.0675573	-0.0197729	0.0507389	-0.0137347	0.0103278	0.0433354	0.042975	0.00505625
54	rage:65673	chr6	adenylate cyclase 3	Adcy3		-0.0702667	-0.0523146	-0.0180056	0.0314111	0.0163052	-0.0481531	0.0197135	-0.00965521	-0.00999375	0.0280367	-0.00269375	-0.0221146	-0.0572667	0.0260083	0.0107167	0.0584875	-0.00889583	-0.0053125
55	rage:66172	chr15	adenylyl cyclase 4	Adcy4	0.02604	0.0454	0.0604467	-0.146742	0.25595	0.00206667	-0.0437937	0.06635	-0.0860312	-0.0608938	0.11926	-0.113267	-0.0396125	0.05155	0.0242083	0.03085	0.193438	-0.002675	-0.05485
56	rage:79881	chr11	adenylate cyclase 5	Adcy5	-0.0233205	0.00568542	0.0146415	-0.00907156	0.021689	0.00289458	-0.0765622	-0.0317681	-0.0213	0.0386094	-0.003885	-0.040312	-0.0158583	-0.03065	0.0320303	-0.005125	0.0571754	0.00738625	0.0160583
57	rage:77826	chr7	adenylyl cyclase 6	Adcy6		0.0356625	0.00728125	-0.02853		-0.0102094		-0.0370781	0.0692062	0.0574125	-0.06606	-0.0632938	-0.0122688	0.0287	0.0293583	-0.0280333	-0.0497187	-0.0323875	0.01755
58	rage:67564	chr9_random	adenylate cyclase activating polypeptide 1	Adcyap1	0.0182	-0.19275	0.00607857	0.110855	0.199933	-0.0748583	-0.0519462	-0.00728125	-0.00405625	0.0714267	0.21305	0.0354867	0.0514067	0.0142833	-0.0167167	0.00750833	-0.128757	-0.190129	-0.0801429
59	rage:81388	chr14	adducin 1, alpha	Add1		-0.0054	0.0212938	0.00615333	0.0271333	-0.0373844	-0.0235781	0.0463469	0.0282625	0.0336125	-0.05827	0.0107844	-0.0177563	-0.0374083	-0.01565	-0.0365208	0.120787	0.114119	0.00409375
60	rage:77227	chr4	adducin 2, beta	Add2	-0.067524	-0.068175	0.091325	0.0448	-0.127975	-0.0437125	-0.136447	-0.0210313	0.0226313	0.0117	-0.02277	0.0141267	0.00093125	0.0901833	-0.0660583	-0.0433917	0.0266625	0.135963	-0.038575
61	rage:73371	chr1	adducin 3, gamma	Add3		-0.0400354	0.00332656	-0.01928	0.0729812	0.0388672	0.0545135	0.038251	-0.0233521	0.0325042	-0.0314292	0.029525	0.039863	0.029225	-0.0214979	-0.0696146	-0.0320187	0.0673135	-0.0444177
62	rage:78616	chr2	alcohol dehydrogenase 1	Adh1	0.00492115	-0.000275	0.0646062	-0.184377	0.263937	0.0284	-0.206959	0.175009	-0.0336125	-0.0888219	0.286475	-0.0513437	-0.0469156	0.0156917	0.0536667	0.0197458	0.455831	0.0637438	-0.0902625
63	rage:67528	chr2	alcohol dehydrogenase 4 (class II), pi polypeptide	Adh4	-0.0623583	-0.182425	0.227347	-0.110486	0.0843917	-0.0476077	-0.122121	-0.0295929	-0.0562267	-0.126994	-0.01735	-0.12755	-0.00643125	-0.0169667	0.0314417	0.020525	-0.16345	-0.015575	-0.0451875
64	rage:70016	chr15	adenosine kinase	Adk		0.0319125	0.135664	-0.0793473	-0.106387	-0.0539045	-0.0438107	-0.0326776	-0.00430522	0.0471781	-0.07578	0.0346318	0.00721071	-0.0267333	0.000932143	-0.0219571	-0.0495786	-0.0486143	-0.0169589
65	rage:61218	chr7	adrenomedullin receptor	Admr	-0.0733923	0.090425	-0.04228	0.0071	-0.18652	0.117407	0.0866	-0.110907	0.0284438	0.0057	-0.0952667	0.0644813	0.0733214	0.0202667	-0.0219167	0.011775	-0.005175	0.0285125	0.083625
66	rage:70105	chr3	activity-dependent neuroprotective protein	Adnp	0.00768462	-0.133479	-0.00897708	0.0693711	-0.0237014	0.04605	0.103327	-0.0358708	0.0540469	-0.0378594	0.02839	-0.0916104	0.0204177	0.0604833	0.016925	0.0300375	-0.0690438	-0.118729	0.115919
67	rage:70297	chr20	adenosine A2a receptor	Adora2a	-0.076687	0.122967	-0.00721875	-0.0815933	-0.00381667	0.01198	0.182336	0.114869	-0.0255562	-0.050825	0.115456	-0.0108313	-0.06804	0.0627833	-0.0385917	-0.154342	0.127062	-0.0330143	0.168925
68	rage:55951	chr11	ADP-ribosylarginine hydrolase	Adprh	0.000445455	-0.0693667	0.0329375	-0.00472	-0.0827889	-0.109131	0.111969	0.0620857	0.0873833	0.04624	-0.065975	0.1557	0.145042	-0.00693333	-0.0295833	-0.101082	-0.0588714	0.0196143	0.0917
69	rage:66359	chr13	ADP-ribosyltransferase 1	Adprt	-0.0209522	0.0131979	0.00105156	0.0152156	-0.0341792	-0.0336068	-0.0184865	0.0163328	-0.0330469	0.00449219	-0.0232258	0.0122646	0.0486344	0.0128	0.0454014	-0.00465208	-0.0127385	0.03365	0.0164948
70	rage:82131	chr3	adrenergic receptor, alpha 1d	Adra1d	-0.0183286	-0.0456	0.0773375	0.0377429	-0.0132273	-0.0316667	-0.111025	0.0869167	0.119019	-0.0633286	-0.043925	-0.104286	0.0274769	0.00862	0.0205364	0.0853	-0.191057	0.0184625	0.0572833
71	rage:78247	chr3	adrenergic receptor, alpha 2b	Adra2b		-0.151587	0.0447719	-0.03752	-0.129417	-0.0154344	0.0250281	0.0711219	-0.0145906	-0.0750844	-0.03967	-0.0197156	-0.0354219	-0.0562167	0.0420667	0.013275	0.173938	-0.0178125	-0.130081
72	rage:82055	chr1	adrenergic receptor, beta 1	Adrb1	-0.0065381	-0.0865667	0.0917636	0.0976	0.0138545	0.0558929	-0.04575	-0.07915	-0.04902	0.00806	-0.11254	-0.0734733	-0.141019	0.0155	0.0849364	-0.0273417	0.0290125	-0.046025	0.0241875
73	rage:57222	chr1	adrenergic receptor kinase, beta 1	Adrbk1		0.044075	-0.0549625	-0.0238633	-0.00170417	0.00650625	-0.0742938	-0.06045	0.0320969	0.00334375	0.00116		0.0263344	0.0505083	0.02845	-0.00400417	-0.131775	0.0312	0.0257938
74	rage:57209	chr3	adhesion regulating molecule 1	Adrm1	0.0426889	0.0991	0.0244625	-0.0267583	0.066825	0.0341545	0.01165	0.0162833	0.04748	-0.14268	0.176467	0.34993	0.0967769	-0.1053	-0.1691	0.1496	0.214557	0.192543	0.33785
75	rage:61990	chr5	adipose differentiation-related protein	ADRP	0.112444	0.075	0.0197667	-0.193827	-0.0377833	-0.265617	-0.0777286	0.39288	-0.491275	0.11625	0.05778	0.18075	-0.24597	0.02438	0.13475	-0.0883222	0.0167667	0.12895	0.09385
76	rage:55996	chr19	development-related protein	AF045564	0.0467318	0.034025	-0.0755938	0.00142	0.0197333	-0.0994733	-0.0610667	0.0388375	0.0422562	-0.124662	-0.0838	-0.1287	0.0310937	0.0746333	0.009275	-0.023425	-0.024575	0.0750125	0.0007125
77	rage:78677	chr17	corneal wound healing related protein	AF272892		-0.005	-0.0529031	0.00641333	0.117962	0.0687344	0.0258531	0.0101469	-0.0283531	-0.0364562	-0.011495	-0.0368094	0.0384844	0.0139083	0.0636667	-0.0141833	0.0711312	0.0739313	0.00964375
78	rage:81008	chrX	thyroid hormone-response protein-1	AF348365	0.0586208	-0.058175	0.07782	0.0109273	0.124891	0.0264813	0.0906437	0.10566	0.00476923	0.114815	0.1245	-0.0305188	0.00843125	0.00496	-0.023525	-0.0160167	0.325738	-0.0132625	0.033875
79	rage:75145	chr6	afadin	Af6	-0.0597002	0.0371164	0.0285045	0.0025473	-0.0896492	-0.00319182	-0.00848185	-0.0464741	-0.00520238	0.0339107	-0.0874471	0.00705967	0.0158592	-0.0221929	-0.00504187	-0.0191565	0.0281661	0.0173039	-0.0140464
80	rage:77405	chr14	alpha-fetoprotein	Afp	0.0515437	-0.00893	-0.0841835	0.0406981	0.0492109	-0.0412459	-0.0310433	0.0526983	-0.045139	-0.0121969	-0.00801393	-0.0509199	0.00859948	-0.010775	0.0857569	-0.0213734	0.00312411	-0.0410994	0.0168857
81	rage:74896	chr1	aggrecan 1	Agc1	0.0214	-0.068325	0.053075	0.0162154	-0.00781818	-0.0245688	-0.0594923	-0.0840562	-0.037525	-0.00729375	-0.09428	-0.0220188	0.0431667	-0.0647333	0.0475	-0.0407417	0.0003625	0.205675	0.0075
82	rage:73097	chr16	angiopoietin-2	Agpt2	-0.0353192	0.061475	-0.01175	0.00742	-0.074175	-0.0811375	0.0347438	-0.0353438	-0.06805	0.0048375	-0.01529	0.0452812	-0.0207563	-0.0472	-0.0130833	0.03315	0.0259125	0.0531625	-0.0308125
83	rage:80644	chr5	agrin	Agrn	0.139075	-0.0197667	0.210342	-0.149683	-0.0014375	0.0149444	-0.070225	0.0882333	0.0132667	-0.179267	0.31078	0.228473	-0.18705	-0.151467	-0.366367	-0.11115	0.227375	0.00886	-0.0717
84	rage:71428	chr3	activator of G-protein signaling 3	Ags3	-0.012376	-0.0702	0.0421375	0.0397733	-0.0964	-0.0764571	-0.0563875	-0.100925	0.00536875	0.0264562	-0.0666111	-0.240843	-0.05702	-0.0397	0.0265	-0.002925	0.0123857	-0.0523857	-0.0550875
85	rage:64057	chr19	angiotensinogen	Agt	-0.0671542	-0.44725	-0.11172	0.0086	0.005625	0.109063	0.1847	0.0938083	-0.02475	-0.349507	-0.25371	-0.05326	0.0677769	-0.0483833	-0.05815	0.0261917	0.176113	-1.1502	0.168925
86	rage:74285	chr9	alanine-glyoxylate aminotransferase	Agxt	-0.112613	0.020025	-0.0132929	0.128815	-0.203367	0.0727187	-0.061025	-0.0890786	0.0741143	0.02245	0.08072	-0.292171	0.02054	-0.0495667	-0.0250727	-0.0396167	0.0928	-0.0803	-0.0695857
87	rage:71434	chr3	S-adenosylhomocysteine hydrolase	Ahcy	0.07306	-0.0323	-0.191725	0.128333	-0.0355818	0.00373333	-0.138456	0.0424063	-0.00436875	-0.0122313	0.08676	0.0318688	0.00118125	-0.0377333	0.0120167	-0.0299833	-0.016475	-0.194513	-0.0119125
88	rage:73705	chr11	alpha-2-HS-glycoprotein	Ahsg	0.0307042	-0.23255	-0.0504687	0.0772333	0.0780833	0.0424875	0.0613563	0.131221	-0.0974357	-0.108014	-0.0268111	0.02108	-0.0565813	0.039	-0.00511667	-0.00860909	0.056425	-1.16468	0.01595
89	rage:78017	chr6	AIP1	Aip1	0.003964	0.0995	-0.0323188	0.0779867	-0.0482545	-0.0323687	0.0380062	-0.0125125	-0.0431125	-0.0130375	-0.0373667	0.0231125	0.0188188	-0.02225	-0.0168	-0.029	-0.011675	-0.0043625	0.0409625
90	rage:64940	chr10	aryl hydrocarbon receptor-interacting protein-like 1	Aipl1	-0.0861476	0.13295	-0.0750769	-0.0276	0.151075	0.348813	0.15342	-0.077125	0.0778733	-0.0629786	0.0694143	-0.1516	-0.105	-0.002875	0.0715182	-0.0783833	-0.074975	0.3507	0.0589
91	rage:57537	chr1	adenylate kinase 3	Ak3		0.0499667	-0.00165104	0.0624622	-0.0194931	-0.00880625	0.0285427	-0.0356052	-0.0142729	0.0143854	-0.0108367	0.108428	0.0189521	0.0195806	0.0393111	0.0269764	0.0366458	-0.0207021	0.044525
92	rage:75287	chr15	A kinase (PRKA) anchor protein 11	Akap11	-0.199988	0.027575	0.19416	-0.32108	-0.0886636	-0.0076875	0.0189667	0.0810133	-0.01415	-0.0325312	-0.11898	0.0710533	0.0605625	0.0402833	0.0830667	-0.0133917	0.0897	0.0339375	-0.0584625
93	rage:79354	chr1	A kinase (PRKA) anchor protein (gravin) 12	Akap12		0.120825	0.0238906	-0.0253633	-0.124733	0.00094375	0.0358906	-0.150766	-0.0508688	0.0564375	-0.164585	-0.0519281	-0.0190125	0.0171167	-0.00529167	0.0002375	-0.153319	0.06855	-0.0348437
94	rage:75586	chr1	A kinase (PRKA) anchor protein 13	Akap13	-0.015596	0.2076	-0.267156	0.229853	-0.170275	0.0105188	-0.0586375	-0.0492733	-0.08725	0.0766063	-0.07277	-0.0494625	-0.0313643	-0.0533833	0.0912091	0.00286667	-0.0969875	0.026025	-0.0210875
95	rage:82854	chr7	A kinase anchor protein 8	Akap8	-0.0863865	-0.063675	0.0393844	-0.00063	-0.0679875	-0.000590625	0.0599875	0.0270875	-0.0295281	-0.0342625	-0.00405	0.0095875	-0.0276125	0.02785	0.011325	-0.00385833	0.0717813	-0.0508062	-0.0104812
96	rage:69526	chr4	A kinase (PRKA) anchor protein (yotiao)	Akap9	-0.0363891	0.0718167	0.0151896	-0.0216267	-0.0709514	0.0279146	0.0297063	0.076525	0.00906458	0.0177021	0.0174833		0.0358375	0.00302222	0.0202528	0.0552097	0.0646083	0.0639125	0.0266583
97	rage:79081	chr5	aldo-keto reductase family 1, member A1	Akr1a1		-0.000525	-0.176928	-0.02017	0.114783		-0.109784	0.163863	0.0243906	0.0138969	0.129125	0.09815	0.00377813	0.05735	-0.0292875	0.0644792	0.0915	0.123294	0.0623687
98	rage:58682	chr6	v-akt murine thymoma viral oncogene homolog 1	Akt1	-0.00882821	-0.0841083	0.0351562	-0.0175667	-0.0155792	0.00615937	0.00382708	0.0282125	0.0443917	0.0559938	-0.02238	-0.0656292	-0.0123875	0.0109194	0.018725	-0.00296528	0.0532625	-0.0158312	0.0343708
99	rage:72300	chr1	murine thymoma viral (v-akt) oncogene homolog 2	Akt2	-0.0361437	0.0217908	0.0163479	-0.00765111	-0.0785708	-0.00831417	0.000150417	-0.0324758	-0.0253969	0.00887604	-0.020717	-0.0275973	0.0353892	-0.0177389	-0.0106403	-0.0165514	-0.0177783	0.0275108	-0.00888667
100	rage:63681	chr5	aminolevulinate, delta-, dehydratase	Alad		-0.0919	-0.0167906	0.0344689	-0.0610722	-0.0221594	0.0158635	-0.0405469	0.00653125	0.0453823	0.026675	-0.0445688	-0.0307469	-0.0101861	-0.118846	-0.0637319	-0.0129542	0.133944	-0.0700125
101	rage:55394	chrX	aminolevulinic acid synthase 2	Alas2	0.0300522	0.27525	0.0373688	-0.497427	0.369733	-0.03504	-0.104313	0.364273	0.0636063	-0.147687	0.36747	0.2145	-0.0978187	0.0789	0.0312333	-0.0530273	0.0706125	-0.212087	0.113525
102	rage:57584	chr14	albumin	Alb	-0.0335011	-0.873787	-0.195539	-0.00065414	0.251419	0.199864	0.406792	-0.200603	-0.379647	-0.412769	-0.431795	-0.545472	-0.0820433	-0.195787	-0.16022	0.0393158	0.140999	-0.761018	0.18677
103	rage:57176	chr11	activated leukocyte cell adhesion molecule	Alcam	0.0147735	0.111224	0.0108155	0.0576423	0.0101508	0.0101325	0.00757031	0.00664365	-0.0193109	-0.00113906	0.0267925	-0.0887172	-0.0263009	-0.01858	-0.0479621	-0.01917	0.0249981	-0.0461781	0.01853
104	rage:56020	chr8	aldehyde dehydrogenase family 1, subfamily A2	Aldh1a2	0.0428765	0.1919	-0.0545	0.0748909	-0.00645	-0.0069	-0.02041	0.14318	-0.0595714	-0.284667	-0.186456	-0.314189	-0.4732	0.0615333	-0.05196	-0.20749	-0.179871	-0.03795	0.0258
105	rage:66612	chr1	aldehyde dehydrogenase family 1, subfamily A3	Aldh1a3	0.144156	0.28505	0.0155	0.0895286	0.147457	0.05186	0.00900909	-0.0353786	-0.331154	-0.0599462	-0.17302	-0.0520125	-0.00380667	-0.00665	0.108408	-0.00353333	-0.0351143	-1.52951	-0.0558167
106	rage:66633	chr12	aldehyde dehydrogenase 2	Aldh2	-0.03514	-0.0903333	-0.127019	0.127087	-0.0555083	-0.01885	-0.144638	-0.0764187	-0.0357	0.0252375	-0.00402	-0.112594	0.0224812	-0.0427333	0.0859167	-0.063325	-0.120287	-0.189086	0.02245
107	rage:74498	chr10	aldehyde dehydrogenase family 3, subfamily A2	Aldh3a2	0.0176109	0.0549583	0.0352	0.06902	0.0547556	0.0335	0.0056	0.0114521	-0.0313583	-0.00261875	0.0115267	-0.00881042	-0.0215812	-0.00326111	0.0533625	0.0213556	-0.0431792	-0.0351979	-0.0354354
108	rage:71605	chr13	aldehyde dehydrogenase family 9, subfamily A1	Aldh9a1	-0.0904875	0.207675	0.04784	-0.00497857	-0.0971818	0.127525	0.0972062	-0.15106	0.021025	-0.0678563	0.122725	0.0729687	0.0619812	-0.0863	-0.0400667	0.0397083	0.016625	0.0394714	0.0656429
109	rage:76907	chr1	aldolase A	Aldoa		-0.118733	-0.0399844	0.0173844	0.0949944	-0.0140063	-0.0371271	-0.0603396	-0.0346469	-0.0162729	-0.0567433	-0.0013125	0.00373333	0.0383389	-0.00809722	0.0451417	0.00507917	0.0870333	-0.00476667
110	rage:69363	chr5	aldolase B	Aldob	0.0306231	-0.1095	0.00280313	-0.0811467	0.0352083	0.0722344	-0.00695313	0.0138938	0.009975	0.0466625	-0.057705	-0.0186375	-0.00132188	-0.0936333	0.0222708	0.038325	0.0821937	0.217069	0.195288
111	rage:56460	chr10	aldolase C, fructose-biphosphate	Aldoc		0.0862	0.00744635	-0.0324989	0.0534813	0.0579229	0.0270563	0.121682	0.0252479	-0.0415813	0.0909058	0.00483281	-0.0558156	0.00382083	0.0287625	0.0195326	0.260734	-0.0302771	-0.0535438
112	rage:69577	chr4	Aldehyde reductase 1 (low Km aldose reductase) (5.8 kb PstI fragment, probably the functional gene)	Aldr1	0.00641314	-0.0433167	-0.0696797	-0.0235806	0.0435361	0.0236531	-0.0130901	-0.0634755	-0.00574844	-0.0713625	-0.0374933	-0.0777495	-0.0424255	-0.00532361	0.0260208	0.00520347	-0.00986875	-0.0216375	-0.0505781
113	rage:55616	chr7	aldehyde reductase (aldose reductase) like 6	Aldrl6		0.0995125	0.194228	-0.251223	-0.127879	0.0590781								0.017975			-0.0124875	0.422856	-0.033275
114	rage:78586	chr12	arachidonate 5-lipoxygenase activating protein	Alox5ap	-0.0551261	0.0096	-0.0195813	-0.0975333	0.0400444	0.10846	-0.0248125	-0.0415375	0.0245333	-0.0467667	-0.023225	0.0487273	0.0183	0.0047	-0.0167417	-0.011475	-0.0440571	0.0698625	-0.0577875
115	rage:55497	chr5	alkaline phosphatase, tissue-nonspecific	Alpl	-0.0690455	0.013525	-0.0211312	-0.13588	0.13171	-0.0673733	0.000546667	0.0526143	-0.0533812	-0.0133063	0.09446	-0.0786063	0.0318071	-0.0125667	-0.0741333	0.0452583	0.205138	0.103738	-0.021025
116	rage:61878	chr9	amyotrophic lateral sclerosis 2 (juvenile) chromosome region, candidate 3	Als2cr3	-0.0631477	0.0320417	0.00874063	-0.0836926	-0.00979	-0.0198748	0.0340954	0.0302376	0.0121823	-0.0310454	0.00660467	-0.0760161	0.0413092	-0.0144567	0.021125	0.0168814	0.0201896	0.0814896	0.015775
117	rage:63884	chr2	alpha-methylacyl-CoA racemase	Amacr	-0.0169269	-0.198175	-0.00872667	0.0383917	0.04411	-0.0583214	-0.191379	-0.0645615	0.0415875	-0.0240333	0.0874444	-0.0531214	0.0755267	-0.0409667	-0.0302667	0.036125	-0.079575	0.22138	0.0017
118	rage:75143	chr20	S-adenosylmethionine decarboxylase 1	Amd1	0.412972	0.1164	0.0326375	-0.24068	0.640025	-0.0809062	0.0542188	0.4006	-0.126363	0.0700562	0.92708	0.0171313	0.0551313	-0.00205	-0.0851417	0.0231917	1.83853	0.041075	0.02285
119	rage:77018	chr8	amphoterin induced gene and ORF 3	Amigo3	0.149444	-0.046025	-0.122263	0.1393	-0.0267333	0.0128063	0.0139188	0.00214375	-0.0960063	-0.0500437	0.05768	0.138687	0.0349313	-0.0386167	0.0260083	0.001375	0.207025	-0.446837	0.0714875
120	rage:66222	chr1	adenosine monophosphate deaminase 3	Ampd3	-0.0358478	-0.19815	0.0397562	0.00225333	-0.242917	0.0624867	-0.0242133	0.0301333	-0.0159938	0.0583467	0.0244333	-0.00335625	-0.047675	0.0219667	0.0258273	0.0134182	-0.115963	0.212657	0.02825
121	rage:66055	chr7	angiopoietin 1	Angpt1	-0.0600391	0.0302667	0.0866091	-0.0107615	-0.0721222	0.0630562	0.031675	-0.1274	0.122633	-0.0468667	-0.00811111	0.0942286	0.003625	-0.0182167	-0.046725	-0.0562	0.0347429	-0.0420125	0.0002
122	rage:58856	chr20	ankyrin 3 (G)	Ank3	0.0622212	-0.077175	-0.0288312	0.0788233		-0.0289	0.0354094	0.214853	0.0671469				-0.0666969	-0.140242	-0.00515833	0.0082375	0.0721063	0.0251313	0.0301438
123	rage:62005	chr1	ankyrin repeat domain 1 (cardiac muscle)	Ankrd1	0.000219231	0.0209	0.0231875	0.0359733	-0.160492	-0.0423437	0.058125	0.00553125	0.0163187	0.0490938	-0.01283	0.0398467	0.0042875	-0.0393667	0.0215167	0.01255	0.0329875	-0.09055	0.0562375
124	rage:79316	chr8	acidic nuclear phosphoprotein 32 family, member A	Anp32a	-0.0367833	0.012325	0.05094	0.276492	-0.285567	0.0486154	0.0235077	-0.05068	-0.0805813	-0.00447333	-0.11702	-0.0775857	0.01652	-0.06062	-0.000245455	-0.0131167	-0.240125	0.0851375	-0.0192125
125	rage:60152	chr1	alanyl (membrane) aminopeptidase	Anpep		-0.033	0.118618	-0.110133	-0.0399597	0.0344438	0.0159531	0.0130073	0.0226698	-0.0200417	-0.111207	0.0126875	-0.0507656	-0.104511	0.0297556	0.0137153	0.0773083	0.134002	-0.0998125
126	rage:70140	chr14	Annexin III (Lipocortin III)	Anx3	0.0356277	-0.0839604	0.0506729	-0.075648	0.149002	-0.0304929	-0.0559115	0.0619923	0.0436946	-0.0180915	0.000615	-0.0519407	0.00395313	0.0345	0.0206847	-0.0213528	-0.0331725	-0.13481	0.0532042
127	rage:69228	chr1	annexin 1	Anxa1	0.00459442	0.00505417	-0.0395273	0.0267236	0.0599881	0.0269342	0.0139233	0.0211467	0.0154642	-0.0291769	0.0439267	-0.0296402	0.0187023	0.02041	-0.00167722	-0.00398722	0.019375	0.0476646	-0.0116958
128	rage:57698	chr8	calpactin I heavy chain	Anxa2	0.0818295	0.0297375	-0.0673208	0.149442	-0.0444528	0.00982813	-0.0504979	-0.034751	0.00992917	-0.0253771	-0.0475733	-0.0144875	0.0579479	-0.0331222	0.0341083	-0.0160083	-0.0564792	0.115138	-0.00457917
129	rage:81896	chr4	ZAP 36/annexin IV	Anxa4		0.0056625	-0.0278406	0.0530567		-0.0806719	-0.0609656	0.0540188	0.00950312	-0.0184531	0.007665	-0.0472219	0.0438031	0.07875	-0.021725	-0.0105042	0.00735625	-0.0799625	-0.106962
130	rage:55633	chr2	annexin 5	Anxa5	0.174606	0.052475	-0.233009	0.308983		-0.252937		-0.0082375	0.000140625	-0.089425	0.03647		-0.0701406	0.116967	-0.057225	-0.0252292	0.00885	-0.0778062	-0.0374313
131	rage:68783	chr10	annexin VI	Anxa6		0.0736	-0.0702719	0.0360667	0.007825	-0.0489812	0.0168219	0.0091625	-0.0136969	0.00810938	-0.06584	0.0419906	-0.0174219	-0.01085	-0.0231792	-0.0339458	0.0226813	-0.0291875	0.01905
132	rage:69808	chr15	annexin A7	Anxa7	-0.267368	0.022225	0.518194	-0.2959	0.005625	0.26824	0.194569	-0.122869	-0.063525	0.045625	0.0188778	0.116706	0.0812875	0.0025	-0.0778667	-0.0541083	-0.0012375	0.0652625	0.04725
133	rage:67121	chr9	aldehyde oxidase	Aox1	-0.0100462	0.319733	0.01888	-0.01396	0.282909	-0.0171187	-0.02052	0.279827	0.0660375	0.0552111	0.0036875	0.0205067	0.00345	0.0009	0.0495583	-0.0409667	0.095	-0.011175	-0.013
134	rage:79961	chr14	adaptor protein complex AP-1, beta 1 subunit	Ap1b1	0.0738667	-0.01815	0.03295	0.0218462	-0.1797	0.142471	-0.02492	0.105033	-0.3379	0.2077	-0.4867	-0.6545	0.186267	-0.3938	-0.1532	0.080725		0.453	0.1927
135	rage:80460	chr19	adaptor protein complex AP-1, gamma 1 subunit	Ap1g1	-0.061446	0.0409033	0.0684953	-0.0444787	-0.0215887	0.02676	-0.00806031	-0.0700913	-0.0179813	-0.02847	-0.004903	-0.0543381	-0.0313037	0.0331567	0.0177467	0.0376283	-0.0634075	0.0630713	-0.0509525
136	rage:63723	chr1	adaptor protein complex AP-2, alpha 2 subunit	Ap2a2	0.00301154	-0.0575625	0.00756875	-0.01899	-0.0506833	-0.0249625	-0.0693812	0.00877188	0.0301281	0.00299688	-0.069495	-0.0486156	0.00253437	-0.0310833	0.0525917	-0.0727333	0.0404625	-0.0233563	-0.0419
137	rage:57206	chr10	adaptor-related protein complex 2, beta 1 subunit	Ap2b1			0.0525187	-0.0113067		0.00100625	-0.00645	-0.0001625	0.0311563		-0.00825		-0.0215656	-0.00245	0.0396917	0.019725	0.0694125	0.01625	-0.0306
138	rage:56497	chr11	adaptor-related protein complex 2, mu 1 subunit	Ap2m1	-0.0517888	0.018525	0.00382219	-0.0377377	0.0271342	0.003915	0.0161569	-0.152699	-0.0735737	0.06031	0.011026	-0.144391	0.0122884	-0.0551233	-0.0171483	0.009445	-0.149698	-0.0837438	-0.106682
139	rage:79225	chr1	clathrin-associated protein 17	Ap2s1		0.066275	0.0650156	0.0572833		-0.0770938								0.073025				-0.0467875	0.163106
140	rage:65622	chr15	adaptor-related protein complex AP-3, mu 1 subunit	Ap3m1	-0.09032	-0.0507	0.106575	-0.0978067	-0.202258	-0.0189625	0.0686	-0.0489875	-0.00995	0.0065625	-0.10429	0.0996	0.0117813	0.00623333	0.0879417	-0.07655	0.025925	0.066275	-0.072575
141	rage:71516	chr16	adaptor-related protein complex 3, mu 2 subunit	Ap3m2	-0.033704	0.024325	0.0685	-0.104373	-0.116282	0.0427875	-0.0689933	-0.0929437	-0.00481875	0.0455188	-0.08127	-0.0925733	-0.00773125	-0.04016	0.0251909	0.0623833	-0.0313	-0.0112125	0.0156625
142	rage:59521	chr1	amyloid beta (A4) precursor protein-binding, family A, member 2 (X11-like)	Apba2		-0.0199	-0.0504156	0.0332267	-0.0652	0.050675	0.0460094	0.0130594	0.00794062	0.100016	0.013985	0.0193875	0.0721562	-0.000441667	0.0382708	-0.0492958	0.0153687	0.0651063	-0.0343563
143	rage:62841	chr7	amyloid beta (A4) precursor protein-binding, family A, member 3 (X11-like 2)	Apba3	-0.00720449	0.0347625	0.0359052	0.0548644	-0.0324806	0.0271406	0.021049	-0.0725594	0.0327729	-0.00604375	-0.01761	-0.0230792	0.0171187	-0.0166333	-0.00470833	-0.00785556	-0.0535521	-0.00192292	0.0928396
144	rage:68673	chr1	amyloid beta (A4) precursor protein-binding, family B, member 1	Apbb1	0.008304	-0.0433333	-0.131425	0.206487	0.059725	0.0577867	-0.007225	-0.0168875	0.0685188	-0.0038125	-0.13962	-0.099725	-0.0683333	0.00723333	0.0178417	-0.0705333	-0.27605	-0.0420714	-0.0617429
145	rage:74569	chr18	adenomatosis polyposis coli	Apc		0.099175	0.00501875	-0.153813	-0.0455917	-0.0925219	0.099275	0.101031	0.00923125	0.0486687	-0.02707	0.0139531	0.0326594	0.0535833	-0.0613292	-0.00598333	0.00349375	0.059625	0.0245187
146	rage:79956	chr9	aortic preferentially expressed gene 1	Apeg1	0.0911	0.745675	0.345025	-0.511571	0.442089	-0.0854071	-0.17495	0.0658929	-0.0689308	0.550464	0.0157	0.253279	0.140492	0.80034	0.08076	-0.212022	-1.18996	0.00867143	0.13756
147	rage:65737	chr8	N-acylaminoacyl-peptide hydrolase	Apeh		0.0634125	0.0605125	0.163783	0.08155	0.0163844	-0.0113687	0.0666094	0.104619	0.0819	0.105095		-0.0349969	0.030225	-0.0268	-0.087775	0.0192812	0.059	0.0116
148	rage:65451	chrX	apelin	Apel	-0.052824	-0.0622	0.0772812	-0.0402067	-0.0558917	-0.00895625	-0.097575	-0.00905625	-0.0423125	-0.0012875	-0.02737	-0.0562063	-0.0106563	-0.0391667	-0.0486333	0.0412	0.0028625	0.068175	0.0225
149	rage:76346	chr15	apurinic/apyrimidinic endonuclease 1	Apex1	0.117244	0.154967	-0.112237	0.13746	-0.0233917	-0.0919533	0.0413	0.1572	-0.029475	0.0139688	-0.05097	-0.0731267	0.0268063	0.0900667	0.102817	-0.110892	-0.009475	0.06115	0.0288125
150	rage:75872	chr13	apolipoprotein A-II	Apoa2	-0.0366913	-0.2378	-0.138064	-0.146713	-0.115542	0.108238	0.173636	0.143429	-0.183189	0.0713667	0.0175222	0.113086	0.0359563	-0.126283	-0.0791583	0.0561667	0.0366143	-0.784975	-0.049425
151	rage:77113	chr8	apolipoprotein A-IV	Apoa4		-0.1779	-0.0681214		0.172678	0.127783	-0.100316	-0.0125357	-0.0316069	0.086254	0.048865	-0.0341333	-0.020985	0.0577262	-0.0776619	0.0116033	0.017933	0.0701085	0.0781054
152	rage:61962	chr6	apolipoprotein B	Apob	0.092376	-0.1189	-0.0287562	0.220036	-0.277627	0.0862867	0.0423562	-0.0723929	-0.0166667	-0.0889063	0.09817	-0.0413438	0.0727312	-0.162067	-0.00236667	-0.0637091	-0.0593333	-0.0216167	-0.073525
153	rage:70601	chr1	apolipoprotein C-I	Apoc1	-0.101868	-0.0781667	0.0573733	-0.0545615	-0.0568222	0.0435143	0.0166067	-0.109171	0.0975333	-0.0932333	-0.347175	0.20748	-0.0158333	-0.07314	-0.18045	0.0284	-0.116029	-0.0800375	0.0169125
154	rage:74441	chr11_random	apolipoprotein D	Apod	0.0359409	0.0392667	-0.0246062	0.03056	-0.0175625	-0.0456231	0.104614	-0.000583333	-0.272	0.0508286	0.244286	0.100027	-0.0418538	-0.00185	-0.12685	-0.121367	0.131514	-0.449725	-0.0766375
155	rage:75365	chr1	apolipoprotein E	Apoe		0.0253	-0.04985	-0.0831467	0.0409958	0.0287156	0.0855375	0.0688906	-0.056625	-0.0781344	0.01544	-0.09405	0.0490437	-0.0099	-0.0364	0.0187	0.15215	-0.114531	0.0188875
156	rage:74281	chr11	amyloid beta (A4) precursor protein	App	0.0478712	-0.0221	-0.0707656	0.12341	0.154517	0.04065	-0.160487	0.101303	-0.0315531	0.000771875	0.06099	0.0293312	0.114103	0.0170833	0.0339	0.000233333	0.0619562	-0.0089875	-0.0547187
157	rage:67513	chr19	APP-binding protein 1	Appbp1	0.0241263	-0.10275	-0.0221885	0.0874378	0.0015375	-0.0644021	-0.000326042	-0.0308219	-0.000127083	0.0546365	0.0394917	0.136249	0.0298073	0.0731972	-0.0394431	0.0503833	0.147252	0.0130979	-0.0502229
158	rage:56313	chr2	leucyl-specific aminopeptidase PILS	Appils		-0.004125	-0.0400375	-0.0483467	0.0218667	0.0795406	0.0113719	-0.0331812	-0.0054125	-0.0009625	-0.049955	-0.0755875	0.00200313	-0.0194917	0.00743333	0.0587292	0.0457125	0.016075	-0.00655625
159	rage:68091	chr4	aquaporin 1	Aqp1	0.0589192	-0.096325	0.0914625	0.00276667	0.175558	0.0268531	-0.1194	-0.142309	0.00580312	-0.0212156	-0.11602	-0.0351406	-0.00725938	0.0561917		-0.102121	0.0879813	0.121819	0.00456875
160	rage:57271	chr7	aquaporin 2	Aqp2	0.335362	-0.144025	-0.211921	0.211562	0.034375	-0.0213687	-0.08852	0.0356812	0.0070125	-0.0363	0.00771	0.122747	-0.0519467	0.0474667	-0.032275	-0.04565	0.0077	0.270775	-0.0491125
161	rage:73561	chr1	aquaporin 8	Aqp8	0.0969375	-0.0892667	0.0043875	-0.09576	0.0919909	-0.114681	-0.0765857	0.164069	0.14211	-0.118609	-0.08193	0.263467	-0.0690357	-0.242767	-0.0813727	-0.201817	-0.0967286	-0.364625	0.4051
162	rage:72924	chrX	v-raf murine sarcoma 3611 viral oncogene homolog 1	Araf1		0.0171047	0.0405094	-0.0659164	-0.111174	0.000108482	-0.00435179	0.0440282	0.00660644	0.0177207	-0.057987	-0.00860432	0.00176733	-0.0012003	-0.0131333	-0.00513393	-0.0132761	0.047448	0.0718821
163	rage:60073	chr12	acidic ribosomal protein P0	Arbp		-0.0516375	-0.13472	0.0397433	0.106901	0.0510573	-0.0133385	0.0508583	0.00757917	-0.0516677	-0.047675	0.000617708	-0.0441865	0.03085	0.0480528	-0.0152	-0.0387417	0.00194167	-0.0213583
164	rage:65401	chr10	ADP-ribosylation factor 1	Arf1		-0.07735	0.160133	-0.0403439	0.0525271	0.00637552	0.0243635	0.106242	0.0332453	0.0364422	6.08333e-05	0.0857859	-0.0204417	0.0107583	-0.0148778	-0.0459319	-0.0586187	0.00998437	-0.0230635
165	rage:75999	chr10	ADP-ribosylation factor 2	Arf2	0.041264	-0.01335	-0.123175	0.0905733	-0.0893417	0.0212313	0.0260937	0.0368	0.032875	0.02988	-0.04839	-0.111	0.0064625	-0.0665167	0.0182167	-0.0306833	-0.0396125	-0.05755	0.05615
166	rage:79073	chr7	ADP-ribosylation factor 3	Arf3	0.013732	0.067225	-0.0031	-0.0360533	-0.0480364	0.00049375	-0.0462375	0.0268563	-0.0676375	-0.0182313	-0.00348	0.0105133	0.0146133	0.00983333	0.0098	-0.038975	0.126225	0.0057875	-0.0033625
167	rage:65676	chr16	ADP-ribosylation factor 4	Arf4	0.0716808	-0.123746	-0.0462281	-0.0385911	0.103621	0.00938854	0.00440312	-0.06285	0.0242583	-0.0990323	-0.0856683	-0.105054	-0.0169865	0.112861	-0.0262917	0.0421944	-0.000175	-0.00504583	0.0339729
168	rage:66157	chr4	ADP-ribosylation factor 5	Arf5	0.0140212	-0.0739646	-0.026975	-0.0414617	-0.0654083	-0.0467797	-0.0289906	0.0053625	-0.00680781	-0.0209266	-0.0331825	0.0211766	0.0558917	-0.0292417	0.106621	0.0470312	-0.0711063	0.0569531	0.0395406
169	rage:75842	chr6	ADP-ribosylation factor 6	Arf6	0.000155769	0.00895	-0.0859969	0.0561333	-0.0410667	0.00381875	-0.005725	-0.0478312	0.0171344	-0.0924219	-0.00652	-0.130259	0.0188688	-0.013525	0.00652083	-0.0140083	0.00939375	0.0192312	-0.030675
170	rage:77121	chr2	ADP-ribosylation factor domain protein 1, 64kD	Arfd1	-0.0643513	-0.026	0.0571469	-0.02274	-0.17889	0.060949	0.00576146	-0.00703958	-0.027275	0.00751771	-0.05063	-0.00273958	-0.0171844	-0.0329111	0.00465556	-0.0258694	0.0437813	-0.0377229	-0.00145833
171	rage:56686	chr3	ADP-ribosylation factor 1 GTPase activating protein	Arfgap1	-0.0902409	0.029675	-0.0102727	0.01701	-0.02425	-0.0796917	-0.0490917	-0.0376308	0.01625	-0.00241429	0.0856222	-0.00680769	0.0931625	0.0229333	-0.0503083	0.036075	-0.30314	-0.05122	0.0413
172	rage:69260	chr1	arginase 1	Arg1	-0.0788	0.148675	0.0921188	-0.122193	-0.103936	-0.10546	0.0137308	-0.01742	-0.0729438	0.031525	-0.05823	-0.111827	-0.0564125	-0.00628333	0.0332	0.00605833	0.1752	-0.034525	0.0604625
173	rage:70201	chr6	arginase 2	Arg2	-0.0281897	-0.00199583	-0.0173896	0.0605189	-0.0577542	-0.0408896	-0.0248396	-0.0670042	-0.00906042	0.00852917	-0.0493717	0.0617781	-0.0201323	-0.0418167	-0.0195972	-0.0122167	-0.218613	-0.0148667	0.133942
174	rage:59577	chr16	Arg/Abl-interacting protein ArgBP2	Argbp2		0.164808		-0.346676	0.256436		-0.0480146	0.207119	0.0835542	-0.181898	0.246907	-0.0433104		0.220928	0.0455694	-0.063475	0.344938	-0.0987292	-0.0447542
175	rage:64358	chr16_random	plysia ras-related homolog A2	Arha2	0.0535731	-0.01	-0.124338	0.166633	-0.0581545	0.0404938	0.0864187	-0.0248357	0.0614563	0.0952	-0.04274	0.003825	-0.0501125	-0.0366333	-0.0290667	-0.001975	-0.02975	-0.119425	0.0009875
176	rage:75327	chr6	rhoB gene	Arhb	0.0491	-0.043025	-0.00049375	0.0123333	-0.0166583	-0.00214375	-0.0626812	-0.0716133	-0.122781	-0.0122625	0.03588	-0.0179133	0.0316688	-0.124833	0.0837083	0.00615	-0.0641125	0.045925	-0.122725
177	rage:63873	chr16	rho GTPase activating protein 7	Arhgap7		0.0629833	0.0190292	-0.0209506	-0.132151	-0.00383646	-0.0649156	0.0566188	-0.0677141	0.0118594	-0.049605	-0.0296911	0.0220708	-0.00695417	0.041375	-0.020675	0.001125	-0.0635271	-0.0101417
178	rage:65815	chr4	Rho guanine nucleotide exchange factor (GEF) 5	Arhgef5	-0.0600292	0.0212	0.03746	-0.156421	-0.09075	-0.0665467	0.0449786	0.0155818	-0.00722727	-0.0662222	-0.0833143	0.198192	0.0858167	0.0142333	0.0651	-0.0579667	0.00335	0.0462375	0.045825
179	rage:60022	chr3	ras homolog gene family, member V	Arhv	0.0577478	0.234667	0.0609312	-0.144386	-0.197886	-0.06431	0.132575	0.141407	0.0152667	-0.0684867	-0.0718444	0.0907692	-0.0206125	0.08995	-0.061875	-0.0293	0.0393125	0.0787	-0.0072375
180	rage:77485	chr1	aristaless (Drosophila) homeobox	Arix	0.006664	-0.093825	0.0264563	0.00994667	-0.122536	-0.00221875	0.102944	-0.0113875	-0.0149625	-0.020475	-0.08544	-0.00978	-4.375e-05	0.00508333	0.00683333	-0.009425	0.0948125	0.02395	0.0012
181	rage:75128	chr7	ADP-ribosylation factor-like 1	Arl1		0.0660417	-0.029925	-0.0164178	-0.0221958	0.0111917	-0.00663854	-0.0233323	0.0093875	-0.0226406	0.0095	-0.0205448	0.0310979	-0.0435111	-0.0142111	0.0280528	-0.0054875	-0.0529375	0.01335
182	rage:74576	chr1	ADP-ribosylation-like 2	Arl2	-0.0578667	-0.0787	-0.21776	0.0360857	-0.112336	-0.0240313	-0.0485187	0.00163125	-0.0082375	0.0185313	0.00041	-0.104953	0.0220375	-0.12305	0.0649167	0.0388917	-0.0864375	0.06325	-0.0559
183	rage:63425	chr6	ADP-ribosylation-like 4	Arl4	0.0232826	0.1359	-0.0143143	-0.173627	-2e-05	-0.0379357	-0.123592	0.111244	0.02755	0.0690937	-0.0089	-0.169779	0.0885563	0.0905167	0.0521273	0.0613417	-0.0787333	0.119986	-0.300343
184	rage:64594	chr3	ADP-ribosylation factor-like 5	Arl5	-0.067228	-0.1232	0.184544	-0.0941133	-0.190633	0.056675	0.0320937	-0.0307375	-0.0501125	0.0136625	-0.0220444	-0.0147437	0.0208562	0.0604667	-0.0390833	-0.0116	-0.168375	-0.017725	-0.0027
185	rage:67180	chr1	aryl hydrocarbon receptor nuclear translocator-like	Arntl	0.008676	-0.0697	0.08505	-0.0997267	-0.225792	-0.0252875	0.021175	0.0950375	0.0155437	-0.00834375	0.14606	-0.0120875	0.00211875	0.0872	0.0217727	0.00395833	0.12895	0.0413125	0.0140625
186	rage:68163	chr12	suppressor of profilin/p41 of actin-related complex 2/3	Arpc1a	0.105569	-0.11455	0.0161646	0.00117111	0.2933	0.0135521	-0.087876	0.114047	-0.0259521	-0.0813969	0.142977	-0.0666615	-0.00132604	0.0172333	-0.0425111	0.00015	0.153346	0.00734583	0.0401458
187	rage:80938	chr12	actin related protein 2/3 complex, subunit 1B	Arpc1b	0.0638974	-0.00999167	-0.0496167	-0.01375	0.0388389	0.00566771	-0.0477094	0.119389	-0.015251	-0.0270844	0.0417433	0.095199	-0.0423896	0.0282556	-0.00905833	0.0236583	0.0575417	0.0496833	-0.0078375
188	rage:74980	chr8	cyclic AMP phosphoprotein, 19 kDa	Arpp19	0.0207197	0.0239342	0.0112939	0.0227444	-0.0517488	-0.01026	-0.0115725	0.0125775	-0.00241281	0.0117916	-0.0186435	-0.0443284	-0.0181753	-0.01588	0.0106267	-0.027495	0.0243019	0.103493	0.0078325
189	rage:67114	chr10	arrestin, beta 2	Arrb2		-0.034975	-0.0122969	0.0192667				-0.117894	-0.0182563		-0.08773		-0.01505	-0.00130833	0.0821375	-0.0961167	-0.0647938	-0.012825	-0.001325
190	rage:70592	chr2	arylsulfatase B	Arsb		0.0039	0.0410563	-0.0738867		-0.0213469							-0.000353125	0.0128833	-0.047875	0.0375875	-0.0877563	-0.287269	-0.013275
191	rage:68379	chr16	N-acylsphingosine amidohydrolase (acid ceramidase)	Asah	-0.114796	0.1562	0.2508	-0.140467	-0.0604091	-0.0430938	-0.14635	-0.0281062	-0.0844687	0.0133	-0.08323	-0.0686563	-0.0217563	-0.07215	0.0490167	-0.0139417	0.002025	-0.242875	0.14745
192	rage:76820	chr1	apoptosis-associated speck-like protein containing a CARD	Asc	0.045988	0.0097	0.0568563	-0.0541867	-0.110783	-0.0644563	0.0215937	0.0303813	-0.03195	0.0138687	-0.01051	-0.0508938	0.0605125	0.0319	0.0207833	-0.051875	0.12725	0.136712	0.0656
193	rage:65436	chr7	achaete-scute complex homolog-like 1 (Drosophila)	Ascl1	0.392257	-0.0149333	-0.138373	0.0696571	0.456183	-0.06795	-0.0881813	0.341606	-0.00604375	-0.0364562	0.34221	-0.140269	0.0551867	0.02235	-0.0270917	0.0847667	0.491762	-0.164925	0.0517125
194	rage:61020	chr10	asialoglycoprotein receptor 2	Asgr2	-0.0382333	-0.1079	-0.0838125	-0.0337667	0.0981	-0.0168462	-0.0209933	-0.0525125	0.0644813	0.00998125	-0.0211889	0.0365533	0.0784286	-0.0989167	0.0304	0.0207182	0.0314125	-0.227538	-0.0589625
195	rage:78656	chr12	argininosuccinate lyase	Asl	-0.0407217	0.082975	0.0555467	-0.184873	0.0760667	0.183873	-0.02115	0.208627	-0.166108	0.4196	-0.284367	-0.045975	0.00321333	-0.13995	0.05432	0.0745583	-0.0421	-0.158863	0.0174
196	rage:72820	chr4	asparagine synthetase	Asns	-0.0145212	0.0927875	0.0430594	-0.00830333	0.0642208	-0.0730406	-0.025575	0.107875	0.0262406	0.0191219	0.07508	0.0768594	-0.0164188	0.0293833	0.0364125	0.0521292	0.0989625	0.0803563	0.0355188
197	rage:76496	chr10	aspartoacylase	Aspa	-0.017813	-0.079025	0.0478063	-0.0451077	-0.0864167	0.0473867	0.0584937	0.102856	0.11604	0.04755	0.02871	-0.0546312	-0.00815	-0.00888333	0.06476	0.0386364	-0.094375	0.114675	-0.0804125
198	rage:65006	chr7	caytaxin	Atcay		-0.014325	0.0817031			-0.0514625	-0.0863063	-0.0183875	0.0454312	0.0254812	-0.02445		-0.00487813	-0.0185667	0.04395	-0.00278333	-0.0037125	-0.0069125	-0.01875
199	rage:75705	chr7	activating transcription factor ATF-4	Atf4		-0.00573333	-0.128033	0.0166667	0.0344097	-0.00657396	0.0423375	-0.0292479	-0.0352052	-0.00294271	-0.0186	-0.00181563	0.0597438	0.00915556	0.0279722	-0.00821111	-0.089175	-0.0116625	0.0595667
200	rage:63152	chr1	activating transcription factor 5	Atf5	-0.0253314	-0.0288375	0.0312042	0.07426	-0.132865	0.00257396	0.00536458	-0.0835104	-0.013676	0.0123083	0.005575	-0.121	-0.00686667	-0.0370444	-0.0269778	0.0182028	0.0634521	-0.102138	0.0466396
201	rage:78537	chr9	5-aminoimidazole-4-carboxamide ribonucleotide formyltransferase/IMP	Atic	0.0438429	-0.0625083	-0.150757	0.162133	0.00799444	0.0387677	-0.0161208	-0.00777917	0.00408125	-0.0328792	-0.10538	-0.148002	0.0397604	-0.0553222	-0.0213653	-0.00818056	-0.0256188	0.0485125	0.0488708
202	rage:78949	chr8	ataxia telangiectasia mutated homolog (human)	Atm	0.005928	0.1887	-0.0489187	0.04318	-0.0931818	0.00485	0.0171133	0.00536667	0.0403667	0.0283062	-0.07373	-0.189347	-0.0310937	-0.0413833	-0.0264667	0.0375	-0.049275	-0.0216429	0.0188875
203	rage:61501	chr10	ATX1 (antioxidant protein 1) homolog 1 (yeast)	Atox1	-0.0479308	-0.0208667	0.0292667	-0.00790667	-0.110882	-0.0756688	0.0246786	0.0166625	0.0137375	-0.0681188	-0.0865889	0.117233	-0.0298643	-0.0306333	0.018	-0.0480833	0.0627375	-0.0612	0.0150375
204	rage:79369	chr2	ATPase, Na+K+ transporting, alpha 1	Atp1a1	-0.0781609	-0.00453542	0.0587568	-0.145372	0.0944826	0.02725	-0.142851	-0.00938854	0.0921339	0.0369896	-0.0101283	-0.0157375	-0.00540885	-0.0262417	0.00891667	0.00095	-0.0250563	0.152632	-0.00315937
205	rage:57758	chr13	ATPase, Na+K+ transporting, alpha 2	Atp1a2	-0.00842692	-0.0782	-0.0863133	0.11118	-0.0303417	-0.0119187	0.0053125	-0.0243667	0.00424375	-0.0472625	-0.05795	-0.0534267	-0.0563312	-0.0245	-0.0297583	-0.00566667	0.0218625	-0.071525	0.015175
206	rage:61715	chr13	ATPase Na+/K+ transporting beta 1 polypeptide	Atp1b1			-0.116544	0.0904567					0.105372	-0.001325							-0.0333062	-0.222069
207	rage:66194	chr8	ATPase, Na+/K+ transporting, beta 3 polypeptide	Atp1b3	0.0311815	-0.068755	-0.0128569	0.009924	-0.0157357	-0.0285322	0.0210341	-0.00509125	-0.0297806	-0.0341363	0.020214	-0.0285472	-0.0184888	-0.007865	-0.0441008	0.0231467	-0.0221625	-0.0675	-0.0132225
208	rage:81908	chrX	ATPase, (Na+)/K+ transporting, beta 4 polypeptide	Atp1b4	-0.084845	0.00815	0.0409818	-0.0353182	-0.21601	0.0496	-0.0532182	-0.0761692	-0.01426	-0.0232786	-0.243722	0.0433133	-0.00138667	0.153767	0.08265	-0.06457	-0.401	-0.0397625	0.0363125
209	rage:61201	chr12	ATPase, Ca++ transporting, cardiac muscle, slow twitch 2	Atp2a2	-0.00412377	0.136601	0.0385215	-0.0350891	-0.0314583	0.000714509	-0.013109	0.0865144	0.00353125	0.0400225	-0.0171309	0.00319661	-0.0111368	0.00842758	0.00366389	-0.013156	0.061375	0.0446362	0.0151152
210	rage:82664	chr7	ATPase, Ca++ transporting, plasma membrane 1	Atp2b1	-0.0894043	0.0709	0.0170875	-0.180073	-0.197145	-0.08528	0.0646125	0.051325	0.166836	0.0161	0.0225556	0.0177714	0.013725	0.0674	-0.006	0.006675	0.0459625	-0.0114429	-0.0952571
211	rage:56410	chr4	ATPase, Ca++ transporting, plasma membrane 2	Atp2b2	0.012556	0.0888667	-0.0687125	0.01876	0.00109167	-0.0283062	-0.0706563	0.0446062	-0.03025	0.0388875	-0.12248	-0.0350062	0.00334667	0.0348333	0.030125	0.0751917	-0.123813	-0.0270125	-0.014125
212	rage:76566	chr8	ATPase, Ca++-sequestering	Atp2c1	0.020328	-0.0139	-0.0396563	0.04856	0.168417	0.0023875	-0.0743563	0.0741067	0.0265875	-0.104475	0.0854778	-0.0893625	0.0122063	0.04185	6.66667e-05	-0.0263636	0.094775	-0.02575	-0.015125
213	rage:69481	chr18	mitochondrial H+-ATP synthase alpha subunit	Atp5a1	0.0554179	0.061375	-0.128075	0.0198778	0.0732458	0.101383	0.0175448	-0.018801	0.0817667	0.0067625	0.00789167	-0.00872187	0.0410729	-0.0186361	-0.137775	-0.0563139	0.0335667	0.123654	-0.0238792
214	rage:60490	chr7	ATP synthase, H+ transporting, mitochondrial F1 complex, beta polypeptide	Atp5b		-0.088875	-0.00612708	0.0114722	0.0187125	-0.042701	0.0195167	0.0287771		0.0334719	-0.142837			0.0812167	-0.0397611	0.0359097	-0.0321271	-0.0645833	-0.0085625
215	rage:68013	chr17	ATP synthase, H+ transporting, mitochondrial F1 complex, gamma polypeptide 1	Atp5c1	-0.0802762	0.05485	0.0415267	0.07359	-0.427142	-0.135643	0.0854846	-0.139906	0.00450667	-0.072775	-0.35697	-0.000392308	-0.0104625	0.02662	0.03805	0.0122167	-0.310475	0.004475	-0.0232125
216	rage:55474	chr7	ATP synthase, H+ transporting, mitochondrial F1 complex, delta subunit	Atp5d		0.006325	-0.0108974	0.0443344	0.0489708	-0.068026	-0.0829333	0.027362	-0.00328385	0.0125714	0.0336425	0.0464026	0.025626	-0.0572458	0.0218785	0.00861042	-0.00901667	0.0351073	0.0267604
217	rage:73786	chr2	ATP synthase, H+ transporting, mitochondrial F0 complex, subunit b, isoform 1	Atp5f1		-0.078625	-0.216069	0.0617933	-0.0591583	-0.0826031	-0.0809969	-0.151428	0.0464094	0.0709813	-0.11336	-0.154012		0.00590833	-0.031875	0.000429167	-0.00759375	0.0518938	-0.0343062
218	rage:61017	chr7	ATP synthase, H+ transporting, mitochondrial F0 complex, subunit c (subunit 9), isoform 2	Atp5g2		0.029925	-0.0758812	0.0217333	0.00470417	0.0290531	-0.0005125	-0.0198187	0.0117594	-0.00350625	-0.012225	-0.0223625	-0.0115563	-0.0552417	0.074775	-0.0359583	-0.00860625	0.0508625	0.00750625
219	rage:77236	chr3	ATP synthase, H+ transporting, mitochondrial F0 complex, subunit c (subunit 9) isoform 3	Atp5g3	-0.112323	-0.0877	0.0880063	-0.135364	-0.00958333	0.00984583	-0.00970208	0.0191271	0.0154125	0.0353313	-0.101715	-0.034499	0.00666042	0.000833333	0.0626111	-0.0179167	-0.0464667	0.04625	0.006375
220	rage:64729	chr10	ATP synthase subunit d	Atp5jd		-0.0346083	0.120237	0.0375822	0.161197	-0.00208125	-0.0191187	0.0166021	0.0218583	0.0212625	-0.00783333	-0.00188333	-0.0563396	-0.0196111	-0.0503472	0.00716944	0.0469958	-0.00336667	0.0516917
221	rage:67635	chr14	ATP synthase, H+ transporting, mitochondrial F1F0 complex, subunit e	Atp5k	-0.0334385	-0.0913375	0.0696573	0.03996	-0.00776667	-0.0217021	-0.0103229	-0.0614969	0.0508875	-0.0225146	0.0106567	-0.0394135	0.0106354	0.0273333	-0.00928333	-0.0144625	0.00611667	0.0486625	-0.0665271
222	rage:58598	chr11	ATP synthase, H+ transporting, mitochondrial F1 complex, O subunit (oligomycin sensitivity conferring protein)	Atp5o	0.0120458	0.01225	0.00365	0.02064	-0.0917727	-0.0481813	-0.00265625	0.0347375	0.036825	0.0191687	-0.04002	0.0102313	0.0063625	0.07315	0.0209833	0.0392333	-0.0386875	-0.0677625	-0.005475
223	rage:74888	chr16	ATPase, H+ transporting, lysosomal (vacuolar proton pump), beta 56/58 kDa, isoform 2	Atp6b2		0.0498875	-0.102672	0.05638	0.0544042	0.00498438	-0.00223438	0.0809937	-0.0202937	-0.0384594	0.103185	0.0308688	0.00505312	0.0593833	-0.066675	-0.0614333	0.109119	0.1191	0.035225
224	rage:79923	chr10	vacuolar proton-ATPase subunit M9.2	Atp6k	0.00114904	0.0451812	0.000770313	-0.00960278	0.0363729	-0.0135828	-0.00184687	0.0594844	0.0244641	-0.00676875	0.03846	0.00587969	-0.021475	0.0222333	0.0228396	-0.0153063	0.0293969	0.0661219	-0.0290031
225	rage:63228	chr10	ATPase, H+ transporting, lysosomal (vacuolar proton pump) 16 kDa	Atp6l	0.0157609	-0.0134	-0.02892	0.072425	0.0046	0.0178625	-0.01095	0.0320812	0.0167375	0.0220375	-0.10278	0.0246625	0.0778933	-0.0413333	0.0644364	-0.0345	-0.163388	0.074325	-0.0362875
226	rage:79760	chrX	ATPase, H+ transporting, lysosomal (vacuolar proton pump), subunit 1	Atp6s1	0.0381692	-0.0009375	-0.0441406	0.06276	-0.0215125	-0.0370406	-0.0701687	0.0220719	0.0233	-0.0289812	0.063025	-0.05135	0.0419375	-0.00281667	-0.0437083	0.0175375	-0.0384938	0.013625	-0.0191125
227	rage:63722	chr4	ATPase, vacuolar, 14 kD	Atp6s14	0.067668	0.00955	0.006725	0.105073	0.151167	-0.0410625	-0.07475	0.0489875	-0.00744375	-0.06175	0.06755	0.0536563	-0.0962875	0.00641667	-0.0955667	0.00864167	-0.0141125	-0.0423625	0.0132125
228	rage:56089	chr6	ATPase, H+ transporting, lysosomal 34kDa, V1 subunit D	Atp6v1d			0.070626	-0.00405556	-0.0407458	-0.0355708	0.0617667	0.00855938	0.0279729	0.0423229	-0.0397217	0.0280604	0.0269135	0.0517611	-0.0193083	-0.0198278	0.0133958	0.102852	-0.0563188
229	rage:72252	chr8	ATPase inhibitor	Atpi		-0.0316388	-0.039515	0.0281057	0.153379	0.0106616	0.030822	0.074387	-0.0300374	-0.0129508	0.010529	0.0329634	-0.00796131	0.0937897	-0.0429004	-0.00761111	0.0313545	-0.333463	0.0375342
230	rage:81172	chr3	attractin	Atrn	0.0370231	0.0542375	0.00063125	-0.0338467	0.0842375	-0.0340844	-0.0658469	0.082375	0.03265	-0.0191406	0.008365	-0.0239094	0.0116531	0.071475		0.0148375	0.13485	-0.0792563	-0.0442062
231	rage:80458	chrX	alpha thalassemia/mental retardation syndrome X-linked (RAD54 homolog, S.cerevisiae)	Atrx	-0.068392	0.147067	0.0338062	-0.0635867	-0.079175	0.0682688	-0.00581875	0.0445875	-0.0285437	0.058525	-0.03269	0.02585	0.0375067	0.0342167	0.0856083	-0.0162455	-0.0489625	-0.0495875	0.0015625
232	rage:57107	chr4	androgen regulated vas deferens protein	Avdp	0.15601	-0.368437	-0.110181	0.171817	-0.0947042			0.0635875	-0.00189687	0.0011875	-0.07416	-0.0186625	-0.0191594	4.16667e-05	-0.02095	-0.168875	-0.0129938	0.0157375	0.0402687
233	rage:74690	chr7	arginine vasopressin receptor 1A	Avpr1a		-0.0305125		0.03136	0.0616167	-0.00636562	0.0407406	0.0104625	0.0782594	0.00627188	0.027215		0.0395406	0.0224667	-0.00769583	-0.00505833	-0.0612	0.0008375	-0.0298437
234	rage:56546	chr10	GSK-3beta interacting protein rAxin	Axin	-0.035087	0.0473	0.0128133	-0.0259333	0.0857	0.0612313	0.0011875	0.0327267	0.0038375	-0.0383813	0.04701	0.0499562	-0.0214687	0.00131667	-0.082625	-0.00493333	0.0716125	0.069125	-0.05145
235	rage:69788	chr10	axin2	Axin2		-0.1753	0.168887	-0.15882		-0.00015	0.0316344	-0.0140844	-0.0402219	0.0185344	-0.010405	-0.15615	-0.0249313	0.068425	-0.0419875	-0.0033375	0.008	-0.0378062	0.0450812
236	rage:56984	chr19	DNA sequence AY228474	AY228474	-0.0209522	0.139825	0.00652727	-0.0779923	0.0135818	0.0826375	0.100493	-0.00974375	0.0511	-0.04122	0.00645	-0.0213933	0.0204467	-0.023	0.00323333	0.033375	-0.00107143	0.07825	0.00155
237	rage:58732	chr3	beta-2 microglobulin	B2m	-0.0439607	-0.0882306	0.0859234	-0.143355	0.0983051	0.0899338	-0.0209153	-0.0108162	0.0142648	-0.0518267	-0.0481072	-0.019284	-0.0224741	0.0532888	0.00776841	0.00143031	-0.0737124	-0.0706336	0.03886
238	rage:70637	chr20	UDP-Gal:betaGlcNAc beta 1,3-galactosyltransferase, polypeptide 4	B3galt4	-0.0134792	0.15635	-0.0059125	0.05562	0.113592	0.00854375	-0.100019	0.044825	-0.0070875	0.00683125	0.01967	0.0477687	-0.0200375	-0.0737167	0.00999167	0.050075	-0.0402125	0.084125	0.10695
239	rage:69459	chr8	beta-1,3-glucuronyltransferase 1 (glucuronosyltransferase P)	B3gat1	-0.0604636	-0.21945	0.0250923	0.10743	0.1055	-0.0329067	-0.07428	0.00513125	-0.0477	-0.0766313	0.0263556	-0.0889	-0.0571538	-0.0487667	0.058425	0.09055	-0.00936	0.30544	-0.004725
240	rage:57272	chr5	UDP-Gal:betaGlcNAc beta 1,4- galactosyltransferase, polypeptide 1	B4galt1		0.119825	0.0332531	-0.01547	0.0105375	-0.0471344	0.0727094		-0.019775			0.0977687	-0.0404875	0.049175	0.0076625	-0.00810417	-0.0393	-0.0173562	0.05
241	rage:82276	chr18	UDP-Gal:betaGlcNAc beta 1,4-galactosyltransferase, polypeptide 6	B4galt6	-0.0508135	0.0109875	0.0893687	-0.0117933	-0.125221	-0.0442094	-0.0146		-0.0406813	0.0678531	0.056565	-0.0041	-0.00402812	-0.00648333	-0.0162333	-0.0531583	0.0229562	0.197988	0.110287
242	rage:73973	chr8	B7-H3	B7h3	0.030425	0.26965	0.0458533	-0.148873	-0.00996	-0.170908	0.15912	0.14974	0.0535125	0.115336	0.19444	0.294471	-0.0953	-0.0017	0.0343667	-0.041225	0.200387	0.125362	0.123143
243	rage:68161	chr7	brain and acute leukemia, cytoplasmic	Baalc		0.0732417	0.0607583	0.000307778	-0.0726681	-0.0791719	0.000295833	0.00836354	0.0285792	0.0455906	-0.0818367	0.0182948	-0.007025	0.00155	-0.0263639	0.00426389	0.0105833	0.0698854	0.122567
244	rage:66834	chr8	beta-site APP cleaving enzyme	Bace	0.0315731	0.0163	0.008925	0.02364	-0.0213545	0.0244813	-0.0330714	0.06212	-0.00394667	-0.0044125	-0.10299	0.0617067	0.0127	-0.00911667	0.051225	0.0278083	0.124175	-0.174075	0.0643875
245	rage:63801	chr5	brain acyl-CoA hydrolase	Bach		-0.108738	-0.0241344	0.157673	-0.0150792	0.0306594	-0.0314875	-0.0569906	0.0596625	-0.0100844	-0.01301	-0.0249062	-0.00885	-0.0508417	0.0143292	-0.0226125	-0.091775	0.051325	-0.003
246	rage:71036	chr1	bcl-2 associated death agonist	Bad	-0.00223333	-0.041875	0.0479437	0.0794333	-0.0267083	0.0748625	0.04146	-0.00856667	0.0138937	0.0807786	-0.04415	-0.10842	-0.0668313	0.07975	0.0136273	0.04625	-0.0367	-0.0563	0.01865
247	rage:72087	chr10	brain-specific angiogenesis inhibitor 1-associated protein 2	Baiap2	0.0498846	0.01245	0.108427	0.0494571	-0.0279636	0.0441062	-0.0471933	-0.06145	-0.014	-0.0194187	0.0561	-0.04896	0.0713375	-0.0577667	0.034	-0.0609167	0.0121875	-0.071125	0.024
248	rage:71862	chr20	BCL2-antagonist/killer 1	Bak1	-0.057924	0.1448	0.090775	-0.10498	-0.005925	-0.02885	0.0763937	0.0653687	-0.00916875	-0.03175	0.00019	0.0610875	-0.0258875	-0.0334333	-0.0560182	-0.0249917	0.0739875	0.145375	0.0054125
249	rage:66464	chr17	BMP and activin membrane-bound inhibitor, homolog (Xenopus laevis)	Bambi	0.079508	-0.0792333	-0.120419	0.0411467	-0.126082	-0.0227562	-0.055025	-0.06854	-0.04765	0.158731	0.03574	0.0364563	0.0731688	-0.0636333	0.0646167	0.0309833	-0.0230625	0.0882625	0.0099375
250	rage:81730	chr3	band 83	Band83	0.0117333	-0.1095	-0.0772188	0.0272467	0.0664375	-0.0684636	0.0297667	-0.04915	0.1536	-0.358117	-0.07358	0.152525	0.19092		0.0270375	-0.056275	-0.11436	0.1707	-0.27958
251	rage:55660	chr2	brain acidic membrane protein	Basp1	-0.0639988	-0.00145625	0.0746578	-0.115628	0.0509554	0.0518209	0.00821406	0.0413713	-0.024615	-0.0624603	-0.046465	-0.0252095	-0.0191722	0.037	0.00698875	0.0280808	0.101299	0.111028	-0.022685
252	rage:58901	chr20	HLA-B-associated transcript 1A	Bat1a		0.0220979	-0.207575	0.098205	-0.00694792	0.00594479	-0.0356807	0.0697094	-0.0375625	-0.0143938	-0.0430633	-0.013876	-0.00590938	0.0268653	0.00875	-0.0239236	-0.0554281	-0.0411219	-0.0195187
253	rage:75659	chr20	HLA-B-associated transcript 3	Bat3		0.0468625	-0.0833292	0.0533922	-0.201772	0.0875417	-0.0330188	0.0120698	0.0601781	0.108664	-0.139578		0.0725229	0.00530556	0.134731	0.0531528	-0.0869146	-0.0863604	0.0438396
254	rage:68408	chr19	Bardet-Biedl syndrome 2 (human)	Bbs2	0.013184	-0.524675	-0.198837	0.170593	-0.141208	0.0310687	-0.0155313	-0.088025	0.0625375	0.0683937	-0.08558	-0.073775	-0.00718667	-0.124767	0.0290917	0.0468167	-0.04765	0.092225	-0.0661125
255	rage:74469	chr17	retinoblastoma-binding protein 1-related protein	Bcaa	-0.0185292	0.0317333	-0.0994562	0.0519333	-0.209922	-0.0445375	0.149512	0.1471	-0.037925	0.391936	0.0246889	0.112567	-0.0426813	0.0502333	-0.00870833	-0.0250333	-0.0619857	-0.0552125	0.0491
256	rage:71608	chr4	B-cell receptor-associated protein 37	Bcap27	0.0543038	-0.06955	0.0202562	0.0684067	-0.0484417	0.0167687	0.0278267	-0.0584625	0.064075	-0.0243125	-0.00773	0.0020375	0.01505	-0.0127667	-0.140445	-0.0586	-0.0045875	-0.034875	-0.0876875
257	rage:58480	chr4	branched chain aminotransferase 1, cytosolic	Bcat1	-0.076724	-0.117625	0.193231	-0.212467	0.09177	0.1087	0.00420667	-0.130213	-0.05422	0.017675	0.03792	0.0372875	0.00315	-0.0267667	0.0530667	0.0315167	-0.124475	0.0378125	-0.056775
258	rage:59052	chr1	branched chain aminotransferase 2, mitochondrial	Bcat2	0.0395987	-0.102813	-0.025951	0.0578711	0.0229417	0.0617542	-0.0820604	-0.107915	0.0102396	0.00306875	0.0219067	-0.047076	-0.0153958	-0.0682722	0.0362	-0.0253444	-0.102813	0.038875	-0.030175
259	rage:58035	chr8	branched chain keto acid dehydrogenase E1, beta polypeptide	Bckdhb	0.055012	-0.0948333	-0.107667	0.164933	-0.0421083	0.0259437	-0.09125	-0.1447	-0.00946875	0.0303437	0.00359	-0.0897063	-0.0589437	-0.107733	0.09545	-0.0807417	-0.08775	0.066425	0.0020625
260	rage:70695	chr1	branched chain keto acid dehydrogenase kinase	Bckdk	0.00285769	-0.15225	0.0675937	0.0318067	0.123467	0.0475312	0.0223062	-0.0192562	0.0911625	-0.0146125	-0.12488	0.07402	-0.0171733	-0.0197667	0.0364083	-0.0240818	0.0110375	0.00405	-0.0054
261	rage:66126	chr2	B-cell CLL/lymphoma 10	Bcl10	-0.0063125	-0.0155667	0.186519	-0.2431	0.0715583	0.112575	0.044575	0.0364063	0.04488	0.0595813	0.21801	0.06866	-0.0172812	0.00581667	0.0249167	-0.0984583	0.139088	0.013425	-0.0479625
262	rage:77257	chr3	Bcl2-like 1	Bcl2l1		-0.0059	-0.0224729	0.0640067	0.335731	-0.0288271	-0.0468542	0.108177	-0.134975	-0.0246625	0.124443		0.00371667	-0.0013	0.0288611	0.0104167	0.092775	0.0396542	0.0105417
263	rage:72121	chr1	Breakpoint cluster region protein, uterine leiomyoma, 1; barrier to autointegration factor	Bcrp1		-0.065075	0.0281156	-0.00709	0.0303	0.0539781	-0.00200313	0.105078	0.0584875	0.030175	-0.037125	0.167206	-0.0142281	0.0295833	-0.0309792	-0.0535417	0.0634875	0.106025	0.0218688
264	rage:67803	chr7	hypothetical protein	bdif-1	-0.00271538	-0.0525	-0.230775	0.17913	-0.116479	0.0104813	-0.0773656	-0.0951406	-0.0109125	0.0632406	-0.07061	-0.109703	0.00551562	-0.0934083	-0.03375	0.0294583	-0.0768938	-0.124231	-0.0367062
265	rage:72697	chr3_random	brain derived neurotrophic factor	Bdnf	-0.0809091	-0.017725	0.135725	0.0938182	0.055025	0.05865	-0.0720533	0.0991813	0.0812937	-0.0459812	0.06093	0.0382875	-0.0243	-0.0323167	-0.0652583	-0.0314083	0.0691125	0.0197125	0.0357
266	rage:60612	chr6	Best5 protein	Best5		0.119663	0.357053	-0.628537	0.345604	0.0803875	0.0233625	0.466325	0.145431	-0.0555062	0.352095	-0.00269687	-0.044625	0.0524667	0.0357667	-0.0257375	0.557506	-0.0163688	-0.060425
267	rage:71145	chr4	blocked early in transport 1 homolog (S.cerevisiae)	Bet1		0.013125	0.0212813	0.02152	0.0219375	0.0201031	-0.0518062	-0.0557594	-0.00883437	0.0023875	-0.04159	-0.0584313	0.0240812	-0.0367083	0.00137917	-0.0235667	-0.0515063	-0.110619	-0.0114625
268	rage:58957	chrX	biglycan	Bgn	-0.0639615	0.00665	0.115294	-0.09882	0.109108	-0.0598125	0.118186	0.0575133	0.0442867	-0.0896786	0.01133	-0.0446429	-0.0239688	-0.0729833	-0.0199917	0.0614545	0.043975	-0.18835	0.0440875
269	rage:81634	chr12	BH3 interacting domain 3	Bid3	0.019252	-0.166133	-0.243044	0.248507	-0.0944583	0.00504667	-0.02965	-0.0487643	0.05005	0.0952385	-0.12885	-0.029475	0.0304733	0.0470167	0.01695	-0.0289091	-0.0789625	0.041575	0.0174875
270	rage:64102	chr18	myc box dependent interacting protein 1	Bin1	0.020368	-0.023025	0.0794375	0.00344	0.0534636	0.00364375	-0.0513062	-0.0782312	-0.0232625	-0.0465625	0.08126	-0.06595	0.0278062	0.0104833	0.0110417	-0.04715	0.0223	0.0737	-0.0830875
271	rage:71495	chr8	inhibitor of apoptosis protein 1	Birc2	-0.068344	3.46945e-18	0.049575	0.0187846	-0.368791	0.01316	0.117713	-0.0453062	0.0153062	0.056025	-0.21808	0.0351214	0.0217267	-0.0249	0.0496182	0.0622917	-0.230837	0.0291375	0.017125
272	rage:58545	chr3	bladder cancer associated protein	Blcap			-0.000321875	0.124583	-0.0879583	0.0480312	-0.0102125	-0.0390125	-0.0372188	0.0187438	-0.062435	-0.0620469	-0.00429688	-0.0367833	0.0163125	0.0371042	-0.138281	-0.026925	-0.0093
273	rage:78481	chr1	basophilic leukemia expressed protein BLES03	Bles03	0.0304058	-0.0253	0.0252313	0.0335167	0.0274583	-0.1151	0.0358531	0.0280063	0.0136969	0.0551312	-0.009665	-0.122828	-0.00439688	0.0309083	0.00969583	0.00684167	0.0667187	0.016725	0.0482875
274	rage:76163	chr3	biliverdin reductase A	Blvra		-0.0977625	-0.0401307	0.0284844	0.00263958	0.0636687	-0.0569672	-0.0382875	-0.0419292	0.00276927	-0.01673	-0.0665641	-0.0212271	-0.0562667	-0.0517153	0.00447847	-0.0590469	0.0059625	0.0198719
275	rage:72244	chr15	bone morphogenetic protein 1 (procollagen C-proetinase)	Bmp1		0.0186333	-0.033925	0.0279522	0.0368556	-0.048275	-0.12814	-0.0170375	-0.0407896	-0.0164146	-0.05986	0.0389865	-0.0241438	0.0444722	0.0321528	0.0310528	-0.0136375	0.036975	-0.0245396
276	rage:61346	chr3	bone morphogenetic protein 2	Bmp2		0.02645	0.0461958	-0.13008	0.187204	0.0285198	0.0800177	0.195025	-0.0269219	-0.103637	0.330943	0.0527938	-0.00141771	-0.0588333	-0.0261722	-0.0054	0.513108	-0.162508	0.0424292
277	rage:59262	chr15	bone morphogenetic protein 4	Bmp4	0.113909	0.119	-0.0175133	0.0981867	-0.102764	0.104894	0.069	0.108473	0.0582437	0.05835	-0.03832	-0.0869714	0.0762813	0.0150333	-0.0271909	-0.057825	-0.028525	0.097175	-0.030825
278	rage:62261	chr17	bone morphogenetic protein 6	Bmp6	-0.106665	-0.093025	0.198748	-0.141562	0.0178014	-0.0534583	0.0152344	-0.006075	-0.000779167	-0.00758958	-0.06112	-0.108072	-0.0622177	0.0175722	0.0331917	0.0163903	-0.0712417	-0.0319	-0.0021
279	rage:79207	chr16	bone morphogenetic protein receptor, type 1A	Bmpr1a	0.015081	-0.194	-0.0781562	0.00714286	-0.025	-0.115354	-0.0249182	0.0925714	-0.0894133	0.0700571	0.0718375	0.188646	0.0574867	-0.116783	0.0211636	0.0159667	0.0730125	-0.0043625	0.0619625
280	rage:59017	chr1	BCL2/adenovirus E1B 19 kDa-interacting protein 3, nuclear gene for mitochondrial product	Bnip3	0.117179	-0.0737333	-0.0737198	0.0998844	0.0338542	0.032275	-0.00549167	0.0635698	0.023026	0.0409042	0.0996333	-0.000445833	-0.0326573	0.0452167	-0.00750556	-0.06265	0.120071	0.169821	0.015975
281	rage:81060	chr15	BCL2/adenovirus E1B 19 kDa-interacting protein 3-like	Bnip3l		0.0164	-0.0108187	-0.0734567	-0.120733	-0.0355969	0.0711813	0.0142094	-0.00250937	-0.0107	0.03947	0.0062625	-0.0065875	0.0514417	-0.0068375	0.00245	0.0546812	-0.118081	0.0241438
282	rage:81674	chr9	Bcl-2-related ovarian killer protein	Bok	0.0414348	0.267725	-0.0456812	0.0113	-0.142483	0.00755625	0.0955125	0.0937375	-0.0127875	0.0585533	-0.01524	0.124406	-0.0719188	0.01755	-0.0523167	0.006825	0.0812125	-0.110187	0.0285125
283	rage:81704	chr13	3(2),5-bisphosphate nucleotidase	Bpnt1	0.122729	-0.306275	-0.0565156	-0.108443	0.391008	-0.079675	-0.214856	0.268319	0.0503594	-0.179741	0.24666		-0.0602844	0.238883		0.0375917	0.343644	0.286919	0.00453125
284	rage:78591	chr2	brain link protein 1	Bral1	0.049848	0.062775	0.0895333	-0.0346133	0.164782	0.0431933	-0.0375071	-0.0384313	0.0554562	0.0139188	-0.04369	0.0211333	0.00180667	-0.108133	0.179508	-0.0819667	-0.049	0.059825	-0.00511429
285	rage:80505	chr10	breast cancer 1	Brca1	-0.079744	-0.0869333	-0.00144286	0.0784857	-0.21981	0.0252	0.0353	-0.157919	-0.114427	0.0344313	0.0344889	-0.111669	-0.109137	0.00873333	0.13562	-0.0299833	-0.102038	-0.051	-0.146286
286	rage:66491	chr12	breast cancer 2	Brca2	0.57595	0.28815	0.18735	0.3151	0.213725	0.10566	0.81814	0.23642	-0.1711	0.2448	0.53125	0.12808	0.17415	0.8765	0.18912	-0.553325	0.0338	-0.4659	0.5972
287	rage:66727	chr1	brain protein 44-like	Brp44l	-0.00811731	-0.074125	0.0196125	-0.01089	-0.0835542	-0.0616031	0.0179406	-0.0287063	-0.0118125	-0.0116969	0.026485	0.138444	0.0367031	-0.0292417	-0.0224625	0.0451125	-0.00729375	0.0676875	-0.0129313
288	rage:60771	chr17	BS69 protein	BS69	-0.0649551	-0.100808	0.0594594	0.09554		-0.0793771	-0.0618375	-0.0131375	-0.0266562	0.0172833	-0.0182767	-0.0660646	-0.0301125	0.0964944	-0.0316528	-0.0176056	-0.0731833	0.00690833	0.00109167
289	rage:78409	chr14	brain specific mRNA b	Bsmrb		0.01905	-0.05695	0.00158	0.0183083	0.004725		-0.0143156	0.0671687	0.0384156	-0.01087	0.0424	-0.0563031	0.0451583	-0.050625	0.03555	-0.0389125	-0.0297125	0.0590562
290	rage:59642	chr5	barttin	bsnd		-0.0309625	-0.0562354	0.0151667	0.0137639	-0.0157094	0.0176	-0.012601	-0.0299896	0.0517135	-0.0329883	0.00183646	-0.00627604	0.0955778	-0.0947	-0.0442389	0.0133667	0.0672979	0.0796083
291	rage:80428	chr19	BTB (POZ) domain containing 14B	Btbd14b	-0.013332	0.1056	0.00766875	-0.0820933	-0.026325	-0.0671375	0.0197063	0.0327625	-0.01488	0.101175	-0.01502	0.0645125	0.0251438	0.0223667	0.0490833	-0.0306167	0.0719125	0.0978625	0.032125
292	rage:75054	chr7	B-cell translocation gene 1	Btg1	0.0627635	-0.0299875	-0.102466	0.0681067	0.102012	-0.0255781	-0.0498375	0.0649844	-0.0451031	-0.128497	-0.037945	-0.124837	-0.0586375	0.05985	0.0316042	0.00418333	-0.146706	-0.184913	0.0677875
293	rage:75001	chr13	B-cell translocation gene 2, anti-proliferative	Btg2	0.0866763	0.0568083	-0.272368	0.0667467	0.00289167	-0.0665026	0.0201005	0.0768682	0.0297901	0.00327813	0.0444558	-0.0263068	-0.0986302	-0.0292875	-0.00785556	-0.0373799	-0.057549	-0.00477604	0.104468
294	rage:77814	chr11	B-cell translocation gene 3	Btg3	-0.00415385	-0.033975	0.008525	-0.0475067	-0.0755792	-0.0459094	0.0256344	-0.084075			-0.05635		-0.0395094	0.0173333	0.0322167	0.00702917	0.00501875	0.0222313	-0.0301125
295	rage:59834	chr20	butyrophilin-like 2 (MHC class II associated)	Btnl2	-0.00888077	0.0806375	0.0979344	-0.134213	0.0753958	0.0664906	0.159213	0.185916	0.0220375	-0.0310562	-0.043415	-0.0442812	0.0496656	0.0170667	0.0533	-0.0648958	0.0207937	0.14005	-0.00436875
296	rage:68033	chr3	budding uninhibited by benzimidazoles 1 homolog, beta (S. cerevisiae)	Bub1b	0.19755	-0.21535	-0.04234	0.0175333	0.116583	-0.116246	0.0157889	0.0906429	-0.47145	0.308186	0.03975	0.228483	0.121662	0.1898	-0.03705	-0.30334	0.167	0.152775	-0.191125
297	rage:66342	chr9	basic leucine zipper and W2 domains 1	Bzw1	0.0396417	0.00549375	-0.0855219	0.08297	0.018875	0.00144896	0.00503854	-0.0210906	-0.0190469	-0.0100453	-0.0274417	-0.0381615	0.00924948	0.00705972	-0.0382507	0.0311479	0.02705	0.044975	-0.0214438
298	rage:62076	chr4	core1 UDP-galactose:N-acetylgalactosamine-alpha-R beta 1,3-galactosyltransferase (C1galt1)	C1galt1	-0.103172	0.01525	0.00181333	-0.02162	-0.158609	0.0848467	-0.0171625	-0.12066	-0.0183938	-0.00593125	-0.00029	-0.0101063	0.0131937	-0.0361833	0.0519417	-0.0419727	-0.0589375	-0.0173	-0.090625
299	rage:75857	chr10	complement component 1, q subcomponent binding protein	C1qbp	0.0756147	-0.0324417	-0.0988146	0.0366978	0.0572153	-0.0234708	-0.000745833	0.0913479	0.0188896	-0.0237771	0.0640933	0.030749	-0.0298062	0.0131389	-0.0696167	0.0280556	0.0809208	0.0199688	-0.125583
300	rage:60732	chr4	complement component 1, s subcomponent	C1s	0.0684038	-0.03045	0.0568969	-0.114973	0.113696	0.0526625	0.0185906	0.1257	0.04655	-0.116866	0.047285	0.0345937	0.0378156	-0.02065	0.00855833	0.0286167	0.243906	-0.178594	0.0345188
301	rage:59195	chr20	complement component 2	C2	0.09672	0.0069	-0.151837	0.0851333	0.202367	0.0220438	-0.0628125	0.20945	0.0855937	0.0094	0.05789	0.00415	-0.01862	0.0564167	0.04295	0.0180833	0.0485	-0.272213	0.0349375
302	rage:62767	chr10	MHC class II transactivator	C2ta	0.0724904	-0.0256125	-0.0401531	0.0780133	0.0302208	-0.0218562	0.0411719	0.0107125	0.0133219	-0.0713437	-0.03491	-0.00630938	-0.00605312	0.0947583	-0.02545	-0.0109417	-0.0848312	-0.02075	-0.00766875
303	rage:63335	chr4	complement component 3a receptor 1	C3ar1	-0.0890292	-0.04495	0.0541357	-0.11004	0.15975	0.00476	0.210921	0.281693	-0.0203875	-0.12194	-0.121213	-0.0400933	0.12094	0.00258333	0.0587818	0.01079	-0.0737125	0.0157875	-0.08765
304	rage:80174	chr5	complement component 8, beta polypeptide	C8b	0.0362615	0.020425	0.0838938	-0.05926	-0.108458	0.0225375	-0.0495813	-0.0250438	0.0063875	0.0743625	-0.00664	0.0905067	0.01205	-0.0419833	0.107675	-0.0189583	-0.006475	-0.0116375	0.0305
305	rage:80777	chr10	ovarian carcinoma antigen CA125	Ca125	0.007172	-0.071075	0.0403125	0.00468	0.0275818	-0.0731308	0.0351437	-0.0495625	0.0493812	-0.0950467	0.0385667	0.0289133	-0.0311867	-0.0352167	0.0185273	-0.0662333	0.16285	0.0480375	-0.124143
306	rage:82114	chr2	carbonic anhydrase 2	Ca2	-0.114375	-0.2124	0.0620562	-0.0846067	-0.0302125	-0.0102692	0.00476154	0.0304	0.19184	-0.02305	0.29175	0.0313917	0.180858	-1.1179	0.18246	0.37148	-0.19814	0.0067	-0.170812
307	rage:72050	chr2	carbonic anhydrase 3	Ca3	-0.0412779	-0.038025	-0.0442068	0.0320772	0.0469458	0.037074	-0.0225307	-0.0257677	0.0123734	0.0902312	-0.0251917	0.213226	0.25364	-0.0141667	0.0189375	0.0565118	-0.0691552	-0.322865	-0.199132
308	rage:56764	chr19	calcium channel, voltage-dependent, alpha 1A subunit	Cacna1a		-0.0297667	-0.120172	0.174916	0.0176611	0.0548177	-0.0772271	-0.0213323	-0.0136302	-0.0137146	0.0166433	-0.0654635	0.00943333	-0.0998972	0.0473083	0.0390694	-0.0957458	0.0218292	0.0119021
309	rage:75731	chr16	calcium channel, voltage-dependent, L type, alpha 1D subunit	Cacna1d	0.129848	0.356	-0.299127	0.0686357	-0.051675	-0.108731	0.130711	0.0817538	-0.186342	0.00809167	-0.04353	-0.0816846	0.0125923	-0.05632	0.092675	-0.0213	0.104425	-0.0269125	-0.00264286
310	rage:70215	chr4	calcium channel, voltage-dependent, alpha2/delta subunit 1	Cacna2d1	-0.028925	0.0166667	-0.0305125	0.0417143	0.0820333	-0.0894562	-0.0623667	-0.0450187	-0.00466875	-0.0122	-0.05598	0.0470312	-0.0516267	-0.114717	-0.0732917	0.00148333	-0.00585	-0.0782375	-0.0201875
311	rage:78426	chr17	calcium channel, voltage-dependent, beta 2 subunit	Cacnb2	-0.083504	-0.0067	-0.0030625	0.0340357	-0.134655	0.0219312	-0.0918938	-0.0242812	0.0571133	-0.0077	-0.04224	-0.0623133	0.0151937	0.0114167	0.0401364	-0.0207333	-0.0277	0.0278625	-0.043225
312	rage:76120	chr7	calcium channel, voltage-dependent, beta 3 subunit	Cacnb3	0.178656	0.1412	0.000366667	-0.0412875	0.0384444	-0.000875	-0.0794	-0.120353	0.01522	0.0249938	0.0443429	-0.0260067	0.0477	-0.0989167	0.119891	-0.209892	-0.194667	-0.411825	-0.06062
313	rage:76141	chr1	voltage-dependent calcium channel gamma-6 subunit	Cacng6		-0.114313	0.0554687					-0.0600438	0.0523312	-0.0522375			-0.0087375	0.0499	0.0303583	0.0229417	-0.0733625	-0.0001125	-0.0074875
314	rage:56119	chr20	cain	Cain		-0.00745	-0.030975	-0.00908		0.040175	0.0173219	0.00740313	-0.0333719	-0.0580437	-0.07015			-0.059225		0.112742	0.0182375	0.0383125
315	rage:62119	chr5	calbindin 1	Calb1	-0.00240256	-0.285221	-0.0902562	-0.0612533		-0.0111031	0.0727625				-0.077915	-0.0464656	-0.0212167		0.0308819	0.0418611	0.0991438	0.141717
316	rage:69494	chr1	calcitonin/calcitonin-related polypeptide, alpha	Calca	0.019292	0.00685	-0.046975	0.08256	-0.0595583	0.0323562	0.0331187	0.00790625	0.0542438	0.0071875	-0.01804	0.0202875	0.0402438	-0.0490833	-0.0299	-0.02135	0.090975	0.001625	-0.0197375
317	rage:68326	chr3	calcitonin receptor-like	Calcrl		0.081	-0.0259938	0.0789567	-0.0656208	0.0212375	-0.0675375	0.041625	-0.0426156	-0.0494219	-0.05964		0.0230406	0.0586583	0.0159167	-0.04165	-0.0382	0.0419187	0.119756
318	rage:63333	chr1	calcyon; D1 dopamine receptor-interacting protein	Calcyon	-0.0656375	-0.088375	0.076775	0.0606467	-0.0160818	-0.0181938	0.004575	-0.0223625	0.0876125	0.0588312	0.01238	0.00518667	-0.100881	-0.00451667	-0.164833	0.0812417	-0.0225875	0.0195	0.0544
319	rage:69056	chr4	caldesmon 1	Cald1	0.0266125	0.0347	0.179994	-0.09376	0.09525	0.0411733	-0.10585	0.145506	0.0196333	-0.0696375	0.06047	-0.0593937	-0.061725	0.11335	-0.0887167	0.0303	-0.02095	-0.261225	-0.0897
320	rage:74233	chr6	calmodulin 1	Calm1	-0.00717519	-0.0238713	-0.00251437	0.0156783	0.0102267	0.0467537	-0.0251247	-0.0426681	-0.0654919	0.0222712	0.0170235	-0.0668018	-0.00554125	0.0222033	-0.0328229	-0.0198454	0.0116019	0.0344056	-0.025125
321	rage:72413	chr15	calmodulin 2	Calm2	0.0534406	-0.146675	0.117477	0.0337627	0.256935	0.0165588	-0.0862317	-0.0458975	0.067105	-0.0873975	0.0549693	-0.0992254	0.0194779	0.0432067	-0.04671	-0.002355	-0.0504575	-0.0147575	-0.006115
322	rage:71824	chr1	calmodulin 3	Calm3	-0.05938	-0.052825	0.03295	0.103071	0.2861	-0.051875	-0.159331	-0.106169	0.0152063	0.00970667	0.0127556	-0.0182467	0.0191813	0.00471667	0.06825	-0.0964	-0.0199143	-0.000928571	-0.026675
323	rage:62473	chr19	calreticulin	Calr	-0.0012125	0.0202667	0.0294133	0.0205462	-0.0226091	0.0021625	-0.0458625	-0.0084375	0.0893375	-0.0636063	-0.06547	0.0913438	-0.0326467	0.0519167	-0.125933	0.013125	0.0892625	0.038	0.0276125
324	rage:70425	chr18	calcium/calmodulin-dependent protein kinase II alpha subunit	Camk2a	-0.0612136	-0.0977	0.0328786	0.05764	-0.163083	-0.0650687	0.00853125	-0.144544	0.00569375	0.03575	-0.06758	-0.0844875	-0.0531687	-0.0333667	-0.0280083	0.0322583	0.0099875	-0.129962	-0.0190429
325	rage:77337	chr2	calcium/calmodulin-dependent protein kinase II, delta	Camk2d	0.088556	0.0331333	-0.07885	0.103527	0.122833	-0.134831	-0.149175	0.0003625	0.0484188	-0.03565	-0.0390889	-0.0479438	0.0369812	0.0515833	-0.0341	-0.0124167	-0.0600125	-0.197887	0.0308625
326	rage:81169	chr18	calcium/calmodulin-dependent protein kinase IV	Camk4	-0.0731	0.118133	-0.0510187	0.10886	-0.0744818	0.0199625	0.0459	0.0467375	0.06694	0.00773333	-0.07498	0.0539063	-0.01694	-0.0288	0.00650833	0.0292667	-0.0633857	0.0450375	-0.052425
327	rage:81820	chr10	calcium/calmodulin-dependent protein kinase kinase 1, alpha	Camkk1			-0.0240594		-0.187046	-0.0296125		-0.00292187	0.0556125	-0.0397187	-0.07734	-0.0725969	-0.225316	-0.043925		0.0734875	-0.058525	0.0171188	0.0632563
328	rage:77163	chr17	calcium modulating ligand	Camlg	-0.0269019	-0.047675	-0.0223594	0.01769	-0.0170917	0.0810469	0.0440156	-0.0265906	-0.0233187	0.0266813	0.03495	-0.0895375	0.0135	0.019975	0.0161958	-0.0304417	0.013625	0.0260312	-0.060425
329	rage:81515	chr10	calnexin	Canx		0.113525	0.0794469		-0.0059			-0.0731969	0.00142812	-0.0767625	0.035315	0.0747	0.0501406	-0.110633		-0.0133458	0.0218062	-0.0691437	0.0521687
330	rage:75657	chr5	cyclase-associated protein homologue	Cap1		0.056075	0.0255062	-0.0923067	0.0882167	0.0185531	0.0778781	0.0887562	0.00484063	-0.0112469	-0.025365	-0.005775	0.0237625	0.0479083	0.00572917	0.0165792	-0.0359812	0.0285688	0.0374312
331	rage:74026	chr17	adenylyl cyclase-associated protein 2	Cap2		-0.055825	-0.243341	0.13464	-0.0244667	-0.0319094	0.0709687		-0.023225	0.0917969	-0.06312		0.01695	-0.00324167	0.0258333	-0.000308333	-0.084125	-0.185438	0.0933563
332	rage:82356	chr13	centrosome-associated protein 350	Cap350	0.0292391	0.13635	-0.0268937	0.0909417	-0.0464364	-0.0281812	0.0201937	0.0941375	0.0219187	0.00922667	-0.0226222	0.0333867	-0.0376187	0.0363333	0.06521	-0.0229333	0.0854375	0.06515	-0.09705
333	rage:77527	chr1	calpain 1	Capn1			-0.0218563	-0.0103533										0.03105	0.183346		-0.229606	-0.03495	-0.12025
334	rage:74292	chr13	calpain 2	Capn2	-0.0454423	-0.0276896	0.108644	0.055585	0.0412035	0.0697656	0.0203833	-0.0829656	-0.020101	0.0153182	0.0216267	0.0658734	-0.0718161	-0.00541111	-0.0563361	0.0133229	0.0947833	0.10984	-0.0584312
335	rage:81125	chrX	calpain 6	Capn6		0.0116875	-0.0453906	-0.04473	0.0588292	0.0188688	-0.0339281	0.0544594	0.00437812	0.0154563	0.0571		0.03575	-0.01375	0.0104583	0.00290833	0.0522688	-0.0059	0.00770625
336	rage:56075	chr13	calpain 8	Capn8	-0.0141217	-0.1721	-0.0659133	0.09966	-0.0942	-0.0528937	-0.0759667	0.0856267	-0.0540125	0.056625	-0.07144	-0.0311	0.000833333	-0.0218167	0.00778182	-0.05395	0.0464625	0.0359625	0.0757375
337	rage:81002	chr1	calpain, small subunit 1	Capns1	-0.010625	0.110033	0.0323188	-0.0577133	0.218587	-0.181869	-0.0863538	-0.0196214	-0.00054	0.0765643	-0.0979	-0.129321	-0.0167267	-0.0717	0.175773	-0.0241111	0.0877167	-0.05424	-0.07266
338	rage:57165	chr13	C-terminal PDZ domain ligand of neuronal nitric oxide synthase	Capon		0.0595125	-0.0358094	-0.01555	-0.0273458	0.0880781	0.0223			-0.0172437	0.020135		0.00150312	-0.0068	0.0331417	-0.00217917		-0.0165188	-0.0122
339	rage:62756	chr15	Ca2+-dependent activator protein	Caps	0.0914958	0.104333	-0.130519	0.186887	0.0316091	-0.0494	-0.182767	-0.0471375	-0.105231	0.0318688	-0.08087	-0.122279	-0.0545313	0.035	0.0004	0.1049	-0.0569875	0.0047125	-0.0123875
340	rage:67442	chr10	calcium regulated heat stable protein 1	Carhsp1	-0.068084	-0.000475	0.189513	-0.13556	0.0536917	-0.0752125	-0.0284687	0.177519	0.0265813	-0.0740625	0.09396	0.0346125	-0.05722	0.0401667	0.0166583	0.018	0.09325	0.0608875	-0.0414
341	rage:77594	chr2	cardiac ankyrin repeat kinase	Cark	-0.0430327	-0.0472125	0.195897	-0.00514333	0.0386042	-0.114644		-0.114181	0.0202875	0.042125	-0.013475			-0.107567	-0.0687042	0.220287			0.0705937
342	rage:80065	chr1	carbonic anhydrase-related XI protein	CAR-XI	0.104545	-0.3129	0.142921	-0.0233417	-0.0465222	-0.23266	0.232492	0.291593	0.117727	-0.174262	0.03535	-0.104558	0.05668	-0.113717	0.0476	-0.19147	0.0815125	0.05755	0.0232625
343	rage:56234	chr10	cask-interacting protein 1	Caskin1	-0.010508	0.019975	-0.00153125	0.0891067	-0.092875	-0.0097875	0.0241375	0.02865	-0.0137062	-0.00115	-0.02752	0.0495813	-0.0217062	-0.00748333	-0.0878833	0.0226917	0.0326143	0.0016125	0.082125
344	rage:80503	chr8	caspase 11	Casp11	-0.1248	-0.2986	-0.025	-0.31555	0.6	-0.7148	-0.10495				-1.2475	0.35905	-0.2814	0.2426	-0.02	-0.509267	0.385125	0.1409	-0.357
345	rage:57294	chr16	caspase 3	Casp3		-0.08315	0.0728781	-0.07872	-0.0398708	0.0246781	-0.0294563	0.0290625	0.117619		-0.06685		0.0134125	-0.117383	0.0433	-0.00277917	-0.0123562	-0.0722625	0.07295
346	rage:77694	chr2	caspase 6	Casp6	-0.041764	-0.042275	-0.0438063	-0.00748	-0.138825	-0.1054	0.166319	-0.163627	0.0136938	0.0948933	-0.07603	-0.08285	-0.0241562	-0.1476	-0.000127273	-0.0372667	0.00485	-0.0256125	-0.0197875
347	rage:71276	chr1	caspase-7	Casp7	-0.0289346	0.124475	0.126887	-0.104013	-0.0284083	0.02315	-0.0344687	0.0320875	-0.0208812	0.00630625	0.11209	0.03952	-0.003025	0.109317	-0.0574	0.0416583	0.0807875	-0.0465	0.0287875
348	rage:73168	chr2	calsequestrin 2	Casq2	-0.0537987		0.0918563	-0.0123489	0.0124667	-0.0562687	0.0073875	-0.06695	-0.0886312	0.0368	0.01121		-0.0229083	-0.0572333	0.140575	-0.02095	-0.025575	0.01885	-0.02345
349	rage:61781	chr2	calpastatin	Cast	0.111398	0.01875	-0.0135844	-0.0978233	0.137675	-0.0715688	0.0811781	0.0765656	0.0383063	-0.0366094	0.11022	0.0144	-0.0222969	0.0336083	0.0215542	-0.0181167	0.153081	-0.016025	-0.0183937
350	rage:73975	chr3	catalase	Cat	0.0425404	-0.0139	-0.00370625	0.0373	-0.135696	-0.00133437	0.0171625	-0.0167812	-0.00487188	0.00589687	-0.02303	0.0101563	0.0668125	-0.084575	0.0848458	-0.0546708	0.0201	0.0550687	0.0059875
351	rage:81315	chr8	beta-catenin	Catnb		-0.1209	-0.0244219	0.0983233		0.0132688	-0.0188687	-0.0313563	-0.0167406	0.0297656	-0.047615	0.00642813	-0.0498375	-0.0642583	-0.0318583	-0.0518458	-0.0987813	-0.0021875	-0.119819
352	rage:71381	chr4	caveolin	Cav	0.020616	0.186825	0.129287	-0.0512933	0.137044	-0.132058	0.0668615	-0.0265437	-0.0321937	0.00833333	-0.09184	-0.0280357	-0.00663125	0.1764	0.001275	-0.063225	-0.0720167	0.121687	0.0153857
353	rage:60442	chr4	caveolin 3	Cav3	0.0973783	-0.0449	0.0442231	0.0211167	0.10767	0.0143067	0.0384583	-0.017875	-0.075	0.0283125	0.15525	-0.0596867	-0.00385625	0.0308833	-0.0443333	-0.0127833	-0.145029	0.0307	-0.0801857
354	rage:71334	chr7	androgen receptor-related apoptosis-associated protein CBL27	Cbl27	-0.09908	0.02875	-0.025875	-0.01046	-0.189342	0.01144	0.0519875	-0.01525	0.0069875	0.0407812	-0.0164	-0.0428437	-0.010625	0.0052	0.0203917	-0.0196583	-0.038	0.0702875	-0.0356375
355	rage:73017	chr11	carbonyl reductase 1	Cbr1	-0.129818	-0.0177808	0.00281083	-0.0741384	-0.104662	0.0575463	-0.0283713	-0.0412921	0.0807896	-0.00726042	-0.109272	0.0418017	0.0373706	-0.0597806	0.01035	0.000195833	-0.0479896	0.0535654	0.0422942
356	rage:71215	chr16	carbonyl reductase 4	Cbr4			-0.0568562	0.13272	0.0296292	-0.00521875	0.0690875	-0.0762156	0.0300656	0.0242656	0.027255	0.0517625	0.00316875	-0.02845	-0.0045875	-0.0125042	0.0480875	0.0308125	-0.0496
357	rage:70620	chr20	cystathionine beta synthase	Cbs	-0.0280654	0.128638	-0.0703594	-0.00314333	-0.0997458	-0.00384375	0.0879	0.0400156	-0.0792188	0.0279562	0.010845	0.0409563	-0.00415313	-0.00845833	0.0368917	-0.07	0.066775	0.0933	-0.03015
358	rage:60796	chr7	chromobox 7	Cbx7	0.00983846	0.02515	0.0958688	-0.0408267	0.122362	0.0518344	-0.119175	0.0716844	-0.0248562	-0.0992281	0.06446	-0.0199	-0.0307344	-0.000491667	0.0021375	0.00970833	0.0792813	0.0863125	-0.0225875
359	rage:79142	chr1	CCA2 protein	Cca2		0.0880083	-0.0680563	0.0979211	0.006925	-0.0003125	-0.0309188	0.136288	-0.0226375	-0.00871875	-0.08033	0.00594375	0.000375	0.03145		-0.004725	-0.02305	-0.0321125	0.0358625
360	rage:69103	chr3	Cca3 protein	Cca3	-0.0208958	-0.0119	0.0173687	-0.0766533	-0.121967	0.0700833	-0.139542	-0.08354	-0.207562	-0.0469778	0.0040375	0.257473	0.100662	0.0651667	-0.054675	-0.0108333	-0.231825	-0.0510286	0.0423857
361	rage:82179	chr8	cholecystokinin	Cck	-0.00797826	-0.16885	0.0393063	0.0793	0.16497	0.0477714	-0.0737833	-0.0544733	0.0294867	-0.0301429	0.163871	-0.0400231	-0.0544769	-0.0748833	-0.0170364	0.0841	0.0466286	0.043775	-0.03176
362	rage:56398	chr1	cholecystokinin B receptor	Cckbr	-0.013215	0.0901	0.189677	-0.0515273	-0.05219	-0.0692143	0.0375154	0.0741818	-0.129075	-0.124823	0.156389	0.0206231	-0.0268385	-0.00638333	0.0246833	0.0688727	-0.23016	-0.17536	-0.0520167
363	rage:75180	chr10	chemokine (C-C motif) ligand 5	Ccl5	-0.134579	-0.0224125	0.180436	-0.100492	-0.0546065	0.0446113	-0.0327658	-0.0719421	0.0221892	-0.0330865	-0.0858103	-0.0546625	0.0191033	-0.0106167	0.00106111	0.0307417	-0.357529	-0.0381317	-0.0157304
364	rage:76153	chr1	cyclin D1	Ccnd1	-0.0548054	-0.03945	0.040313	-0.0469089	0.030884	-0.072275	0.0268417	0.0299438	0.0895766	-0.0458583	-0.104303	-0.0591698	-0.0347625	0.0423083	-0.0189701	-0.0191917	0.00203229	-0.0221313	0.0532635
365	rage:82206	chr4	cyclin D2	Ccnd2	0.0395364	0.04135	0.0278231	-0.0113818	0.304236	-0.0100714	-0.0693786	0.0096	-0.0496308	0.161358	0.0721714	-0.0785769	-0.189429	-0.15305	-0.150258	0.1153	0.0688	0.0211	-0.134217
366	rage:58600	chr10	cyclin F	Ccnf	-0.0088	-0.014425	-0.127887	0.144087	-0.1024	-0.00363125	0.0209	-0.0281562	0.025	0.0223063	-0.03173	-0.0440375	-0.03315	-0.0489	0.04905	0.00259167	-0.0514429	0.048475	-0.123925
367	rage:62857	chr10	cyclin G1	Ccng1		0.196637	-0.00522813	-0.06726	0.188554	-0.070925	0.0463094	0.136584	-0.0119156	-0.0720313	-0.044275	0.0804344	-0.0236656	0.182583	0.0246375	0.0425792	-0.015025	0.0429	-0.0495687
368	rage:81790	chr2	cyclin L	Ccnl		0.0447375	-0.12565	0.0503333	-0.100081	0.00413437	-0.0552344	-0.0512625	0.0290438	-0.0187167	0.0105133		0.0351292	-0.0507667	0.0661542	0.00121944	-0.0303937	0.0274771	-0.0162708
369	rage:68006	chr10	chemokine (C-C motif) receptor 7	Ccr7	0.0154692	-0.041175	-0.00336875	0.0710286	0.261408	0.0530857	0.00258667	-0.00932667	0.0228625	-0.0938812	0.08976	-0.12285	-0.0297375	-0.0604	-0.0218917	0.0186833	-0.028675	0.054775	-0.0699375
370	rage:67314	chr1	copper chaperone for superoxide dismutase	Ccs	0.111072	0.091425	-0.0823312	0.05058	-0.027875	-0.153412	-0.019975	0.00495	0.031775	-0.0132733	-0.0865	0.0793	0.0068375	-0.0146333	0.000691667	0.0451667	-0.006475	-0.047575	0.0583
371	rage:76321	chr2	chaperonin containing TCP1, subunit 3 (gamma)	Cct3	0.033409	-0.08485	-0.0194937	0.0365689	0.0964417	0.030125	-0.0345719	0.0198729	0.0389344	0.00783958	0.0470633		0.04545	0.0271389	0.00164444	-0.0921139	0.0626	0.0777542	0.0052375
372	rage:80887	chr2	chaperonin containing TCP1, subunit 5 (epsilon)	Cct5	-0.0364808	0.0300333	-0.0409875	-0.0756533	-0.0211569	0.001975	-0.0534604	-0.0142948	-0.0984875	0.010826	-0.0642533	0.0254917	-0.0391677	0.0467778	-0.0333208	-0.0390056	0.0156771	0.0422583	-0.0176417
373	rage:56443	chr18	CD14 antigen	Cd14	0.0502696	-0.0675	0.06345	-0.101247	-0.00660909	0.0049	0.0113933	0.198563	0.0627133	0.0177687	0.03828	0.0512231	0.007125	0.00855	0.0410455	-0.00212727	0.136114	0.0501875	0.075475
374	rage:73000	chr20	CD164 antigen	Cd164	0.0470904	0.0163333	0.0110333	-0.00528667	0.0571583	-0.008	-0.104581	-0.0272844	-0.0539521	-0.0126479	0.0366633	-0.0873208	0.047725	-0.0104611	0.0423611	0.00421389	-0.0271	0.00644167	0.0205396
375	rage:60883	chr2	CD1d1 antigen	Cd1d1	-0.134252	-0.000166667	-0.0732733	0.0874455	0.04373	0.144242	0.113754	-0.0297167	-0.107462	0.111142	0.0527667	0.09718	0.0102429	-0.059	0.0358818	0.05405	-0.1233	-0.03595	-0.10646
376	rage:76105	chr20	CD24 antigen	Cd24	0.0327322	-0.00827857	-0.0680179	0.0524166	0.0548749	0.0446375	0.0495892	-0.0117129	0.0276027	-0.0483561	-0.0472274	-0.0411295	-0.0263342	0.0311667	-0.0347589	0.0138909	-0.0913375	0.129294	0.0645229
377	rage:67546	chr4	cd36 antigen	Cd36	0.041652	-0.101467	-0.175212	0.313108	-0.0911	0.0935308	0.0512867	0.0837444	0.0703667	0.0686714	0.09545	-0.0544714	0.0831867	0.0470667	0.00443333	-0.01115	-0.0134	0.00521429	-0.0554
378	rage:64984	chr14	CD36 antigen (collagen type I receptor, thrombospondin receptor)-like 2	Cd36l2	0.0509885	-0.1136	-0.14716	0.134533	-0.0244	-0.0074875	-0.149656	-0.111044	-0.0385375	-0.00351875	0.09184	-0.0595125	0.0220187	-0.1043	0.0126333	0.0489455	-0.0886625	0.0443375	0.07075
379	rage:80058	chr1	CD37 antigen	Cd37		-0.0038875	-0.05125	0.01419	0.0221083	0.0425312	0.0359062	-0.0770312	-0.031025	-0.0111375	-0.030355	-0.0183813	-0.0032875	0.0125667	0.0530417	-0.01405	-0.0644062	-0.0180063	-0.0780375
380	rage:58812	chr14	CD38 antigen	Cd38	-0.037888	0.211	0.03272	-0.0484533	-0.03935	0.0413467	0.0447067	-0.0416625	0.01016	-0.01785	-0.05158	-0.0187467	-0.0594214	0.00788333	0.00164167	0.0418	0.088275	0.06165	0.073425
381	rage:80667	chr4	CD4 antigen	Cd4	-0.124996	0.13075	0.108253	-0.1748	-0.0110667	0.0361875	0.0785188	0.024375	0.043625	-0.00789375	-0.04154	-0.00935	-0.01444	-0.00768333	0.0104583	0.0441333	-0.218213	0.0376375	-0.00245
382	rage:78250	chr3	CD44 antigen	Cd44	-0.0142404	0.010325	-0.0107625	-0.0895533	-0.0411167	-0.07665	0.101894	0.0758	-0.00925	0.00250625	-0.11011	0.0232219	0.0172281	0.03555	-0.0286917		0.0620687	0.05915	0.0614188
383	rage:77891	chr11	integrin-associated protein	Cd47		0.104708	0.0315875	-0.0983544	-0.0629472	-0.0129323	0.0118573	0.0179969	-0.0214552	0.0659219	0.0495033	0.0881781	-0.0437354	0.0349139	-0.0165958	-0.0353792	0.0360542	0.0394729	0.0558438
384	rage:81971	chr13	CD48 antigen	Cd48	0.06865	0.163037	0.015125	0.01998	0.0279792	-0.0788031	0.0856531	0.0830938	-0.0346406		0.00809	0.025725	-0.0149	0.1715	-0.0339417	0.00811667	0.031825	-0.0299187	-0.03335
385	rage:70719	chr5	CD52 antigen	Cd52	-0.0379269	-0.034625	0.0126813	0.0332667	-0.104442	0.0443125	-0.0152188	-0.100219	0.0354938	0.0196625	-0.03479	0.0345438	0.037075	0.0324167	0.020575	0.001375	-0.129825	-0.0891875	-0.00125
386	rage:76015	chr2	CD53 antigen	Cd53	0.0779773	0.0856667	-0.0895438	0.0376571	0.0253636	-0.0095375	-0.008325	-0.103411	0.0403714	-0.246957	0.2744	0.0643154	0.0774857	0.0768167	0.0418667	-0.247736	-0.225283	-0.04745	0.07205
387	rage:82835	chr3	CD59 antigen	Cd59	0.0554423	0.0314938	-0.0734339	0.006985	0.0347424	-0.00783438	-0.0325245	0.0640005	-0.0568208	-0.00873281	-0.0277408	-0.0332359	0.0183437	0.00349583	0.0185896	0.00853958	-0.0132781	0.0469438	0.00272813
388	rage:79404	chr7	CD63 antigen	Cd63	0.0501212	-0.0501125	-0.101006	0.0917767	0.0824542	0.0208062	-0.0205031	-0.0220875	0.0126656	-0.0314719	0.04099	0.00273125	0.0489375	0.015475	0.0144833	0.0301875	0.0604063	0.0869375	-0.00794375
389	rage:69055	chr18	CD74 antigen (invariant polpypeptide of major histocompatibility class II antigen-associated)	Cd74	0.0501957	-0.106075	0.0598375	-0.117393	-0.0698909	0.044	0.0555714	-0.0682867	-0.0961	0.0597	-0.219967	-0.09565	0.1695	-0.0134667	-0.0257818	-0.16042	-0.198613	0.166329	0.0232286
390	rage:58900	chr1	CD 81 antigen	Cd81	-0.0243654	-0.0525333	-0.0335583	0.0481333	0.116592	-0.0984604	-0.0560896	0.00165104	-0.000172917	-0.0114948	0.010515		0.0804792	-0.0186333	0.0381028	0.0166389	-0.0592	0.0189583	0.0793104
391	rage:75342	chr11	CD86 antigen	Cd86		-0.119775	0.000621875	-0.0301433	-0.0884667	0.000946875	-0.0376594	0.074875	0.00734687	0.02925	-0.079295	0.0352438	0.0148	0.0467917	-0.0232292	-0.0285125	-0.0520687	0.0179562	-0.033375
392	rage:63108	chr4	CD9 antigen	Cd9	0.0648622	-0.133692	0.0640281	0.0176189	0.0976181	0.0667021	0.0354479	0.0160313	0.0704708		-0.028575	0.0106323	0.00519062	0.108489	-0.0735833	-0.052175	-0.275817	0.0739583	0.0722979
393	rage:62745	chr19	hypothetical protein CDA08	Cda08	0.0350192	-0.0231625	-0.134638	0.162392	-0.023934	0.029313	-0.0400536	0.000567187	0.0177568	-0.0284031	-0.0143033	-0.0482172	0.0233693	-0.0712292	-0.00576111	0.01555	0.189125	0.0765719	-0.0128406
394	rage:81965	chr5	cell cycle protein p55CDC	Cdc20	0.0644783	0.003075	-0.16296	-0.2259	0.04165	0.08242	0.0303333	0.124753	-0.0234187	0.00612143	0.0359333	-0.0452875	-0.0340688	0.10754	0.0518727	-0.0731417	0.16415	0.0950714	-0.0364571
395	rage:77190	chr8	cell division cycle 25A	Cdc25a		0.0617875	0.00839375	0.00794667		-0.0253562	-0.00691875	-0.0317813	0.0232781	0.0454219	-0.01979	-0.0737469	-0.0184406	-0.0293417	0.0192167	0.0296833	-0.046525	0.0462875	-0.0734687
396	rage:82539	chr3	cell division cycle 25B	Cdc25b	0.0682167	0.05675	-0.0784071	0.000933333	0.12155	0.0203438	-0.0870133	0.0329714	0.0045625	-0.137631	0.059	-0.24586	-0.0505267	0.0216	0.0106	0.0618667	0.012	0.0329857	-0.000525
397	rage:61634	chr20	cell division cycle 2 homolog A (S. pombe)	Cdc2a		0.0028875			0.487042	-0.04665	-0.0304406	0.307841	-0.00081875	-0.162319		0.0506781	-0.0290094	0.125	0.049075		0.227225	0.027675	0.0234313
398	rage:58389	chr5	cell division cycle 2 homolog (S.pombe)-like 1	Cdc2l1	0.0190519	-0.03215	0.079475	-0.0438733	-0.0802875	0.0356875	-0.0330187	-0.0691156	-0.0444094	0.0360875	-0.11622	-0.0251813	-0.00248125	-0.0129	0.0448583	0.000725	-0.0687687	0.0469188	0.017375
399	rage:61539	chr8	cell division cycle 37 homolog (S. cerevisiae)	Cdc37	-0.0113782	0.0194667	-0.0542146	-0.0388644	0.0423625	-0.00121146	-0.0657271	-0.0254177	-0.111215	0.0859719	-0.06205	-0.0361865	0.013325	0.0272722	0.0920639	0.038275	-0.0298354	0.113231	-0.00241667
400	rage:71884	chr5	cell division cycle 42 homolog (S. cerevisiae)	Cdc42	-0.010764	0.0269226	-0.0726914	0.0209169	-0.08114	0.0163193	0.0358079	-0.0119849	-0.0305832	0.0182534	-0.050311	0.0156539	0.049397	0.0218119	-0.0903171	0.0258837	-0.00304673	0.0432705	0.0256476
401	rage:77743	chr6	Cdc42-binding protein kinase beta	Cdc42bpb	-0.0423038	-0.167813	0.128159	-0.140437	0.0826167	-0.0888375	-0.02895	0.0295906	-0.0414312	-0.00521563	0.03811	0.0311469	0.0056625	-0.029025	0.0119458	0.0392	0.0944625	0.0274625	0.0214875
402	rage:57494	chr3	CDC91 cell division cycle 91-like 1 (S. cerevisiae)	Cdc91l1	0.0943333	-0.016825	-0.0117867	-0.0717667	0.358009	0.08474	-0.0286687	0.0961375	0.0356857	-0.101719	0.14288	-0.0260643	0.0398375	0.0613	-0.06705	0.0984909	0.046725	-0.00775	-0.0354125
403	rage:56820	chr19	cadherin 1	Cdh1		-0.111756	-0.0684026	0.1287	0.0511639	0.0727922	-0.0265078	0.00247031	-0.0330453	0.01705	-0.0607725	-0.102473	-0.032075	0.0398875	-0.00523958	0.00597292	-0.00572917	0.0437188	-0.0111969
404	rage:57498	chr19	cadherin-11	Cdh11	-0.0614231	0.085725	0.0202625	-0.0108133		0.0781	-0.067275	0.0309875	-0.007675	-0.0350125	-0.09201			0.103008	0.0231167	-0.00118333	0.0116	-0.0083875	0.0168812
405	rage:69538	chr19	cadherin 13	Cdh13			-0.00162812	-0.07872	0.0292875	-0.0529625	0.03625	0.0921937	-0.0146406	-0.00774687	0.187615	0.00239688	0.0172812	-0.01795	-0.0115042	0.0285	0.302762	0.0554625	-0.036375
406	rage:60629	chr19	cadherin 3, type 1, P-cadherin (placental)	Cdh3	-0.00847083	-0.185533	0.0254733	-0.0831133	0.0538364	-0.06382	0.0530857	-0.113869	-0.0747625	0.0704467	0.08587	0.0494188	0.032025	0.00222	-0.0285417	-0.0272083	0.0470625	0.1229	0.10105
407	rage:62359	chr1	CDP-diacylglycerol--inositol 3-phosphatidyltransferase (phosphatidylinositol synthase)	Cdipt	-0.0162115	-0.0912	0.0790281	-0.25424	0.179492	0.0524031	0.0144094	0.119413	-0.0309344	-0.0151313	0.11507	-0.0210938	-0.0143688	-0.0243083	0.027225	-0.00247083	0.224569	0.0966	0.102169
408	rage:66660	chr2	CDK105 protein	Cdk105	0.025412	0.069625	0.014875	0.0222267	0.0925167	0.050625	-0.0107937	0.114963	0.0860875	0.0087375	-0.00195	0.0372667	0.0464188	0.03275	-0.0126583	-0.055525	0.098875	0.0376375	-0.04655
409	rage:58599	chr7	cyclin dependent kinase 2	Cdk2	-0.0885818	0.01805	0.0637571	0.0210071	-0.1534	-0.04098	-0.154913	-0.00791875	0.00285	-0.0385812	-0.00765	-0.0977067	0.0102	0.0856667	0.028725	0.0888333	-0.0568875	0.173429	-0.112825
410	rage:78817	chr7	cyclin-dependent kinase 4	Cdk4	-0.0522349	0.118577	-0.00280677	-0.00670167	-0.0519312	-0.0222349	0.0258734	0.0678036	3.125e-05	0.0145031	0.03357	0.0361776	0.0050974	0.04615	-0.0325569	0.0110007	0.0898938	0.129632	0.0213906
411	rage:74435	chr4	cyclin-dependent kinase 6	Cdk6	-0.005525	0.7416	0.0171687	-0.11296	-0.3301	-0.0551923	0.0802538	0.00567143	-0.0387	0.0128538	-0.112356	-0.0256667	-0.00489375	-0.170617	0.0211083	-0.051225	0.133925	-0.0453125	0.0567
412	rage:65455	chr2	cyclin-dependent kinase 7 (MO15 homolog, Xenopus laevis, cdk-activating kinase)	Cdk7	-0.031948	-0.011025	-0.0146062	0.0782733	-0.022375	-0.114288	0.0203625	0.0691812	0.0649437	0.0399	-0.05954	0.030975	0.0101688	0.0299	-0.034525	0.0497	0.0463375	0.0166125	-0.0261125
413	rage:64847	chr20	cyclin-dependent kinase inhibitor 1A	Cdkn1a	-0.0735737	0.046125	-0.0673583	0.1599	0.109333	-0.00223077	-0.192255	-0.01188	0.1053	-0.0420533	0.0382111	-0.102393	0.00533125	-0.0902	0.0811083	0.0471917	0.01625	0.00325	0.026175
414	rage:82106	chr4	cyclin-dependent kinase inhibitor 1B	Cdkn1b	-0.0514429	-0.0429	0.018901	-0.0904267	-0.0669514	-0.0396646	0.0494229	-0.00667604	-0.0524146	0.00414375	0.0314683	-0.0576021	-0.0199198	-0.00953889	0.00395417	0.00855278	0.0269042	-0.0116708	-0.0203417
415	rage:69991	chr1	cyclin-dependent kinase inhibitor 1C, p57	Cdkn1c	-0.0181327	-0.169658	-0.00769688	0.0539117	0.0715542	0.0181589	0.0325234	-0.000940625	-0.0130109	0.00744062	0.028385	0.0794859	-0.009475	0.114121	-0.06705	-0.0902458	0.0684719	0.0598562	0.0437563
416	rage:69728	chr5	cyclin dependent kinase inhibitor 2C	Cdkn2c	-0.080628	-0.2203	0.0759333	-0.05704	-0.00428333	0.02775	0.00975625	0.0796312	0.016375	-0.00720625	0.0276	0.0359687	-0.0139187	0.0443167	0.0119167	-0.000508333	0.0882875	0.0738	-0.0343625
417	rage:72265	chr18	cytosolic cysteine dioxygenase 1	Cdo1	0.072725	-0.20025	-0.1316	0.0105467	0.00865417	0.0159437	-0.0195906	0.024075	0.0713281		-0.0811	0.0209688	0.0797594	-0.0782083	-0.1067	0.020125	0.0869438	-0.287275	-0.00961875
418	rage:71251	chr14	CDP-diacylglycerol synthase (phosphatidate cytidylyltransferase) 1	Cds1	-0.011475	-0.078825	0.0117875	0.0441533	-0.197192	-0.00588125	0.0854687	-0.00110625	-0.0330333	0.01235	-0.05997	-0.0038	0.0154375	-0.0264333	-0.0159333	-0.019375	0.02065	0.0271125	-0.031725
419	rage:80263	chr3	CCAAT/enhancerbinding, protein (C/EBP) delta	Cebpd	-0.00133526	0.0415458	-0.119178	0.110634	0.0989431	0.0685469	0.0444812	0.067001	-0.0408281	-0.0466552	0.02692	-0.0542188	0.00332292	0.0688528	-0.0608708	-0.0947458	-0.115077	0.125633	0.0257125
420	rage:66203	chr17	carboxyl ester lipase	Cel		0.224102	-0.0693754	-0.0611584	0.0120258	-0.0253412	0.00407458	-0.0523792	-0.0148306	0.0414244	0.043921	-0.00740396	0.0582958	0.00049	0.00600333	0.0073175	0.095485	4.25e-05	0.047485
421	rage:65036	chr2	cadherin EGF LAG seven-pass G-type receptor 2	Celsr2	-0.051748	0.073125	-0.0163687	-0.00556667	-0.0825583	0.0205875	0.0611562	-0.0268938	0.00800625	0.0465333	-0.00022	-0.0120438	-0.0336375	0.0686	-0.0100667	-0.0346833	-0.0408875	0.0217125	-0.01005
422	rage:61943	chr8	cadherin EGF LAG seven-pass G-type receptor 3	Celsr3	-0.0526909	-0.112567	-0.00412667	-0.0925538	-0.0442273	0.0329933	0.15175	0.00266154	0.0227333	0.0569083	0.07455	0.0997571	0.034575	-0.01995	-0.0173714	-0.0110667	-0.021425	0.04715	0.041325
423	rage:79318	chr7	centaurin, gamma 1	Centg1	-0.0223625	0.0264	0.03172	0.0674929	-0.1641	-0.107867	-0.02862	-0.0288375	-0.0222813	-0.0760812	-0.03528	-0.0530929	-0.0444375	-0.0150667	0.01016	0.00448333	0.019925	-0.107312	0.0713143
424	rage:56672	chr1	carboxylesterase 2 (intestine, liver)	Ces2	-0.0524	0.02235	0.0905125	-0.301114	-0.0439333	-0.0651125	-0.0925313	-0.0558667	0.0072875	0.062625	-0.00142	0.0186813	0.0544812	-0.0518167	0.0151917	-0.0384083	0.07585	0.052675	-0.0474125
425	rage:57414	chrX	centrin 2	Cetn2	0.0144957	-0.244667	-0.14578	0.0253533	0.09159	-0.0486437	-0.05252	-0.09334	0.0658375	-0.0116312	-0.0694222	-0.0535375	0.0632	-0.109017	-0.00281667	0.0167333	-0.118362	0.0363875	0.0016625
426	rage:66121	chr2	centrin, EF-hand protein, 3 (CDC31 homolog, yeast)	Cetn3		-0.0447625	-0.0561469	0.264217	0.235183	-0.0863063	0.0046125	-0.0322406	0.0893937	0.0822844	-0.008305		0.0530219	0.005875	-0.0516917	-0.0455667	0.0512813	-0.0123875	-0.0756812
427	rage:66441	chr19	craniofacial development protein 1	Cfdp1	-0.033748	-0.0458	0.0301	-0.0544333	-0.0311083	0.0594812	0.0302125	-0.0503125	-0.0157125	0.0151875	0.01781	-0.105931	-0.0151625	-0.009	0.0208083	0.0061	0.0777	0.0288143	-0.0798857
428	rage:62036	chr13	complement component factor h	Cfh	0.0623375	-0.0228	-0.02018	0.0738533	-0.0902583	-0.00541333	-0.0253333	-0.0319312	0.03365	-0.0216062	-0.03783	0.0289533	0.0113687	0.00155	-0.0142083	-0.00746667	-0.076075	-0.04785	-0.0346625
429	rage:76959	chr2	complement factor I	Cfi	0.067025	0.089725	0.0101094	-0.0437333	-0.237975	-0.00525	0.0252719			-0.0226125	0.026355	0.02555	0.0380125	-0.0896667	0.0447917	0.0562417	-0.0407187	0.0368688	-0.0775312
430	rage:60730	chr1	cofilin 1	Cfl1	0.00342115	-0.0416375	-0.129094	0.0749833	-0.036625	0.0308844	-0.0159156	0.0112781	0.0192187	-0.0348063	-0.063635	-0.139591	-0.0280937	-0.0541833	0.0346292	0.0491167	-0.001275	-0.00814375	-0.057025
431	rage:77767	chr9	CASP8 and FADD-like apoptosis regulator	Cflar	-0.03196	-0.059925	-0.0793062	0.00819333	-0.1337	0.009275	0.03402	-0.0103813	-0.0271813	0.0377067	0.03261	-0.0146786	0.0412	0.116517	0.0757909	-0.0271833	6.25e-05	-0.0856625	-0.0097375
432	rage:60654	chr6	c-fos oncogene	c-fos	0.0673375	-0.0205	-0.347788	0.211613	0.0911636	0.102547	-0.12816	0.183644	-0.0169688	-0.271975	0.000222222	0.0870188	-0.0545	-0.1285	0.1184	-0.0295	-0.1896	-0.10915	0.06945
433	rage:66131	chr5	glycoprotein hormones, alpha subunit	Cga	0.0755476	0.0273	0.0231071	-0.00730909	-0.532867	0.1504	0.106556	-0.0192667	0.244592	-0.0599364	-0.189322	0.288371	0.270825	0.0733833	-0.0101727	-0.067	-0.0799833	-0.161257	-0.0490714
434	rage:71600	chr3	transient receptor potential-related protein, ChaK	Chak	0.042672	0.162	0.005725	0.0561467	-0.232317	0.0411625	0.0275063	-0.0133062	0.00109375	-0.033775	0.06887	0.0269813	0.0297188	0.1243	0.0382083	0.00155833	0.130762	0.135514	-0.0595625
435	rage:80203	chr15	chromosome condensation 1-like	Chc1l	0.00852	0.0884333	0.0554214	0.06544	-0.0452818	-0.0367933	0.0745867	-0.0375	0.149967	0.0254188	0.0683	0.0330429	0.0648313	-0.00376667	-0.0141273	0.007725	-0.075525	0.033575	0.0288286
436	rage:67373	chr8	checkpoint kinase 1 homolog (S. pombe)	Chek1		-0.0751125				-0.0589969		0.00915	0.073325			-0.0656313	0.00545937	-0.0424917		0.0682708	-0.082275	0.0279562	0.03305
437	rage:77388	chr7	choline/ethanolamine kinase	Chetk		-0.128102	-0.0407995	0.0752211	-0.0265687	0.015999	-0.0236672	0.000844271	0.00618802	-0.00232917	-0.0074675	0.00381146	0.0203594	-0.0221958	0.0244049	-0.0647882	0.0414344	0.107659	-0.0129437
438	rage:76289	chr13	chitinase 3-like 1 (cartilage glycoprotein-39)	Chi3l1	-0.0203385	0.028525	-0.134975	0.124607	-0.22855	-0.133225	0.0943938	-0.05432	0.0840562	0.0694312	0.0192111	0.161475	0.00178125	0.0620167	0.0216	0.104627	-0.0814625	0.16345	0.0054
439	rage:73466	chr1	choline kinase	Chk	0.13138	-0.14115	-0.0105375	-0.0448	0.0958917	0.0262867	-0.0783812	0.0169563	-0.043225	-0.0250187	-0.00195	-0.0295625	0.172256	0.101983	-0.0509667	0.00604167	-0.050525	-0.182188	0.0574
440	rage:78637	chr3	chimerin (chimaerin) 1	Chn1	0.0514083	-0.080625	0.0488267	0.05395	-0.175767	0.108463	-0.0755	0.0135667	0.000225	0.0141533	-0.14063	-0.00864375	0.0568812	-0.0701833	-0.0398917	-0.0637833	0.063775	0.0449375	0.103775
441	rage:58396	chr4	chimerin (chimaerin) 2	Chn2		-0.00672083	-0.0780969	-0.00591778	0.000531944	0.0156927	0.0958156	-0.00938125	0.012349	-0.000817708	0.00569	0.0435948	0.0392917	-0.0475278	0.00508333	0.0283236	-0.0554917	-0.0311583	0.000510417
442	rage:82036	chrX	choline transporter	CHOT1	-0.06652	-0.1798	-0.163244	0.07826	-0.136517	0.0222333	0.0517875	-0.01725	0.0434	0.101543	-0.05462	0.063675	0.0600867	0.0711667	0.104142	0.027625	-0.030875	0.039175	0.016975
443	rage:60149	chr3	calcium binding protein p22	Chp	-0.0847059	0.21115	-0.0443333	-0.0158444	-0.420438	0.122283	0.0731727	-0.0860182	-0.22771	0.03084	-0.0656556	-0.0763308	0.122093	-0.0233333	-0.0368333	-0.215125	-0.0401375	0.0613571	0.0338375
444	rage:64694	chr17	cholinergic receptor, muscarinic 3	Chrm3	0.087832	-0.1478	0.0182533	0.0613333	0.220367	-0.0145	-0.191875	-0.0836	-0.0521563	-0.141156	0.0612111	-0.122536	0.0437875	-0.0815667	0.0458917	0.0347333	-0.104375	0.0722429	0.0137625
445	rage:67561	chr8	cholinergic receptor, nicotinic, alpha polypeptide 3	Chrna3	0.144345	0.057275	0.113108	0.0226091	0.193933	0.00926	-0.02928	0.289193	-0.00353125	-0.0900625	0.408256	-0.104931	0.00942	-0.119217	0.0142417	0.012425	0.54435	0.198162	0.0112625
446	rage:62902	chr3	cholinergic receptor, nicotinic, alpha polypeptide 4	Chrna4	-0.09552	0.0165	0.0420813	-0.11284	-0.0171182	0.0668562	-0.06494	0.0475733	-0.0149688	-0.031075	-0.01368	-0.02236	0.0689063	0.0800167	0.0230583	-0.0954083	-0.0154375	-0.058225	0.0363125
447	rage:79273	chr1	cholinergic receptor, nicotinic, alpha polypeptide 7	Chrna7	-0.016072	-0.0228667	-0.0545	0.1591	0.0647917	-0.0610312	0.177019	-0.0224375	0.0444688	0.0681333	-0.00589	0.104813	-0.0893267	0.0651333	-0.0772167	-0.0427333	0.110587	0.0915375	-0.0280375
448	rage:68435	chr10	cholinergic receptor, nicotinic, beta polypeptide 1	Chrnb1		-0.0462375	0.0168344	-0.02186	-0.0343875	0.00282188	0.000171875	-0.0539125	-0.0187437	0.0155937	0.00253	-0.0627938	-0.0184	-0.00308333	0.0133458	0.0129667	-0.0550937	0.0565625	0.0229437
449	rage:63959	chr16	cholinergic receptor, nicotinic, beta polypeptide 3	Chrnb3	-0.0398917	-0.12895	0.0296667	-0.0814583	-0.06352	0.0590667	-0.0249857	-0.0675125	0.00259375	0.0233188	-0.0252444	-0.0937467	-0.0545563	-0.0653333	-0.0377417	0.0500167	-0.0419	-0.0429	-0.325067
450	rage:68044	chr9	carbohydrate sulfotransferase 10	Chst10	0.0345524	-0.28005	-0.0565846	0.0411455	0.11767	0.000863636	-0.0289538	-0.0356714	-0.0531688	-0.183186	-0.155	-0.135867	0.0741714	-0.0235167	-0.09735	0.0493083	0.0423429	0.00224286	-0.0031
451	rage:63150	chr3	WD40 protein Ciao1	Ciao1	-0.00296923	-0.177287	-0.0173562	0.08067	-0.0685167	0.0514625	-0.0438281	-0.047325	0.0179938	0.0390562	0.022085	-0.0108344	0.0199281	-0.0529917	-0.0362417	0.00804583	0.0169187	0.0236625	-0.041625
452	rage:78578	chr1	calcium and integrin binding 1 (calmyrin)	Cib1	0.069696	-0.1434	-0.019325	0.05982	0.25895	0.023925	0.00298125	0.0758812	0.101675	-0.03395	0.02853	-0.0237437	-0.012025	-0.0204	-0.0177417	0.0212	0.0040125	0.125362	0.0690625
453	rage:59360	chr14	cytokine-induced neutrophil chemoattractant-2	Cinc2		-0.0559708	0.0284979	-0.0658378	-0.123717	-0.0258708			-0.0658583		-0.140813	-0.0310833	0.0353167	-0.0658667	-0.0956139	0.0716694	-0.020075	-0.0406292	-0.114758
454	rage:76009	chr14	castration induced prostatic apoptosis-related protein 1	Cipar1		0.05585	-0.164813	0.0797767	0.0196917	0.00374688	-0.0351531	-0.0009625	-0.00545312	-0.0250125	0.01043	-0.146147	0.0416281	0.01015	0.0457417	-0.016625	0.0250188	0.101925	0.0673
455	rage:61835	chr7	cold inducible RNA-binding protein	Cirbp	0.0463429	0.7058	-0.18568	0.153525	-0.4411	0.222942	-0.0302125	0.7322	0.0761	-0.792375	0.143357	0.0502818	-0.209382	0.0272333	-0.06011	0.0729222	-0.158429	-0.194443	0.05618
456	rage:58855	chr2	calcium-independent alpha-latrotoxin receptor homolog 2	Cirl2	0.114808	-0.0752333	0.0107214	0.0255067	0.336533	-0.0980063	-0.0725125	-0.049875	0.133743	0.288157	0.10425	-0.00693333	-0.0437875	0.08216	-0.0328364	-0.096775	0.270562	-0.136687	-0.129037
457	rage:69008	chr10	cytokine inducible SH2-containing protein 1	Cish1	-0.0233136	-0.1064	-0.0318125	0.03552	-0.1302	-0.05714	-0.00300667	-0.0114	-0.05135	0.0195833	0.0963	0.111064	-0.0164933	-0.0419333	0.0104917	-0.0977364	-0.176729	0.0296714	-0.0113375
458	rage:78772	chr12	citron	Cit	-0.0446551	-0.139292	-0.0175229	-0.0239844	-0.0590917	0.0868729	-0.046	-0.00685	0.0954354	-0.121104	0.0150067	0.0170812	0.0221917	-0.0934444	0.0329	0.0135	0.0512333	0.182775	-0.140154
459	rage:68650	chr1	Cbp/p300-interacting transactivator, with Glu/Asp-rich carboxy-terminal domain, 2	Cited2		0.00981667	-0.0348437	0.000716667	-0.147471	0.0271031	0.100183	0.0245531	-0.0182333	0.0490344	-0.0158525	0.0403578	0.0334016	-0.0481	0.0402458	-0.0701813	-0.030375	0.0593781	0.0413531
460	rage:56454	chr5	Cbp/p300-interacting transactivator, with Glu/Asp-rich carboxy-terminal domain, 4	Cited4	-0.0410558	-0.0833333	-0.0502354	-0.0678389		0.0150115	-0.0980896	0.0221594	-0.0295188	0.0251281	-0.0712833		-0.0124146	0.0176167	-0.0245861	0.0061	-0.06765	0.0173146	0.00582917
461	rage:57854	chr4	Cas-associated zinc finger protein	Ciz	0.00748462	-0.071225	-0.307207	0.317093	-0.363892	0.144656	-0.109387	-0.0696438	0.016475	0.0445375	-0.16354	-0.197064	-0.0643714	0.0206	0.01568	0.04123	-0.0716125	-0.0009125	0.0242625
462	rage:62170	chr6	creatine kinase, brain	Ckb	0.161461	-0.0578667	-0.0541357	0.0581	0.123955	-0.05916	-0.166007	-0.0130063	-0.09485	-0.093425	0.12539	-0.00834375	0.0421733	0.00646667	0.16194	0.0175364	0.118438	0.0677625	0.0244875
463	rage:70461	chr19	chemokine-like factor 1	Cklf1	-0.02115	0.1265	-0.122367	0.0705429	-0.114782	-0.0345625	-0.0616933	-0.01015	-0.0311188	0.0736562	0.01198	0.0701143	0.116888	0.0355333	-0.0200667	0.047125	-0.011675	0.0054375	0.114375
464	rage:71096	chr8	chemokine-like factor super family 8	Cklfsf8	0.0664173	0.0843	-0.0331844	0.09003	0.0265292	-0.0114969	-0.0881031	0.0239812	0.013425	-0.0026	0.047635	-0.0672313	-0.00896562	-0.078725	0.0529292	-0.002225	0.0771438	-0.0315063	0.019525
465	rage:56630	chr1	creatine kinase, muscle	Ckm	0.03168	0.0233	0.00265625	0.0461733	-0.0665727	-0.005275	-0.0540437	-0.131469	0.02088	0.00601875	0.00665	-0.0112133	-0.001275	-0.02755	0.029375	0.0118	0.0410625	0.130837	-0.024675
466	rage:71792	chr19	CL1BA protein	CL1BA		0.0338875	0.161572	-0.182957		-0.0428344	-0.0257187	-0.0783219	-0.0555219	0.0481062	-0.03484	0.000140625	0.0176875	0.111667	0.0165917	0.0283083	0.0170562	0.0427125	-0.00415625
467	rage:78820	chr8	CLIP-associating protein 2	Clasp2	0.05254	-0.03825	-0.0542	0.101753	-0.035725	-0.0702125	-0.0149	-0.0782	-0.003725	0.0472375	-0.0448667	-0.0750813	-0.0278467	-0.0596833	0.0205273	-0.0292833	-0.0569	0.044175	0.0267375
468	rage:73329	chr11	chloride channel 2	Clcn2		-0.018925	-0.00693958	-0.00556333	0.0168417	-0.0193365	0.0565531	0.0208146	0.0701573	-0.00927812	0.100802	-0.0640604	-0.0174	-0.0207444	0.0385139	0.0224472	0.0554167	0.0600125	-0.0412958
469	rage:74659	chr16	chloride channel 3	Clcn3	0.003452	0.12035	-0.0229933	0.02518	-0.065525	0.0009625	0.018925	0.0307812	-0.0356937	0.0475375	-0.12789	-0.0465333	0.0298937	0.0190667	-0.0797833	-0.015725	0.0660625	-0.0645125	-0.0117875
470	rage:79419	chr10	chloride channel 7	Clcn7	0.006575	-0.00335	0.00546875	-0.02458	-0.00204167	-0.0177063	-0.0647125	0.0303875	-0.0219687	0.0791687	0.16482	-0.0639313	-0.00236875	0.09765	0.0351583	0.06425	0.05215	0.0607143	0.0117
471	rage:72392	chr11	claudin 1	Cldn1	0.025188	-0.1541	-0.0220937	0.230367	-0.0808818	0.00784286	-0.0927688	-0.0803875	-0.00069375	0.051025	-0.00185	-0.159856	-0.0196	0.0351	-0.003175	-0.01235	-0.1458	-0.208925	-0.0421
472	rage:69844	chr2	claudin 11	Cldn11	0.0774096	-0.053525	-0.0767313	0.0518367	0.0172667	-0.0768875	0.0196531	-0.0272906	-0.0465969	-0.0435719	0.098565	0.0837063	-0.00238125	0.0474833	-0.0241917	-0.0195375	-0.117375	0.0184687	0.0984312
473	rage:68618	chr11	claudin 16	Cldn16	-0.0899524	-0.278433	-0.0437846	0.0423444	-0.137142	-0.0115923	-0.0515187	0.0776687	0.057775	-0.0547429	0.0555125	0.0439867	0.0921786	-0.0202333	-0.000233333	-0.01545	-0.0206571	0.306363	0.0845286
474	rage:65295	chr12_random	claudin 3	Cldn3	-0.055808	0.137675	0.0990188	-0.0357133	-0.12345	-0.0273938	0.0731875	0.0229125	-0.0205062	-0.0171875	-0.01357	-0.00128125	-0.00771875	0.116667	-0.00728333	-0.0360917	0.150337	0.221186	-0.0832429
475	rage:66900	chr10	claudin 7	Cldn7	0.05516	0.112167	-0.00561875	-0.206193	0.198425	-0.009075	-0.0365875	0.0162188	-0.0159938	0.0299313	0.18727	0.117181	-0.0479	0.14095	-0.0386833	0.030075	0.0849	-0.08035	0.0628875
476	rage:70219	chr5	chloride intracellular channel 4	Clic4	0.117908	-0.086725	-0.213562	0.1638	0.170745	-0.0292429	-0.0278083	-0.108847	0.037075	-0.179356	-0.117178	-0.136743	0.0251125	0.0307833	0.0213667	0.00595833	-0.0811	-0.0525	-0.172286
477	rage:64184	chr9	chloride intracellular channel 5	Clic5	-0.104248	0.0245	0.322275	-0.130364	0.15308	0.221014	0.104379	0.0594467	0.0044	-0.0493667	0.0291778	-0.217742	0.00595833	0.12695	0.0254583	0.002225	0.09134	0.31665	0.290438
478	rage:66511	chr1	ceroid-lipofuscinosis, neuronal 2	Cln2	-0.0606292	0.058325	-0.0623438	-0.0265667	-0.120609	0.0013625	-0.0255571	0.0964	0.00428125	0.0592062	-0.104456	-0.0764154	0.0464333	0.00834	-0.0703444	0.1213	-0.05	0.0587286	0.141063
479	rage:77089	chr1	chloride channel, nucleotide-sensitive, 1A	Clns1a			-0.129191	0.12678	0.0976667	-0.00185	-0.0120062	0.0366594			-0.22838		-0.0563812			-0.168842	0.0756688	0.0113063	0.110381
480	rage:57945	chr4	chloride ion pump-associated 55 kDa protein	Clp55	0.0254397	-0.128558	0.00355313	0.0129367	-0.0178681	-0.0227146	-0.0163521	0.0233479	0.0193812	-0.00775833	-0.0206683	-0.00750833	0.040301	0.0193833	0.00388611	0.0209625	0.0650125	-0.0375938	-0.0541875
481	rage:68072	chr5	clathrin, light polypeptide (Lca)	Clta	0.0755808	0.0001625	-0.0828031	0.110327	0.118675	0.0597344	0.0283125	0.068575	0.023725	-0.023875	0.061215		-0.00295312	-0.0212167	-0.0413833	-0.0256333	0.0633312	0.0719688	0.00930625
482	rage:63993	chr17	clathrin, light polypeptide (Lcb)	Cltb	-0.0240833	-0.119413	-0.0108833	0.0195789	0.0246778	0.0549187	-0.0265062	0.0201208	0.0436146	0.00544583	0.01917	-0.00851458	-0.0121135	-0.0912778	0.0276028	-0.0369833	0.0686667	0.102708	0.0302125
483	rage:82637	chr10	clathrin, heavy polypeptide (Hc)	Cltc	0.0644636	0.501633	-0.000314286	-0.273971	0.32143	-0.0334692	0.0541308	-0.0912667	-0.416337	-0.247117	0.0451333	0.212925	0.0144462	0.09905	0.0228	-0.140192	-0.00597143	0.0975143	-0.00945714
484	rage:57745	chr15	clusterin	Clu	0.0145182	0.0641667	0.00784615	-0.0789	-0.19471	0.0504667	-0.104109	0.0287429	0.141719	-0.05502	-0.129925	-0.0244062	0.0160067	-0.0139167	0.0228083	-0.0906917	-0.288443	-0.0357625	0.0429875
485	rage:73905	chr15	chymase 1	Cma1	0.026176	0.082675	-0.0458938	-0.12188	-0.000790909	-0.0404625	-0.0355733	0.103475	0.0135563	-0.0531813	0.13119	-0.121356	-0.0323688	0.0288333	0.061675	0.0366833	0.148212	0.0109125	-0.02505
486	rage:73610	chr4	camello-like 1	Cml1	-0.0604333	0.03765	0.189519	0.126229	-0.101892	0.019125	-0.0356	0.0820125	-0.0339438	0.01865	-0.04847	-0.0481063	0.0213875	-0.0730833	-0.0401091	-0.04508	-0.0200375	0.178787	-0.1125
487	rage:69074	chr4	putative N-acetyltransferase Camello 2	Cml2	0.00610909	-0.00035	0.00450667	0.00941538	-0.060425	0.0335231	0.0239417	-0.0712143	-0.138836	-0.0699267	0.0328333	-0.152807	-0.027325	-0.0858333	0.01745	0.0347273	-0.0934125	0.182725	-0.114812
488	rage:77882	chr4	camello-like 3	Cml3	-0.0691957	-0.1036	0.218364	0.0723364	-0.0887727	-0.0358357	-0.00879333	0.100447	-0.0639563	0.140069	0.1239	-0.085375	0.014425	-0.0323833	-0.154142	0.2546	0.0971857	0.110937	0.124088
489	rage:62864	chr4	cellular nucleic acid binding protein	Cnbp	0.093368	-0.0122667	-0.0466063	0.0886267	0.0766917	0.0512067	-0.0883867	0.0729312	0.088875	0.0113625	-0.09949	-0.101773	0.00159286	0.0293	0.114517	0.0328333	-0.037575	-0.0827429	-0.0635125
490	rage:68129	chr5	cytokine inducible kinase	Cnk	0.0135962	0.002375	-0.103887	0.0939467	-0.0996917	-0.053525	0.0877733	-0.076875	-0.0455125	0.002	-0.02866	0.00062	0.0390188	-0.00838333	-0.021775	0.026925	-0.024425	0.0136	-0.01685
491	rage:60820	chr2	calponin 3, acidic	Cnn3	0.00966231	-0.0872881	0.0554057	-0.050799	0.112715	0.0455299	-0.0497655	0.053747	-0.0350143	-0.0576013	-0.0152021	-0.061793	-0.0418247	0.0204952	-0.0325333	0.0563968	0.0479854	0.062139	-0.0192896
492	rage:63484	chr10	cyclic nucleotide phosphodiesterase 1	Cnp1	0.0284699	-0.0283375	-0.02253	0.0152367	-0.0438	0.00428542	-0.0378073	-0.00504583	0.00860625	-0.00503021	0.0468683	0.011751	0.0216167	0.0288667	0.0285875	-0.0191889	-0.0570562	-0.0240167	-0.0454625
493	rage:65964	chr5	cannabinoid receptor 1	Cnr1	-0.0103603	-0.169488	-0.021499	0.0879833	0.0527583	0.00538125	0.0133292	-0.167952	0.0362437	-0.0558104	-0.08239	0.0871812	0.0360708	0.0208361	0.0223889	-0.110951	-0.237137	-0.0721125	0.0220729
494	rage:57108	chr1	ciliary neurotropic factor	Cntf	-0.104487	-0.0436	0.01015	-0.0777133	-0.2113	0.0831917	-0.116246	-0.0988	-0.00142143	0.0317812	-0.0697333	-0.0469917	0.0393929	-0.0561333	-0.0254545	0.0395818	-0.0658286	0.128688	-0.017725
495	rage:74509	chr10	coilin	Coil	0.121542	-0.0761917	-0.394937	0.35522	-0.0116806	0.0211625	0.0199937	-0.00731458	-0.00667917	-0.00755625	-0.0196067	-0.0673104	0.00618958	0.01385	0.0220306	-0.0166833	0.0120292	0.0442958	-0.0509083
496	rage:60317	chr20	procollagen, type X, alpha 1	Col10a1	-0.123145	-0.365167	-0.04015	-0.0356667	-0.0308182	-0.151462	-0.0397167	-0.056625	0.00248889	0.450675	-0.0140625	0.369275	-0.270844	0.09596	0.000454545	-0.0379	-0.150217	-0.0283	0.2559
497	rage:68089	chr2	procollagen, type XI, alpha 1	Col11a1		0.210313	-0.0551755	-0.0112056	0.0218153	0.0545875	0.0470187	0.0547505	0.0351484	0.0430729	0.0070675	-0.0564844	0.0349349	-0.0293681	0.0179194	-0.011266	0.0204083	-0.114446	0.0726896
498	rage:79262	chr8	procollagen, type XII, alpha 1	Col12a1		-0.0412625	0.0522813	-0.0287233	-0.0658667	0.00310312	-0.0343875	-0.0674469	0.0371469	0.0249156	0.01361	-0.0909062	-0.01495	-0.0254917	-0.0210042	0.00319583	-0.0354	0.0162125	-0.02645
499	rage:71840	chr20	collagen, type XVIII, alpha 1	Col18a1	-0.0273808	-0.0845667	-0.0427604	0.0295478	0.0926264	0.0741312	-0.026676	0.133867	-0.0142604	-0.0333687	0.05113	-0.00700208	0.00560521	0.00295556	0.0286333	0.00795833	0.249796	-0.0668458	-0.0484625
500	rage:62570	chr10	collagen, type 1, alpha 1	Col1a1			-0.181922	-0.15351	0.379321	-0.0384063	-0.098575	0.322478	-0.124822	-0.160341	0.219895	-0.259878	-0.0526719	0.2994	-0.0858875	0.125071	0.0833	0.139106	0.0280562
501	rage:77237	chr4	procollagen, type I, alpha 2	Col1a2	0.155798	0.111725	-0.00988438	-0.178117	0.0963375	-0.0715344	0.0157781	0.151497	-0.117216	-0.0576188	-0.01774	-0.140956	0.0255687	0.1782	0.004375	0.0183417	0.148481	0.121781	0.0325625
502	rage:82111	chr7	procollagen, type II, alpha 1	Col2a1	0.118037	-0.0816375	-0.0603188	-0.126867	0.0218833	-0.0675594	0.0185	0.0700719	0.026425	0.0160188	0.19246	-0.0673281	-0.00227812	0.0176417	-0.0193792	0.0099125	0.126188	0.0058	0.0594187
503	rage:74138	chr9	collagen, type III, alpha 1	Col3a1	0.012556	0.558067	0.021225	-0.226167	0.276618	0.103538	-0.0449933	0.23415	0.00980625	0.0273067	0.100678	0.216379	-0.105743	0.36488	0.0229182	-0.0429444	-0.279112	0.0145286	-0.213543
504	rage:69485	chr3	collagen, type V, alpha 1	Col5a1		0.2941	-0.00501875	-0.208837	0.242208	-0.0580594	-0.0178781	0.2936	-0.129844	-0.097675	0.06376	-0.024775	-0.0419656	0.174425	0.0155875	0.007975	0.292394	0.104225	0.0799813
505	rage:62460	chr9	collagen, type V, alpha 2	Col5a2	-0.0342712	0.0109458	0.0536854	-0.144236	0.0513083	-0.0464313	0.0688948	0.0864198	0.0318469	-0.108039	-0.02943	0.0345052	-0.00154583	0.100617	0.029125	-0.0298806	0.0186917	-0.0428625	-0.00325833
506	rage:74697	chr18	collectin sub-family member 12	Colec12	0.0560545	-0.0121	-0.214929	0.00913333	0.119464	0.05645	0.00485	0.0661937	0.0182625	-0.02405	0.08057	-0.0159067	0.00948667	0.00515	-0.0394	0.0297	0.144638	-0.178637	-0.16205
507	rage:79676	chr16	collagen-like tail subunit (single strand of homotrimer) of asymmetric acetylcholinesterase	Colq	-0.017872	0.005175	-0.0360062	-0.0117429	-0.0267727	-0.0275313	-0.0189267	0.01974	-0.0220067	0.00179375	-0.05441	-0.0175812	0.020425	0.0081	0.011625	0.0443	-0.088125	0.009825	0.005475
508	rage:78174	chr11	catechol-O-methyltransferase	Comt	0.0589434	-0.0477837	-0.0287402	0.0874916	0.000115	-0.00746875	0.00863208	0.0599769	-0.0718552	-0.00436375	0.018724	-0.0213128	-0.0128619	-0.0107283	-0.0432867	0.0113496	0.0757162	0.0299013	-0.0181187
509	rage:76681	chr1	coatomer protein complex, subunit beta 1	Copb1	-0.095296	-0.055825	0.057075	0.0379067	-0.253217	0.00675625	-0.0327438	0.0315937	0.0056	0.0798625	-0.0752	0.0547625	-0.067925	-0.0997333	0.0412917	-0.0381167	-0.271238	0.092775	0.0001875
510	rage:76038	chr17	core promoter element binding protein	Copeb	0.00710577	-0.0465875	-0.0882062	-0.0518933	0.00532083	0.0238094	-0.0244031	0.0227344	-0.0768469	0.0289562	-0.023525	-0.0666719	-0.0265125	-0.0231667	-0.0162625	0.0252125	-0.0724125	-0.0195563	0.0229563
511	rage:65100	chr1	demethyl-Q 7	Coq7	-0.0746	0.0137667	-0.107881	0.08372	-0.231117	-0.0411	0.0415688	-0.0448812	0.0332375	0.006675	-0.1537	-0.0426375	0.0272	-0.0809833	-0.00324167	0.0238417	0.024325	0.071225	0.0052
512	rage:74836	chr1	coronin, actin binding protein 1A	Coro1a	-0.0763308	-0.055925	0.0145844	0.00752667	0.032475	0.00387188	0.0432	-0.0724594	0.0817937	-0.0197344	-0.09177	-0.0662281	0.0104563	0.0180333	-0.001575	0.00595417	-0.288706	0.113838	-0.0170313
513	rage:80432	chr1	coronin, actin-binding protein, 1B	Coro1b	-0.0193478	0.119756	0.00674167	-0.0412361	0.00392083	-0.0254406	0.058025	0.126514	0.0261687	-0.0158755	0.02378	0.0389672	-0.0365641	0.0544167	0.0101188	-0.000954861	0.0229687	0.042375	-0.014725
514	rage:61178	chr11	cytochrome c oxidase, subunit XVII assembly protein homolog (yeast)	Cox17		0.03925	0.0402375	0.0392233	-0.0311458	0.040325	-0.0145562	-0.0375344	0.00668125	0.0787656	-0.040095	-0.011125	0.0112312	-0.00690833	0.0326792	-0.0214958	-0.0263375	0.0203125	-0.0323125
515	rage:81948	chr19	cytochrome c oxidase, subunit 4a	Cox4a	0.0184115	-0.133875	0.0384594	0.0630678	0.0761986	-0.059474	-0.0110323	-0.0784875	0.00323854	0.0112312	-0.0142033	0.0113167	0.0268906	-0.124106	0.0108069	-0.0936125	0.0345167	0.0586417	0.03
516	rage:78553	chr8	cytochrome c oxidase, subunit Va	Cox5a	0.106888	-0.223675	-0.321893	0.172417	0.158008	0.115386	-0.0647545	-0.0932062	-0.0027	0.000275	0.0379	-0.08475	0.101613	0.0279833	-0.1388	-0.0653083	-0.0195375	0.122637	0.171738
517	rage:79625	chr9	cytochrome c oxidase subunit Vb	Cox5b	-0.084964	0.0252	0.144006	-0.129967	0.0072	-0.0432688	-0.0637562	0.00123125	0.01765	-0.007275	-0.13994	-0.0353333	0.00271875	0.04355	0.0235167	0.022575	-0.0625125	0.0153375	-0.0802
518	rage:73347	chr12	cytochrome c oxidase, subunit VIa, polypeptide 1	Cox6a1	-0.0439538	0.0632	0.0857938	-0.06979	-0.0856333	-0.0423125	0.0412938	0.0006875	0.0170063	-0.0205375	-0.02371	-0.0360969	-0.0558844	0.0547167	-0.0394167	-0.0272167	-0.0289938	0.023475	0.0939125
519	rage:79985	chr1	cytochrome c oxidase, subunit VIa, polypeptide 2	Cox6a2	-0.0185538	-0.167425	-0.0318188	-0.11862	-0.126309	-0.0687267	0.00698	0.02765	0.0134062	-0.01805	-0.0952111	-0.0363667	-0.00196875	0.0226333	0.0017	-0.0367833	-0.002775	0.0078875	-0.0184125
520	rage:72205	chr7	cytochrome oxidase subunit VIc	Cox6c	-0.0400346	-0.030775	0.080275	0.0155467	-0.0603167	0.0169875	-0.0121875	0.0668313	0.0529688	0.070075	-0.00255	0.16995	-0.0159437	-0.03085	0.0222	-0.00625833	0.01505	0.0034625	0.014875
521	rage:82092	chr8	cytochrome c oxidase, subunit 7a 3	Cox7a3	0.0188449	-0.157946	0.0117198	0.0929911	0.127742	0.0117052	-0.0385583	-0.0792625	-0.0187542	-0.053676	-0.00163167	-0.0254375	-0.00306562	-0.00555556	-0.0169056	-0.0432319	-0.030975	0.00870833	-0.0513125
522	rage:82586	chrX	cytochrome c oxidase subunit VIIb	Cox7b	0.00604872	-0.104579	0.0615771	0.110564	0.145994	-0.0132281	0.0508771	-0.0958052	0.00914792	-0.0960906	-0.003385	-0.0163927	-0.0693771	0.0067	-0.1203	-0.0332986	-0.00383333	0.105133	-0.0376271
523	rage:55753	chr1	cytochrome c oxidase, subunit VIIIa	Cox8a	0.0417043	0.02245	-0.12085	0.165131	0.134718	-0.0181	0.00437333	0.0663375	0.0144625	-0.0358067	0.02964	0.07752	-0.0538687	0.0621167	-0.0384083	0.00400909	0.0509875	0.0655875	0.006575
524	rage:65298	chr1	Cytochrom c oxidase subunit VIII-H (heart/muscle)	Cox8h	0.116875	0.0034	-0.0960357	0.0692083	0.0914667	-0.021575	-0.12322	-0.00988667	-0.0131	0.00855	0.0210222	-0.0660875	-0.0526563	-0.0339333	0.006	0.0797083	-0.0687	0.0289	-0.0126857
525	rage:80942	chr2	ceruloplasmin	Cp	0.009828	0.05145	-0.02915	-0.03216	-0.103425	0.00265	0.0069625	0.0569625	-0.0029125	0.04732	-0.05055	-0.0450467	-0.0427312	-0.0396333	0.031325	-0.0376667	0.036775	0.0971	0.00025
526	rage:67543	chr2	carboxypeptidase B1	Cpb1		0.0086375	-0.261269	0.0443767	-0.176858	0.0155					0.087695			0.107433	-0.44295	-0.0739542		-0.0629937	-0.0831187
527	rage:69121	chr10	carboxypeptidase D	Cpd		-0.008475	-0.0550625	-0.0707267	-0.0830458	-0.023625	0.104466	0.0777313	0.0465312	0.0634312	0.013735			0.14635	0.107429	-0.0703583	0.110681	-0.0692438	0.0428312
528	rage:78871	chr1	MAP-kinase phosphatase (cpg21)	Cpg21	-0.0359714	-0.1416	-0.185727	0.0579286	-0.53778	-0.0649	-0.0593125	0.309667	-0.85285	-0.72275	0.3674	0.0274	0.0807	-0.6183		-0.5747	-0.1477	0.111	-1.1543
529	rage:65662	chr14	complexin 1	Cplx1		-0.054975				0.038875		0.0285438	-0.0630062		-0.0382		0.013525	0.147367	-0.051625	-0.0972333
530	rage:63825	chr12	cleavage and polyadenylation specific factor 4, 30kD subunit	Cpsf4			-0.0951813	0.145367	-0.0202083	0.0909563	-0.105838			0.0879937			0.0444125	-0.0624667	0.00735833	0.0186083	-0.0240125	0.00855	-0.064175
531	rage:65929	chr1	carnitine palmitoyltransferase 1, liver	Cpt1a	-0.0354545	-0.10955	0.184466	-0.204163	-0.02675	-0.007625	0.0324	-0.0759729	0.011324	0.054775	-0.128463	-0.107968	0.0516896	-0.0596722	-0.000858333	-0.0320625	-0.06615	-0.118479	-0.0121708
532	rage:74892	chr7	carnitine palmitoyltransferase 1b	Cpt1b		-0.184169	-0.184364	0.218961	-0.0165729	-0.00874271	-0.0411995	-0.0548766	0.0626859	0.026813	0.01777	-0.119056	0.0507125	-0.082925	0.149146	-0.0178639	-0.00665312	0.112083	-0.070651
533	rage:59914	chr5	carnitine palmitoyltransferase 2	Cpt2	-0.070448	-0.122133	-0.047675	0.0928133	-0.264442	0.0005125	-0.0436438	-0.0661813	0.0474187	0.0621437	-0.13389	-0.184781	0.0604933	-0.156133	0.039775	-0.0765917	0.0347125	-0.093875	-0.04155
534	rage:56521	chr14	carboxypeptidase Z	Cpz	0.0465682	0.004	0.00018	-0.134162	-0.347071	0.100091	0.0583818	0.0286667	0.0344	0.0116167	0.15399	0.217764	-0.246417	0.0192333	0.00184545	0.0290667	0.261438	-0.0323143	0.0641857
535	rage:63579	chr4	SH3 domain binding protein CR16	Cr16		0.0018875	0.0455656	-0.0328433	-0.0284833	-0.0167937	0.0528312	-0.00139375	-0.0670563	0.0669906	-0.07042	-0.0802188	0.0462719	-0.0350833	-0.0195958	-0.088225	-0.00166875	0.0470875	0.030775
536	rage:63469	chr8	cellular retinoic acid binding protein I	Crabp1	-0.0687808	0.02565	0.0257438	-0.0389571	0.0091	-0.129606	0.0243625	0.0309438	0.0275937	0.045375	-0.0081	-0.021	0.056675	0.0497167	-0.04	-0.0410917	0.021425	0.0081375	0.0678875
537	rage:66963	chr2	cellular retinoic acid binding protein 2	Crabp2	-0.0305522	-0.102833	-0.00605625	0.116769	0.0701364	-0.0174	0.0316	0.0109813	-0.021625	-0.0106812	0.01685	-0.0292625	0.0675933	-0.112867	-0.080025	-0.015625	0.103137	0.0338	0.0295125
538	rage:75777	chr12	calcitonin gene-related peptide-receptor component protein	Crcp		-0.179212	-0.0377531	0.106857	-0.231579	0.0238812	0.0369594	-0.00643437	0.0385313	0.0407094	0.021205	-0.0301687	0.07065	-0.00155833	-0.00709583	-0.00586667	-0.0257625	-0.0126125	-0.0236625
539	rage:82717	chr10	CREB binding protein	Crebbp		-0.0167875	0.149369	-0.0542767	-0.132204	-0.0721187	0.0932344	0.0242	-0.0261906		-0.05591		0.0510844	3.33333e-05	0.0423875	-0.0324	0.0654062	0.0420875	0.050625
540	rage:60865	chr6	cysteine-rich protein 2	Crip2	-0.0185417	0.00163542	0.0914807	0.0226433	0.00398056	-0.0488464	-0.0572573	0.0582849	0.0543167	0.0474781	-0.01528	0.0140401	0.0220089	0.0989083	-0.0945722	0.00638889	-0.0466021	0.0738146	0.00481979
541	rage:72702	chr6	postsynaptic protein Cript	Cript		-0.0317417	-0.0489448	0.0339744	-0.0230514	0.034575	0.0593667	-0.00330417	0.0441292	-0.010149	-0.0359733	0.0354792	0.0104188	-0.0167222	-0.0185181	-0.0100056	0.00399167	0.0225708	-0.0341875
542	rage:71841	chr10	avian sarcoma virus CT10 (v-crk) oncogene homolog	Crko	-0.0297731	0.0271917	-0.0376583	0.04814	-0.0420556	0.00980417	-0.00430625	0.018026	-0.000914583	-0.00353333	-0.02526		-0.00033125	0.00464444	-0.0282861	-0.0376167	-0.0765042	0.0422375	0.00979375
543	rage:60786	chr14	collapsin response mediator protein 1	Crmp1	0.043524	-0.013825	-0.0681063	-0.0209667	0.0436917	0.0015875	-0.113263	0.0154437	-0.0624375	-0.0524562	0.01487	0.05545	-0.051425	-0.0428167	0.0211	0.00805	0.009925	-0.0089375	0.0386
544	rage:75136	chr18	dihydropyrimidinase-like 3	Crmp4	-0.0172808	0.1774	-0.00463125	0.02365	-0.05335	0.0127938	-0.0620562	-0.044025	-0.011275	-0.132931	-0.00448	-0.0545133	0.0538687	0.0407333	-0.0130917	-0.024925	-0.057125	-0.0156375	-0.0263375
545	rage:65951	chr6	dihydropyrimidinase-related protein	Crmp5		-0.031225	-0.0363938	0.03656	0.14745	0.0279563	0.0305312	0.0256688	-0.00703437	-0.125944	-0.039955		0.0055	0.0293333	-0.01925	-0.0183417	-0.170194	-0.0953813	0.0807
546	rage:69171	chr4	carnitine O-octanoyltransferase	Crot	0.0221981	-0.106913	0.0189094	0.133083	-0.0305583	0.0284406	-0.125519	-0.0993531	-0.0484	-0.0408438	-0.03844	-0.087725	0.00171562	0.0135833	0.0110167	-0.0001125	0.0233563	-0.136881	0.0447437
547	rage:80897	chr13	C-reactive protein, petaxin related	Crp	-0.0648462	0.292625	0.1082	-0.0230867	-0.135233	-0.0100867	0.0682187	-0.0881938	-0.0357875	0.0526929	-0.04695	-0.0700933	0.0338063	-0.0160333	-0.0457583	-0.0531667	-0.0604875	-0.023975	-0.010225
548	rage:60488	chr13	complement receptor related protein	Crry	0.0793173	-0.0828375	-0.0607875	0.146123	-0.140842	0.0746062	0.00583438	-0.0389125	0.0391531	-0.0373375	-0.142525	-0.0287781	0.0273969	-0.066925	0.03645	-0.143937	-0.0176688	-0.045725	0.0139937
549	rage:70493	chr1	crystallin, alpha B	Cryab		0.14775	0.130216	-0.104443	-0.0599417	0.0748094	0.0607	-0.0113844	-0.0365094	0.0228969	-0.04098	0.0485937	-0.0274609	0.0967833	-0.0214958	-0.0174292	-0.0684437	0.12125	0.0115562
550	rage:61388	chr9	betaA2-crystallin	Cryba2	-0.031756	0.057125	-0.0784688	0.00585333	-0.07803	-0.0747071	0.0849667	0.0483812	0.0283687	0.0398188	-0.10589	-0.00451333	-0.00521333	0.0398167	0.042275	-0.0144083	-0.071075	-0.0551	0.0504625
551	rage:78164	chr9	crystallin, gamma F	Crygf	-0.0773083	-0.042625	-0.0606625	0.0336867	-0.19656	0.07685	-0.0609467	-0.0593	-0.07965	0.0134188	-0.0618111	-0.0288467	0.048975	-0.01565	-0.0700833	0.0101917	-0.097325	0.0528125	-0.036325
552	rage:67688	chr7	citrate synthase	Cs	-0.00266346	-0.100129	-0.00877708	-0.0451	-0.0870472	-0.0397344	-0.00208125	-0.0246062	0.0253135	0.0700562	-0.101183	-0.0156937	0.0371323	-0.0977889	0.00990694	-0.0192167	0.0725833	0.0343917	-0.0214333
553	rage:75307	chr7	cysteine-sulfinate decarboxylase	Csad	-0.003972	-0.02735	0.0622187	-0.0169357	0.0886111	-0.11095	-0.1144	-0.0462133	0.0072	0.00413125	0.0846	0.17744	-0.13142	-0.0487333	-0.004975	0.0905167	0.22904	0.13185	-0.1335
554	rage:68271	chr4	cold shock domain protein A	Csda	0.0370128	0.00887333	0.0205825	-0.136326	0.0798319	0.0132538	-0.0457923	0.0642192	0.0236063	-0.0112506	0.134904	-0.025174	-0.0169997	0.0416561	0.0410389	-0.0354992	0.0385671	-0.00655792	-0.00769146
555	rage:74364	chr17	Chorionic somatomammotropin hormone 1 variant; Placental lactogen-1	Csh1v		0.0100208	-0.00403229	0.0461211	-0.0833083	0.0263615	-0.0169104	-0.044225	-0.00158542	-0.0629604	0.0492833	-0.032151	0.0240208	-0.0459444	-0.094275	-0.0346264	-0.0430708	-0.0393229	-0.112796
556	rage:81940	chr17	chorionic somatomammotropin hormone 2	Csh2		0.1038	-0.0578813	0.0269767	-0.021175	0.0733438	0.0986406	-0.0133781	0.000446875	0.0282188	0.04804	0.0228969	-0.0127375	0.01235	0.037475	0.0254042	0.149756	0.0912125	-0.0249375
557	rage:63249	chr14	casein beta	Csn2	0.0124173	-0.131712	0.000503125	0.07207	-0.0431042	-0.0135719	0.0040625	-0.0933656	0.0594531	-0.0442469	-0.0404	0.0250781	0.0228156	-0.025475	-0.0103333	0.0114167	-0.082375	0.0330125	-0.0722812
558	rage:58857	chr18	casein kinase 1, alpha 1	Csnk1a1	-0.0154667	0.132967	-0.003375	-0.0301667	-0.1901	-0.0314375	0.068175	-0.0161875	0.0194062	0.0212938	0.08754	-0.0885875	0.0962733	0.01085	0.0569083	-0.026675	0.026425	0.0249286	0.0340143
559	rage:75224	chr10	casein kinase 1, delta	Csnk1d		-0.0510792	-0.0244766	-0.00868944	-0.0212083	0.0122969	-0.0149031	0.0441177	-0.0268255	0.03785	-0.0124158	-0.0323844	0.0270297	-0.0359833	0.0211458	0.0366896	0.031575	0.0243125	0.0200896
560	rage:55650	chr7	casein kinase 1, epsilon	Csnk1e	0.102196	0.117	-0.0740917	-0.0605846	-0.104873	-0.0153571	-0.0450867	0.00698125	-0.02802	-0.0134437	0.0619	-0.0995615	-0.118713	0.09625	0.0341455	0.0640083	-0.139767	0.204525	-0.100757
561	rage:58394	chr7	casein kinase 1 gamma 2 isoform	Csnk1g2	0.0485173	0.0027375	-0.152494	0.133453	0.0179375	0.0306437	-0.0207469	0.0884937	-0.00898437	-0.0540438	-0.23259	-0.0633125	0.0152188	0.0134083	0.0569542	0.00448333	0.0301125	-0.0276625	-0.0256437
562	rage:68886	chr3	casein kinase II, alpha 1 polypeptide	Csnk2a1	0.0770178	-0.0945571	-0.0919094	0.0150087	0.089749	-0.0140146	-0.0113541	0.00509083	-0.0676394	-0.0288407	0.0116963	-0.0565761	-0.030822	0.0293167	0.0321053	0.0156069	0.0556871	0.00636625	-0.0299738
563	rage:74700	chr20	casein kinase II beta subunit	Csnk2b	-0.0260876	-0.0239987	0.0345866	0.011235	-0.0142108	-0.0404672	0.0163741	-0.000259062	0.0255663	0.0269503	-0.0349623	-0.025696	0.00530219	0.00764	0.03958	0.0199096	0.0578569	0.0688513	-0.0175625
564	rage:60697	chr3	cysteine string protein	Csp	-0.0226475	-0.0284187	0.0761915	-0.0383655	0.00768095	0.00889141	0.0615305	0.0123968	0.0246345	-0.00190283	0.00102905	-0.0332029	-0.000546042	0.0202286	-0.0209655	-0.0296179	-0.00685851	0.0650196	-0.00351012
565	rage:66052	chr1	chondroitin sulfate proteoglycan 6	Cspg6	-0.083456	0.0153	0.0901	-0.0139933	-0.167692	0.0350562	0.142331	0.003575	0.0279563	0.110131	-0.00656	0.15116	-0.034575	0.0383833	-0.0851583	-0.00391667	0.0461375	0.0557	-0.0505125
566	rage:57181	chr7	cysteine and glycine-rich protein 2	Csrp2	0.0361885	0.0542	-0.0790333	0.0277867	-0.10975	-0.0280933	-0.02578	0.0737812	0.00226667	0.0508625	0.0053	0.09422	0.0266312	0.0526333	-0.0233917	0.028125	0.07035	0.0158625	-0.022475
567	rage:71489	chr1	cysteine-rich protein 3	Csrp3	0.0216769	-0.104175	0.0565	0.04764	-0.157782	0.126056	0.0054	-0.154906	-0.0250938	0.0032	0.06993	0.0265312	-0.0116625	-0.0801167	-0.077025	0.001175	0.1563	0.035725	-0.0407375
568	rage:81241	chr3	cystatin C	Cst3	0.0098975	0.00471125	-0.0233569	-0.0394153	0.104942	0.0461053	-0.0220434	-0.00719656	-0.0181678	-0.0383962	-0.111149	0.00867281	-0.0373209	0.0756533	0.00652208	0.00208917	-0.0281725	-0.059791	0.00998813
569	rage:79495	chr1	cystatin N	Cst6		-0.147312	-0.06395	0.00126333	0.01885	0.06565	0.0863562	0.0370344	-0.0985969	-0.0524531	0.057245	-0.0647531	0.0810063	-0.0268833		-0.0108417	0.0518938	0.014875	0.0777687
570	rage:73757	chr20	cystatin B	Cstb		-0.00735625	0.0573875	-0.0705339	0.0701424	-0.0913099	0.14159	0.0791526	0.111078	0.0129177	0.178407	0.135335	-0.0113266	0.0676917	-0.0579986	0.0222917	0.0794542	0.171046	0.0161729
571	rage:65665	chr10	NK2 transcription factor related, locus 5 (Drosophila)	Csx	-0.0133478	-0.114	0.00789375	0.0614143	-0.044175	-0.171756	-0.00938571	-0.0338313	0.033525	0.024225	-0.07969	0.0706	0.03385	-0.0895	-0.0509	-0.0476417	0.0696625	0.0519375	0.0667625
572	rage:73549	chr14	C-terminal binding protein 1	Ctbp1	0.0675	-0.05175	-0.0243844	0.0285833	0.00546667	0.00438125	-0.0102656	-0.00664687	0.0324906	-0.00066875	-0.00714		0.0315719	-0.005975	-0.00765417	-0.0428042	-0.033675	0.0659688	0.002425
573	rage:66343	chr1	C-terminal binding protein 2	Ctbp2	-0.02366	0.0591667	-0.0099875	-0.00198667	-0.104567	-0.0204375	0.04805	0.11785	0.0334313	0.01334	0.02761	0.0402313	-0.0084375	-0.0167667	-0.0107	-0.002325	0.146288	0.12745	-0.034775
574	rage:62763	chr6	cytosolic acyl-CoA thioesterase 1	Cte1	-0.143696	0.08525	0.0230438	-0.0450867	-0.214118	0.141025	0.0722563	0.116281	0.0953187	0.103688	-0.08852	-0.0845562	0.0576375	-0.0997333	-0.0519833	-0.112133	0.223513	0.167763	0.0023
575	rage:61825	chr1	cardiotrophin 1	Ctf1	0.043872	-0.0886667	-0.0739125	0.148213	-0.0151083	0.0232125	0.0185067	-0.00199375	0.1047	0.0436462	0.02918	0.0065	0.118821	-0.03605	-0.076525	0.0506833	-0.07765	-0.0054625	0.0785
576	rage:82689	chr1	connective tissue growth factor	Ctgf	0.11477	-0.267333	-0.0813437	0.0283133	0.334764	0.0465929	-0.125153	0.329117	0.0875462	-0.134185	0.2244	-0.233171	-0.0989375	0.205033	-0.0107167	0.0994083	0.0721	0.0482	-0.0510143
577	rage:59449	chr2	CTL target antigen	Cth		0.029625	0.105506	0.05852	-0.0969833	0.0566719	-0.0822625	0.0805625	0.0422125	-0.0060125	-0.003405	0.0855344	0.0196844	-0.0954417	0.0100708	-0.0559875	0.0905563	-0.128569	0.0193375
578	rage:61913	chr7	collagen triple helix repeat containing 1	Cthrc1	3.33333e-05	0.0412667	0.0779813	0.0158	-0.0641167	-0.0408125	-0.0484438	0.226281	-0.184046	0.0882714	-0.10961	-0.0298929	-0.0674562	0.0618167	-0.002625	-0.05415	-0.0657	0.0823125	-0.021375
579	rage:76299	chr5	transporter-like protein	Ctl1		0.0288375	0.0810906	-0.00505667	0.0697625	-0.0387281	0.00591562	0.0997813	-0.0141625	0.00631875	-0.008715	-0.0385281	-0.0194437	0.0736667	-0.0601375	0.00109583	-0.03775	0.0155375	0.0101312
580	rage:77934	chr19	chymotrypsin-like	Ctrl	0.03664	-0.0255	0.0654933	-0.01406	-0.03356	0.00256154	-0.0259692	-0.024	-0.035525	-0.0102125	0.0696778	0.0920813	0.0209063	-0.0375167	-0.0165	-0.0719083	0.173167	-0.13945	-0.0971833
581	rage:72001	chr15	cathepsin B	Ctsb		-0.0200125								0.00605			-0.0116031					-0.0654375	0.0093125
582	rage:65889	chr1	cathepsin C	Ctsc	-0.00650897	-0.0256417	-0.0262188	-0.114858	-0.106917	-0.0345312	0.0168333	-0.0335312	-0.0746771	0.0142729	-0.0245583	-0.0824063	0.0108188	0.0929389	-0.026975	0.00215	-0.00187708	0.0276833	0.00216042
583	rage:71985	chr1	cathepsin D	Ctsd	0.00315673	-0.02333	-0.0135359	-0.000183333	0.0240944	-0.0382163	-0.0350104	0.0203394	-0.00655875	0.00249344	0.027208	0.00766375	0.0129734	0.00995333	0.00901042	-0.0152817	0.008195	0.041705	0.0466675
584	rage:66606	chr13	cathepsin E	Ctse	-0.139588	0.060525	-0.0012	-0.0164133	-0.223218	0.0702125	0.119587	0.0450938	0.0725	0.111931	-0.14469	0.179267	0.0117125	-0.118433	-0.0459083	-0.0592833	0.0384625	-0.0976625	0.0224375
585	rage:82850	chr8	cathepsin H	Ctsh	-0.00688077	-0.0645375		0.00396333	-0.0583625	0.103409	0.0915937	-0.0037625	0.0230781		0.034625	0.0923969	0.0654906	-0.0658917	-0.0172542	0.0137167	0.0899875	0.0565937	0.0281438
586	rage:73696	chr17	cathepsin J	Ctsj	0.162625	0.0219	-0.095625	0.0957462	0.42514	-0.0501625	-0.127	0.10687	-0.145175	0.19313	0.308175	-0.04866	-0.0724438	-0.0526167	0.016075	-0.02105	0.300137	-0.120825	-0.111388
587	rage:63128	chr2	cathepsin K	Ctsk	0.0555058	-0.036675	-0.244	0.106277	0.0268792	0.0251656	0.0320781	0.0944812	0.00692813	-0.0602188	0.152805	-0.0294469	0.00967813	-0.022175	0.00327083	0.0140375	0.139594	-0.00485625	-0.0790375
588	rage:61129	chr17	cathepsin L	Ctsl		-0.199986	0.00518735	0.0658191	0.11742	0.0351084	-0.0452283	0.0478349	0.127577	-0.0396793	-0.0789817	-0.0401054	-0.039114	0.0996088	0.0284163	0.0253606	-0.134302	0.0265034	0.0267358
589	rage:67759	chr17	cathepsin M	Ctsm	0.0427762	0.0698	0.0105333	0.08125	-0.0942714	0.0966692	0.0677846	0.0743857	0.0395167	0.04346	0.00588	-0.0652	0.0302357	0.0404333	-0.0152	-0.0828167	0.0801429	-0.101867	-0.0747
590	rage:73547	chr17	cathepsin Q	Ctsq		-0.19085	0.0776187	-0.04026	0.0636542	0.0361375	0.0377156	0.116694	-0.0229375	0.0450562	0.085515	-0.000128125	-0.0388906	0.0998833	-0.0467542	0.00578333	-0.0181875	-0.044025	-0.00815625
591	rage:62225	chr2	cathepsin S	Ctss	-0.061808	-0.069025	0.0878937	-0.0567867	-0.0311	0.0924067	-0.142494	-0.0707867	-0.0426067	0.0019875	-0.07541	-0.021925	-0.00836	-0.105617	0.0238667	0.023125	-0.0622625	-0.0199714	-0.0056375
592	rage:76593	chr1	cortactin isoform B	Cttnb	0.096932	-0.0727	0.011175	0.0542533	0.246875	0.0803187	-0.131347	0.0835937	0.0621188	-0.144747	0.10228	0.00730625	-0.0026	0.0595833	-0.0466833	0.0199636	0.0409625	0.106163	0.08655
593	rage:67280	chr17	cubilin (intrinsic factor-cobalamin receptor)	Cubn	0.1066	-0.13865	0.0386031		0.0470792	0.0943063	-0.0497156	-0.072525	-0.0159219	-0.00874063	0.01737	-0.168509	-0.05585	-0.0026	0.0182875	-0.0265292	-0.0904875	0.129725	-0.10555
594	rage:76519	chr17	CUG triplet repeat,RNA-binding protein 2	Cugbp2	0.0230861	-0.0661799	0.0511352	-0.0414658	0.0306528	0.0496395	0.00478973	0.0071109	0.0172539	-0.016017	0.0288561	-0.036518	-0.0187117	0.0167393	-0.0304438	-0.046699	-0.00146071	-0.0291196	-0.0144176
595	rage:78964	chr19	chemokine (C-X3-C motif) ligand 1	Cx3cl1		-0.0456333	-0.0187031	0.0608622	0.0927028	-0.0246271	0.00834792	0.0601646	0.0512667	-0.00743542	0.0107	-0.00990208	-0.00121458	0.0157944	-0.0128542	0.0100917	0.0454417	0.116104	0.0356333
596	rage:77670	chr14	chemokine (C-X-C motif) ligand 11	Cxcl11	0.0203173	0.0299	-0.0449063	0.05622	-0.0374583	0.0757469	0.0394594	0.0583344	0.0328656	-0.00383438	-0.00115		0.0110719	0.0218167	0.028525	0.00575833	0.0219187	0.00334375	-0.0249125
597	rage:72680	chr4	chemokine (C-X-C motif) ligand 12	Cxcl12	0.0372962	-0.0312917	0.0558625	-0.175222	0.180299	0.0121563	-0.0903958	0.042151	-0.0148385	-0.0653938	0.0759933	-0.12346	-0.0213354	0.0339444	-0.00364028	-0.0191417	0.213846	-0.021775	-0.0543375
598	rage:69107	chr13	Chemokine receptor (LCR1)	Cxcr4	-0.0116397	0.0712333	0.0496729	-0.0253411	0.144125	-0.00190833	0.0269115	0.115925	0.0447521	-0.0410625	0.0592867	0.0388719	-0.00898646	0.0559944	0.00445278	-0.0418694	-0.0497667	0.050275	0.0388875
599	rage:71408	chr18	cytochrome b5	Cyb5		-0.0844542	0.0902792	-0.0226478	0.0749639	-0.0398187	-0.00201771	0.00879583	0.0722208	0.0131594	0.0511783	0.0138917	0.0173938	-0.00562778	-0.0449667	0.002275	-0.0494875	-0.231246	-0.0118958
600	rage:81773	chr19	cytochrome b558 alpha-subunit	Cyba		0.062625	-0.0158188	-0.10071	0.0413292	-0.0541531	0.0950469	0.115397	0.05875		0.06673	0.0465031	0.0276125	0.0373417	-0.00264167	0.032425	0.0354937	0.262181	-0.0015125
601	rage:77487	chrX	endothelial type gp91-phox gene	Cybb		0.062795	-0.0411594	-0.0308876	0.0159778	0.0309522	0.0485046	0.0642099	0.0143752	0.00921385	-0.0463817	0.033335	-0.000913542	0.0192639	-0.00016625	-0.0304825	-0.0185754	-0.0494388	-0.00854125
602	rage:61252	chr4	cytochrome c, somatic	Cycs	0.0424752	-0.0571513	-0.012278	0.0465187	-0.0293181	-0.00711449	0.0391543	-0.121133	-0.0171738	0.0752612	-0.00563781	0.0188359	0.076616	0.00445849	-0.0191116	-0.0603922	0.0830857	0.0669943	-0.0680004
603	rage:75210	chr1	cytochrome P450, subfamily 11B, polypeptide 2	Cyp11b2	0.0592269	-0.0924	-0.072525	0.13612	0.06165	0.0923938	-0.115133	-0.229193	-0.0321857	-0.0757462	-0.1541	-0.0855562	-0.015075	-0.00824	-0.0346083	-0.136575	-0.163812	0.126213	-0.0270625
604	rage:69036	chr1	cytochrome P450, subfamily 17	Cyp17	-0.010068	-0.1004	0.0082125	-0.0172692	0.0203167	-0.0358071	-0.0946533	-0.0387	0.0137375	-0.0322938	0.15109	-0.03932	-0.054125	0.0252667	0.0585667	0.0103833	0.0097	-0.0236125	-0.0036875
605	rage:66437	chr6	cytochrome P450, subfamily 1B, polypeptide 1	Cyp1b1		8.75e-05	0.0503906	-0.10231	-0.08815	-0.0279344	-0.0012		-0.0033375	-0.0809656	0.06971		-0.0344594	-0.007975	-0.0048375	-0.009775	0.0181625	-0.04875	0.06025
606	rage:75092	chr4	cytochrome P450, family 26, subfamily b, polypeptide 1	Cyp26b1		0.003275	0.0121719	0.0375067		-0.05725		0.0589344	-0.0336188	0.0148562	-0.034355		-0.0014625	0.03835	0.0482583	-0.00293333	0.0322563	-0.0226562	-0.007325
607	rage:77703	chr1	Cytochrome P450, subfamily IIA (phenobarbital-inducble)/ (Cytochrome P450 IIA3)	Cyp2a3a	0.0585923	-0.04305	0.0935813	0.0766533	-0.1315	0.0750062	-0.0213062	-0.0604187	-0.0262562	-0.0384938	-0.03353	-0.0202625	-0.0076125	0.00726667	0.0901636	-0.0339417	-0.0812857	0.12895	-0.0109375
608	rage:68366	chr1	cytochrome P450, 2b19	Cyp2b15		0.0433375	-0.13775		-0.0829583	-0.0392125	-0.129731		0.02325	0.0272875			-0.0240781	0.0072	-0.00419167	0.04225	0.0041625	0.051975	0.024175
609	rage:77636	chr1	cytochrome P450IIB3	Cyp2b3				0.214288
610	rage:59100	chrUn	Cytochrom P450 15-beta gene	Cyp2c12	0.01944	0.0142	-0.00936667	-0.0743067	0.339363	-0.00496364	-0.292063	-0.121446	0.0611667	0.0719818	-0.126071	-0.121683	0.18488	0.0361667	-0.0260778	0.0809286	-0.0128857	-0.40204	-0.02465
611	rage:79280	chr1	arachidonic acid epoxygenase	Cyp2c23	-0.0714673	-0.177663	0.0799094	-0.150893	0.144867	0.0946188	0.0819156	-0.0932313	0.0894531	-0.0138031	-0.06815	-0.0449844	-0.0129969	-0.00788333	0.135246	-0.0307625	-0.0305375	0.0193063	0.00075625
612	rage:66560	chr1	cytochrome P450, 2c39	Cyp2c39		-1.09978												-0.0491667	0.114825
613	rage:72444	chr1	Cytochrome P450, subfamily IIC6	Cyp2c6	0.07083	-0.256933	0.07626	-0.116377	0.00675833	-0.08575	-0.150157	-0.0888846	-0.0571857	0.0453917	-0.02468	-0.104069	0.04028	0.0325	-0.0211	3.87315	0.0020625	-0.750813	-0.0090625
614	rage:66012	chr7	cytochrome P450 2d18	Cyp2d18		-0.03295		-0.0507233	-0.153083	-0.0449313	-0.0456187	0.110675	-0.0239406	0.0942469	-0.15823	-0.0308656	-0.00400312	-0.15495	-0.02435	0.136958	-0.023325	-0.32495	0.0111
615	rage:65503	chr7	Cytochrome P450, subfamily IID2	Cyp2d2	0.0403818	0.1314	-0.0298875	-0.0395867	-0.0734636	-0.0558125	0.026	0.191463	0.02275	0.0465125	-0.16662	0.0381467	0.1265	-0.1193	0.0283917	0.131175	0.07485	-0.363662	-0.03455
616	rage:73196	chr1	cytochrome P450, subfamily 2E, polypeptide 1	Cyp2e1	0.00541667	-0.034375	-0.0678375	0.0967923	0.0458083	-0.0123875	0.002975	0.01285	-0.0386875	-0.031575	-0.0067	-0.0513937	0.046975	-0.032	-0.00181667	-0.0676833	0.0124875	-0.011025	-0.006375
617	rage:81358	chr5	cytochrome P450 monooxygenase	Cyp2J3		0.0009375	0.0911292					0.192844			0.03034		-0.030975	-0.0420833	-0.0609167	0.0533917		-0.0905375
618	rage:58883	chr1	cytochrome P450 monooxygenase CYP2T1	Cyp2t1	-0.0404292	0.0464	0.0206437	-0.00486	0.0912833	-0.0678562	0.00791875	0.04	0.0255688	0.0617688	0.00762	0.0413688	-0.0257067	-0.109617	0.0498083	-0.01725	-0.0497875	-0.0368875	0.03415
619	rage:70582	chr12	cytochrome P450, subfamily 3A, polypeptide 3	Cyp3a3	-0.0238083	0.0054	-0.00443125	-0.0491333	-0.25406	-0.0687333	-0.0814308	0.258656	-0.07104	0.01415	0.0140556	0.0721857	-0.00895333	0.183033	0.0604917	0.03075	0.0162875	-0.037125	0.053925
620	rage:78325	chr5	cytochrome P450, IVA1	Cyp4a1	-0.0122154	-0.193625	-0.26912	0.203073	0.0372917	-0.073325	-0.0197938	-0.0151	0.0223813	-3.125e-05	-0.03907	0.124913	-0.0035125	-0.0573667	0.102258	-0.0123083	-0.0602875	0.134238	0.0587625
621	rage:64322	chr5	cytochrome P450, family 4, subfamily a, polypeptide 3	Cyp4a3	-0.0284	0.0455333	0.709077	-0.445617	-0.2462	0.1402	0.094975	-0.06903	-0.157114	0.0873692	-0.101429	-0.2094	0.0450071	-0.348525	-0.1279	-0.06846	0.0178625	0.242863	0.225386
622	rage:61673	chr5	cytochrome P450, subfamily 4B, polypeptide 1	Cyp4b1	0.0120115	0.039225	-0.0598375	0.0265867	-0.0769182	-0.0646067	0.02042	-0.00209375	-0.00013125	0.018525	0.08795	0.0431429	0.106071	-0.0441833	-0.105858	0.0717417	0.036925	-0.0111125	0.014875
623	rage:80269	chr7	cytochrome P450, subfamily IVF, polypeptide 14 (leukotriene B4 omega hydroxylase)	Cyp4f14	-0.132312	-0.013625	-0.0402938	0.106393	-0.0206167	0.113806	-0.0502438	-0.034275	0.0454	0.0218938	0.00082	-0.0793188	-0.025675	-0.108817	-0.0557	-0.00191667	0.0585375	-0.03335	-0.0094625
624	rage:72699	chr7	cytochrome P450 4F6	Cyp4f6	0.0893125	0.1334	-0.128544	-0.0038	-0.0778917	0.01735	-0.0465375	-0.0249875	-0.0233062	0.0923188	0.01042	0.002275	-0.0203812	-0.12045	0.0370583	-0.0466583	0.0482125	-0.163788	0.0502
625	rage:81161	chr4	cytochrome P450, subfamily 51	Cyp51	-0.03604	-0.03105	-0.02295	-0.000646667	0.0937444	0.02286	0.003075	0.0577714	0.105887	-0.1267	-0.00415	0.0990667	0.0204438	0.0364667	-0.0650273	0.0331	0.0586857	0.00657143	-0.0695
626	rage:76472	chr2	cytochrome P450, subfamily 7B, polypeptide 1	Cyp7b1	-0.014888	0.0928667	0.103769	0.00396	-0.0621333	0.00668125	0.277619	0.0554562	-0.04295	0.0264375	0.169978	0.0217812	-0.0329563	-0.0161333	-0.0165	-0.0148091	0.1697	-0.0241625	-0.02065
627	rage:56793	chr2	cysteine rich protein 61	Cyr61	0.118138	0.0788667	-0.28276	0.105323	0.07462	-0.0405692	-0.172467	0.236836	-0.32693	-0.16505	-0.175825	-0.0203833	-0.00525	-0.0483667	-0.0310636	-0.0287583	-0.438083	-0.122213	0.152838
628	rage:67875	chr12	cytokine receptor-like protein CYRL	Cyrl	-0.035436	-0.044475	-0.0119562	-0.0188933	-0.08506	0.0923312	-0.00512143	-0.028375	0.0462937	0.0281	-0.0700778	0.00505625	-0.0227687	0.22602	0.0194	0.173275	-0.0356625	-0.0261875	-0.013025
629	rage:57241	chr20	cytolysin	Cyta	-0.409944	0.106075	0.245675	-0.392687	-0.507673	0.112669	0.0313867	-0.218873	0.0025125	0.0501812	-0.36659	0.0906667	0.127013	0.0384833	0.0184833	0.01025	-0.504488	0.0166125	0.019625
630	rage:58449	chr17	D123 gene product	D123	-0.0323987	-0.232625	0.0348208	-0.0268867	-0.0561931	0.085301	0.0399292	-0.016375	0.00279583	-0.0254458	-0.0668233	0.0349083	0.0102125	-5.55556e-06	0.0173083	0.0307861	0.0323062	0.03355	-0.0148229
631	rage:70707	chr3	disabled homolog 2 (Drosophila) interacting protein	Dab2ip	-0.18346	-0.091825	0.074	-0.162753	-0.272642	-0.015725	0.006075	-0.0923	0.011875	0.0275938	-0.08041	-0.180475	-0.0333813	-0.0286833	0.0189917	0.038325	-0.200288	-0.143375	-0.0165
632	rage:63055	chr13	decay-accelarating factor	Daf		0.0102292	-0.0146021	-0.0540944	-0.101847	0.00821042	-0.009075	-0.057575	-0.00815417	0.000554167	-0.091085	-0.0432104	0.0159042	-0.00126111	0.009875	0.00906389	-0.0267917	0.0258938	-0.0353917
633	rage:65137	chr8	dystroglycan 1	Dag1		-0.0641833	-0.0119688	-0.0619217	-0.0988146	-0.045224	-0.03315	0.050674	-0.0427708	-0.00607552	-0.0244492	-0.0509969	0.00398438	0.0352708	0.00988333	-0.00729028	0.00966979	0.00329687	0.0221281
634	rage:72135	chr16	DAMP-1 protein	Damp1	0.0485455	0.046125	-0.0217	0.09006	-0.295658	-0.159613	-0.123329	0.00444	-0.05265	-0.0712071	-0.01028	-0.0473846	0.135971	0.168733	0.119592	0.0794833	0.0979875	-0.071625	0.084075
635	rage:78900	chr3	disks large-associated protein 4	Dap4		-0.034925	0.0139469	-0.06393	-0.0401667	-0.00355625	-0.0324281	0.0867062	-0.0675594	0.0208437	0.02297	-0.00485	-0.00461562	-0.109075	0.0109958	-0.0486	0.158537	0.105856	-0.0232937
636	rage:76889	chr1	diabetes-associated protein in insulin-sensitive tissues	Dapit	-0.0248115	0.121225		-0.0235233										0.162108	0.100712	-0.0909625	-0.112731	-0.144512	-0.00593125
637	rage:81966	chr1	dopamine-inducible LIM-domain transcription factor DAT1	Dat1	-0.0366857	-0.0477667	-0.154944	-0.0246889	0.0604583	-0.0695938	0.00811429	-0.01236	0.0226214	-0.0920286	-0.0174889	-0.0238867	-0.135727	-0.0802833	-0.08299	0.017825	0.227375	0.0794	-0.0384857
638	rage:63037	chr20	Fas death domain-associated protein	Daxx	0.0555	0.0452	-0.0248357	-0.0398615	0.105333	0.197808	-0.00551538	0.0381867	-0.205192	0.116623	0.05001	0.0553385	0.0434077	-0.02022	-0.0859125	0.215437	0.0593	-0.2028	-0.0421571
639	rage:75025	chrUn	diazepam binding inhibitor	Dbi		-0.0907833	0.135569	-0.0172733	0.144764	-0.0462021	-0.0106469	0.013501	0.100785	-0.000934375	-0.00956667	-0.00410729	-0.0191104	0.0819167	-0.0544944	-0.0160028	0.0101333	0.00301667	-0.0482667
640	rage:80903	chr10	diazepam binding inhibitor-like 5	Dbil5	0.115882	0.2059	-0.0234083	0.0288083	-0.0357455	-0.05335	0.0174357	0.01616	0.0528533	-0.0665286	-0.089275	-0.166688	-0.01445	0.03145	0.0984833	0.0772455	0.2252	0.132312	-0.00872857
641	rage:75232	chr17	drebrin 1	Dbn1	0.0224346	-0.066725	0.0652625	-0.0203867	-0.0151833	-0.0225812	-0.0643625	-0.00945	0.0122937	0.0246313	-0.00081	-0.01084	0.00835	0.0293833	-0.0451667	-0.00265	-0.0438875	-0.0696375	0.050825
642	rage:63464	chr2	dihydrolipoamide branched chain transacylase E2	Dbt		-0.028725	-0.0381063	0.123353	-0.1125	-0.0569344	-0.02645	-0.0423062	-0.0396625	-0.0124344	-0.053875		0.00312188	-0.0482417	-0.006975	-0.03765	-0.0324688	-0.0461437	0.028025
643	rage:67855	chr10	dodecenoyl-coenzyme A delta isomerase	Dci		-0.178737	0.0350437	0.27517	-0.111721	0.212088	-0.00792188	-0.0566844	0.0481344	0.138778	-0.16148		0.0112656	-0.201925	0.0557125	-0.0203042	0.0132562	-0.0807062	0.0694125
644	rage:79609	chr7	decorin	Dcn	-0.014428	0.0303792	-7.58333e-05	-0.0113149	-0.0308954	0.010188	0.0509147	0.0274747	0.0635861	0.030965	0.0492183	0.0967313	0.0506464	0.0793769	0.0747779	-0.0796122	0.0458979	0.111616	0.0451515
645	rage:61162	chr8	mRNA decapping enzyme	Dcps			0.275406	-0.302273	-0.07555	0.037425	-0.0536906	0.0274313	-0.00964688	0.0196937	-0.005435	-0.00683437	0.0203406	-0.0234	0.0149333	-0.00627917	0.0166875	0.0319313	-0.01875
646	rage:57539	chr4	dynactin 1	Dctn1	0.0222196	-0.11994	0.0255716	-0.0382032	-0.0751903	-0.0642003	0.0326987	0.0903941	-0.0165406	-0.0195569	-0.0088675		0.0203991	-0.06925	0.065355	-0.055506	0.07812	-0.0189871	0.0113719
647	rage:70828	chr18	dynactin 4	Dctn4	0.04488	0.0035	0.0286812	0.0538143	-0.0701	0.055125	-0.0046625	-0.0638062	-0.0240687	0.03726	0.03997	-0.117213	0.0207687	-0.0508333	0.00304167	0.0337083	-0.014275	0.0147625	-0.0298857
648	rage:79534	chrX	doublecortin	Dcx	-0.0502458	0.0686	0.0899875	0.00901538	-0.01909	-0.0816875	0.0397933	-0.0201937	-0.0018875	0.0209937	-0.00694	-0.0397133	0.0115	-0.0340667	0.007625	-0.000608333	0.0613625	0.02285	-0.0841714
649	rage:66987	chr13	hypothetical protein	dd25	-0.014832	-0.052675	0.0286	-0.0417267	-0.0547417	-0.03815	0.0606187	-0.045225	0.0144312	-0.00790625	0.02703	-0.0599938	0.0510313	-0.04305	-0.017425	-0.00954167	-0.104925	0.0882375	-0.108575
650	rage:62046	chr7	progestin induced protein	dd5	0.070375	-0.021375	-0.110428	0.01423	0.0459132	0.0635875	-0.0234187	-0.0207823	-0.00327031	-0.0537141	0.00475583	0.00977813	0.0413969	-0.00857083	0.0222646	0.0219583	-0.105772	-0.0034375	0.0639219
651	rage:76641	chr1	damage-specific DNA binding protein 1	Ddb1	-0.0259744	0.0298708	0.0174781	-0.0103478	0.00212361	-0.0893115	0.0540583	-0.0218094	0.0888156	0.0243021	0.0155833	0.031901	0.0242083	0.0003	0.0527056	0.0268361	-0.134058	0.0325542	0.0246854
652	rage:60529	chr14	dopa decarboxylase	Ddc			-0.00479375	-0.07279	0.0572958	-0.109163	-0.0632469	0.142491	-0.0251094	0.0390687	0.11725	0.0376563	0.0768656	0.060125	0.0190625	-0.0191833	-0.0283125	0.0530375	-0.0310188
653	rage:81751	chr7	DNA-damage inducible transcript 3	Ddit3	-0.011125	-0.3368	0.112347	-0.158667	0.0683636	0.04582	0.134844	-0.00711818	-0.0544444	-0.34034	0.00926667	0.214193	-0.0110625	-0.0410667	-0.118667	0.0445583	0.219857	0.0908	-0.00558571
654	rage:77353	chr7	dendrin	Ddn	-0.0164955	-0.0865167	0.0577792	-0.0765267	0.0181611	-0.0176406	-0.0124396	-0.0022375	0.00996458	0.0259896	0.003855	0.0455458	0.0103344	-0.04935	0.0379694	-0.000802778	-0.0155937	0.105663	0.0311771
655	rage:57489	chr8	small zinc finger-like protein DDP2	Ddp2	-0.0782154	-0.034875	0.189259	-0.157877		0.0699406	-0.000265625	0.0242656	0.0237594	0.0070125	0.189955		0.00488125	-0.00525833	0.0557583	-0.104217	-0.0399188	-0.131819	-0.0152812
656	rage:61106	chr20	discoidin domain receptor family, member 1	Ddr1	0.00548	0.052175	0.0326333	0.00455333	-0.0471182	-0.0595333	0.140875	0.0612938	0.082225	0.029225	-0.06678	0.0546437	-0.0611333	-0.0262667	0.0138917	-0.09725	-0.002975	0.016275	-0.003425
657	rage:69246	chr13	discoidin domain receptor family, member 2	Ddr2	-0.088772	-0.01525	0.166075	-0.184629	0.00109167	-0.0151188	-0.0625667	0.0530438	-0.04705	0.03865	-0.00281	-0.0628188	0.01715	-0.0655833	-0.0264417	0.045675	0.1104	-0.02225	0.0215
658	rage:75481	chr20	D-dopachrome tautomerase	Ddt	0.0153513	0.0464083	0.0536156	-0.0633911	-0.0389528	0.0221646	0.0109833	0.0941302	0.0697052	0.0311958	0.002755	0.0571323	0.0585333	-0.0122056	0.00688611	-0.0214	0.112458	-0.076	0.0179083
659	rage:81351	chr6	DEAD/H (Asp-Glu-Ala-Asp/His) box polypeptide 1	Ddx1	-0.0551308	0.0462	0.0755625	0.0452286	0.0577364	0.00924375	-0.09856	-0.00285625	0.122733	-0.148408	0.06349	0.137131	0.05406	-0.0612833	-0.0601417	-0.0173667	0.02382	0.049625	0.002325
660	rage:73015	chr2	DEAD/H (Asp-Glu-Ala-Asp/His) box polypeptide 20, 103kD	Ddx20	-0.040016	-0.265275	0.0873375	-0.03524	-0.0518417	0.0207437	0.160675	-0.00334	0.0781062	0.0785813	0.06772	-0.202631	-0.0302	-0.0666333	0.02595	0.0527	-0.0406875	0.0160625	-0.1621
661	rage:79503	chr6	DEAD (Asp-Glu-Ala-Asp) box polypeptide 24	Ddx24	-0.0298833	0.00515	-0.003425	0.0598267	-0.0216182	0.104881	-0.00505625	-0.0203563	0.017975	0.0274375	-0.08824	-0.00078	-0.0063125	-0.151417	-0.0222091	-0.001725	-0.0686	0.0161625	-0.0632
662	rage:58108	chr8	DEAD (aspartate-glutamate-alanine-aspartate) box polypeptide 25	Ddx25	0.120161	0.126925	-0.283875	0.30946	0.00736667	-0.0353625	0.0504187	-0.0912	0.0296067	0.0526312	-0.1313	-0.0821625	-0.0220933	-0.145867	-0.005075	0.001375	-0.06055	0.017825	0.0844714
663	rage:65047	chr19	nuclear RNA helicase, DECD variant of DEAD box family	Ddxl	-0.073092	0.094075	-0.0209625	-0.00219333	-0.2306	0.00335625	-0.0437562	0.0004125	-0.0407062	0.0375625	-0.03777	-0.00283333	-0.037275	0.01842	0.0298667	0.00324167	-0.16215	0.0125125	0.0035875
664	rage:77538	chr1	DEAF-1 related transcriptional regulator (NUDR)	Deaf1	0.014075	-0.055975	-0.0896125	0.117743	-0.101017	0.0430625	0.00900625	-0.086075	-0.0176938	-0.02214	-0.100944	-0.030675	0.0686625	-0.0757833	-0.00925833	0.0269091	-0.0382625	-0.02205	0.0656875
665	rage:62001	chr5	2,4-dienoyl CoA reductase 1, mitochondrial	Decr1		-0.124479	0.0621521	-0.0314478	-0.167054	0.0879917	-0.0025875	-0.0512292	0.0809448	0.0506625	-0.0957333	0.00832917	-0.00892292	-0.163139	0.0314278	-0.0518167	-0.0391688	0.037475	0.006475
666	rage:60176	chr10	2-4-dienoyl-Coenzyme A reductase 2, peroxisomal	Decr2	-2.8e-05	-0.115875	-0.0510067	0.16824	-0.0625167	0.0556438	-0.034025	0.0412625	0.0225125	0.0168875	0.00167778	-0.00559375	0.0238125	-0.0681833	0.045375	0.0870083	-0.0117	0.102312	-0.032375
667	rage:82150	chr13	death effector domain-containing protein	Dedd	0.00948261	0.0927	0.0111688	0.09276	-0.0595364	-0.0137875	-0.03986	0.102721	0.0496667	0.0679563	-0.058	-0.0268467	-0.0158643	-0.0495	-0.0172	-0.0556333	0.0083125	0.0128875	0.011975
668	rage:68268	chr16	beta defensin-2	Defb2	0.0212038	-0.112263	0.0171875	-0.04657	0.180012	-0.0437625	-0.0891281	0.00646875	0.0240187	-0.0358969	0.07787	-0.122866	-0.0647563	0.0154667	0.00684583	-0.0676083	-0.0355625	-0.0972125	-0.0389
669	rage:75388	chr9	desmin	Des	0.00781353	-0.0015525	0.00906375	0.0417617	0.0756292	0.0475503	-0.0160172	0.0134597	-0.0210756	-0.08748	-0.004864	-0.105071	-0.00291031	0.000420833	0.000365833	-0.0277146	-0.0245	-0.0215575	0.0741925
670	rage:59694	chr7	diacylglycerol O-acyltransferase 1	Dgat1	-0.0355814	-0.003575	0.240855	-0.282045	-0.0441187	0.224836	0.0431547	-0.122809	-0.0874594	0.105009	-0.01319		-0.0185641	0.0303625	0.0967083	-0.0450979	0.0681656	0.217	-0.0459437
671	rage:72849	chr1	diacylglycerol O-acyltransferase homolog 2 (mouse)	Dgat2		-0.111075	-0.00243438	0.0697367	-0.119292	-0.0333469	-0.0101969	-0.0305906	0.00344375	-0.0175187	0.11457	0.0508406	0.033825	0.0514917	0.0286	0.006075	0.0632	-0.131787	0.0119938
672	rage:77100	chr6	diacylglycerol kinase, beta	Dgkb		0.00836875	0.0446344	-0.0216144	0.0485708	0.0240464	-0.015024	-0.0393266	0.078912	0.101172	0.0210208	-0.103058	-0.00461146	-0.0296167	-0.0510396	0.0032875	-0.00766563	-0.110683	0.053125
673	rage:78584	chr11	diacylglycerol kinase, gamma	Dgkg		0.0295542	0.0940521	-0.133609	-0.139865	0.0286385	0.0515625	-0.0167031	-0.0346146	0.073774	-0.144128	-0.0109552	0.100007	-0.0442	0.00337778		-0.244529	0.108479	-0.0633271
674	rage:72076	chr3	diacylglycerol kinase zeta	Dgkz	-0.1381	-0.016775	0.0291812	-0.08162	-0.108417	-0.0268	-0.0191813	-0.0233	0.0150062	0.0514375	-0.10652	-0.00084375	0.00381875	-0.03315	-0.010775	-0.0140583	-0.128763	0.024525	-0.00445
675	rage:67328	chr1	7-dehydrocholesterol reductase	Dhcr7		0.00223333	0.0107333	-0.0241189	-0.0704944	-0.00203854	0.0412021	-0.00238542	0.0210125	0.0158271	0.0278933	0.0113417	-0.00256875	-0.0253389	0.0165667	-0.00100556	0.0263458	0.031475	-0.00892083
676	rage:62888	chr2	dihydrofolate reductase	Dhfr		-0.1067	0.22342	-0.126044	-0.0448611	0.0994073	-0.281503	0.0712135	-0.06985	-0.00507708	0.0301767	0.102764	0.0137021	0.0354222	0.0342278	0.0418875	0.0892562	0.114862	-0.0408563
677	rage:55325	chr19	dihydroorotate dehydrogenase	Dhodh		-0.0431625	-0.0447469	-0.0296833		0.0856187		0.0203406	0.048925	0.0611906	-0.049845		0.0765594	-0.0333833	-0.0612542	-0.028775	-0.0480562	-0.0030125	0.00874375
678	rage:81942	chr7	diaphorase 1	Dia1		-0.02225	-0.0441	-0.10761	-0.0727958	-0.081325	0.00974062	-0.00162812	-0.0156719	0.025525	0.02954	0.02465	0.0441312	0.0530167	0.000320833	0.0155625	0.0333563	0.0362313	0.0076
679	rage:63160	chr6_random	deiodinase, iodothyronine, type III	Dio3	0.00757083	0.013625	0.0243	-0.0483	0.100336	0.0785625	-0.0109857	0.00258125	0.022675	-0.0322875	0.0232556	-0.0025625	-0.0435125	0.132633	-0.0392455	0.116036	-0.0496375	0.0173625	0.115987
680	rage:60532	chr1	dickkopf homolog 3 (Xenopus laevis)	Dkk3	0.1325	-0.042625	-0.0605948	0.0336756	0.0418931	-0.0598729	0.00725104	0.0684323	0.0494885	0.00569583	0.0721867	0.0241771	-0.00165104	-0.00537778	-0.0696625	0.0206139	0.217512	0.055575	0.0521896
681	rage:80612	chr8	dihydrolipoamide acetyltransferase	Dlat	-0.0336224	0.0429563	-0.0775828	-0.0587128	-0.0947326	0.0594365	0.043626	-0.0311	-0.0442427	-0.0376719	0.0192833	-0.0704208	0.0378182	0.0621056	0.0204528	0.0177882	0.0441792	-0.056924	-0.00230833
682	rage:77361	chr10	dynein light chain-2	Dlc2	-0.0161683	0.00914167	0.037538	-0.0032	-0.10586	-0.0190344	-0.0591917	-0.104851	-0.0322812	0.0380667	-0.0960175	0.00107812	0.0414661	-0.00225833	0.0178271	-0.0445687	-0.0439969	0.0454406	-0.000609375
683	rage:74702	chr6	dihydrolipoamide dehydrogenase (E3 component of pyruvate dehydrogenase complex, 2-oxo-glutarate complex, branched chain keto acid dehydrogenase complex)	Dld	0.0217096	-0.0176875	0.00398125	-0.0274667	-0.0416167	0.0107344	-0.0235844	0.0282937	0.0173031	-0.0321594	-0.018155	0.0070625	0.0205844	-0.0144667	0.03675	-0.00376667	0.0428375	0.0608125	-0.0213313
684	rage:64774	chr9	guanylate kinase associated protein	Dlgap1	-0.0627478	-0.1387	0.0628625	0.01448	-0.0902583	0.0552188	0.0165937	-0.0249688	-0.0247875	0.0235875	0.04017	-0.04336	-0.0462625	0.0719333	0.027175	0.0572	0.0312125	-0.007675	0.0176375
685	rage:64281	chr11	discs, large homolog 1 (Drosophila)	Dlgh1	-0.0167837	-0.126205	0.0431356	0.0540237	-0.0831799	0.0119922	-0.0196189	-0.0347635	-0.00774979	-0.00115781	0.0172	0.00337865	0.00635115	-0.0509433	-0.0134571	0.024795	0.00232562	0.0362563	0.0546312
686	rage:60148	chrX	discs, large homolog 3 (Drosophila)	Dlgh3	-0.12506	-0.2388	0.101593	0.0394533	-0.250564	-0.083525	0.00569333	-0.120381	-0.0348067	-0.03418	-0.250378	0.0721625	-0.04172	0.0409667	-0.0199333	0.0213333	-0.26815	0.0420125	0.042425
687	rage:73559	chr10	discs, large homolog 4 (Drosophila)	Dlgh4	0.0406292	0.0615667	0.0092	-0.0352933	-0.11595	-0.00055	-0.065625	-0.266157	-0.092575	0.268	-0.0475429	0.137555	0.0181571	0.0513667	0.00119091	0.0594083	-0.0987857	-0.170975	0.093
688	rage:60237	chr1	delta-like 1 (Drosophila)	Dll1	-0.0715042	0.06025	-0.00515625	-0.047	-0.0256444	-0.105438	0.04575	0.0406187	0.0202938	0.0302	-0.05928	-0.0669625	-0.00703125	-0.00581667	0.0760167	-0.007325	-0.0200375	-0.0250875	-0.008775
689	rage:74844	chr2	dimethylglycine dehydrogenase precursor	Dmgdh	-0.0367051	-0.0269021	0.0383385	0.0810311	-0.078309	0.0367188	0.0248562	-0.070625	-0.0240792	-0.0450245	0.013795	-0.0786672	0.0171198	-0.0675181	0.0295257	-0.00175069	-0.0961042	0.0738417	-0.147039
690	rage:78350	chr4	cyclin D binding myb-like transcription factor 1	Dmtf1	0.021356	-0.09345	-0.0232125	0.0298933	-0.104364	-0.102725	0.0148938	-0.0421625	0.0383187	-0.0126875	-0.02328	0.037975	-0.00629375	-0.0652833	0.0213833	0.0130833	0.0089875	-0.0101375	-0.04485
691	rage:58026	chr4	dynein, axonemal, heavy polypeptide 6	Dnah6	0.063372	-0.153667	0.0807125	0.00754667	0.0134455	0.0224687	-0.0771625	-0.0339071	-0.00508	0.0116562	-0.00281	0.0712875	-0.046975	-0.0597	-0.0256083	0.0269917	0.0110125	0.0430125	0.0013
692	rage:74737	chr19	DnaJ (Hsp40) homolog, subfamily A, member 2	Dnaja2	0.0667404	-0.111412	3.4375e-05	0.08396	0.0252583	-0.0275813	-0.0917281	-0.0106312	0.00954375	0.0212656	0.014585	0.0458312	0.0531875	-0.00595	-0.01545	0.0160458	-0.0684	0.0325438	0.077475
693	rage:75992	chr6	dnaJ homolog, subfamily b, member 9	Dnajb9		-0.0095	-0.0702594	0.0241133	-0.0713125	-0.0448281	0.0801531	-0.0764031	0.0472156	-0.00975312	0.07095		-0.00165625	0.03515	0.0693708	0.00596667	0.0882875	-0.00771875	-0.0291125
694	rage:68714	chr10	deoxyribonuclease I	Dnase1		-0.04815	-0.101994	-0.0965667	-0.060775	-0.0743562	-0.0359156	-0.0831469	-0.0325219	-0.0472938	-0.06815	0.00690938	-0.03315	-0.02955	0.0425375	-0.0701458	0.02325	0.075975	-0.0943
695	rage:69745	chr6	dynein, cytoplasmic, heavy chain 1	Dnch1	0.093672	-0.124475	-0.0248938	0.102353	0.250308	-0.0219062	-0.0863062	0.103913	-0.04955	-0.0983062	0.00783	0.0161312	-0.0008125	-0.0399833	-0.0539417	-0.00184167	0.0378125	0.16325	0.101587
696	rage:63310	chr8	dynein, cytoplasmic, heavy chain 2	Dnch2		-0.00695	-0.0191719	0.06249	-0.0805375		-0.0313187	0.0303125	0.0947031	0.01945	0.054375		0.0509531	-0.0142583	0.0105875	0.01065	0.0342563	0.048425	-0.0397438
697	rage:63339	chr4	dynein, cytoplasmic, intermediate chain 1	Dncic1	0.0773167	-0.264625	-0.136493	0.10241	-0.05232	0.0730308	0.275393	-0.00616667	-0.0027625	0.11415	0.000616667	-0.146931	-0.0187154	-0.104583	-0.0331	-0.0207417	-0.03258	-0.1494	0.0525333
698	rage:76014	chr3	dynein, cytoplasmic, intermediate polypeptide 2	Dncic2	-0.021532	0.120433	0.0256063	-0.0550467	-0.0368	0.0105	0.0380313	0.0401625	-0.0202563	-0.0640937	0.00559	0.0407938	0.043725	0.0400333	-0.0502	-0.0603583	0.0351625	0.0693125	-0.115337
699	rage:60338	chr8	dynein, cytoplasmic, light intermediate chain 1	Dncli1	-0.0175365	-0.0751375	0.0793969	-0.110367	0.0543458	-0.121922	0.0136406	0.0269031	-0.00561875	-0.0780156	0.012735	-0.0362	-0.0212969	0.0796583	-0.0115583	-0.017425	0.0418938	0.0600937	0.057725
700	rage:71529	chr19	LIC-2 dynein light intermediate chain 53/55	Dncli2	0.126792	0.0322	0.0522312	0.05812	0.024225	-0.0112929	-0.0657438	0.0732063	-0.00465625	-0.0418063	0.09285	-0.0241733	0.00925	0.0412833	-0.00694167	-0.0238083	0.123425	0.0629875	-0.047875
701	rage:65091	chr3	dynamin 1	Dnm1	0.0471792	0.071775	-0.09208	-0.0552917	0.0861167	-0.0213188	-0.0438938	-0.0272062	-0.00545	0.0429938	0.00126	-0.0215	-0.0446938	-0.108067	0.067225	0.00695833	-0.0112125	-0.0518125	0.0646125
702	rage:66567	chr8	dynamin 2	Dnm2	0.0401	0.30605	0.00184375	-0.05218	0.08031	-0.0514267	-0.196315	0.0946313	-0.0213562	-0.0092375	0.0791333	-0.00870667	-0.0383688	-0.0830667	-0.03463	0.13028	-0.01475	-0.0226	0.0192875
703	rage:57509	chr8	DNA (cytosine-5-)-methyltransferase 1	Dnmt1	-0.0188038	-0.050525	0.00875313	-0.0497067	-0.0321583	-0.00013125	-0.0108938	0.0226625	0.00473125	0.0254625	-0.01119	0.0247469	0.0354531	-0.0116333	0.0252167	-0.0543667	-0.0119312	-0.0198062	0.0308375
704	rage:60660	chr8	dorsal protein 1	Dp1		0.181387	-0.00257187	0.0156333		-0.00548125		0.0744344	0.0549906	-0.0302156			-0.0581531	0.145675			0.0586437	0.036475	-0.00826875
705	rage:81860	chr3	dipeptidylpeptidase 4	Dpp4	-0.00610577	-0.056125	0.0834875	-0.0359533	0.0210792	0.0319938	-0.03995	0.0306	0.0170563	0.0555344	-0.05185	-0.0757719	0.00750625	0.00371667	-0.00228333	-0.0469417	-0.0483875	-0.0229375	-0.0235437
706	rage:63509	chr13	dermatopontin	Dpt	-0.0413744	0.078425	0.0112979	-0.111294	-0.0624639	0.0125854	-0.0741771	0.00653229	0.0140552	-0.0173583	-0.0434717	-0.0557208	0.0248219	0.0786389	-0.000272222	0.0272625	0.0512875	-0.0264625	-0.01045
707	rage:65384	chr2	dihydropyrimidine dehydrogenase	Dpyd	-0.09828	-0.1668	0.05325	0.07154	-0.0922417	0.0996187	0.137193	-0.109231	0.0283313	0.0478125	-0.11858	-0.0058	0.00395625	0.00113333	0.023525	-0.035375	-0.078975	-0.268062	-0.062825
708	rage:55910	chr7	dihydropyrimidinase	Dpys	-0.0452462	-0.272037	0.0386406	-0.00481667		-0.0090375		-0.0054625	0.0392813	0.0320187	-0.0908		-0.0270875	-0.0841083	-0.0446375	0.0155	-0.0582562	-0.024975	0.0198875
709	rage:57369	chr15	dihydropyrimidinase-like 2	Dpysl2	0.148064	0.201333	-0.0492333	0.05022	0.00807778	0.00978571	0.0638333	-0.00851333	-0.06745	-0.0398133	-0.06607	-0.0614833	0.0793071	0.0657	0.051225	-0.014175	0.0472286	0.0659143	0.0417875
710	rage:69638	chr17	dopamine receptor 1A	Drd1a	0.0279333	0.088925	-0.191227	-0.0199	0.149558	0.138288	-0.102247	0.236469	0.156581	-0.0978062	0.14526	0.04995	0.0568125	-0.0999333	0.049675	-0.04825	0.0613875	-0.30435	-0.037225
711	rage:64988	chr8	dopamine receptor 2	Drd2	-0.0810478	0.0465	-0.00714375	0.0383467	-0.185045	-0.11964	0.0264143	-0.100431	-0.0263687	0.0512063	-0.2111	-0.0961143	-0.00523333	0.00355	-0.02772	-0.0615889	-0.207875	-0.0474375	0.0532625
712	rage:82324	chr5	ER transmembrane protein Dri 42	Dri42	-0.0359228	-0.042415	0.0719106	-0.052907	-0.038335	-0.00177531	0.00474406	-0.0400134	1.21875e-05	0.0294553	-0.059556	0.0442227	0.0326087	-0.0112133	0.0268075	-0.0122428	0.0027925	-0.04932	0.02589
713	rage:61196	chr7	dopamine receptor interacting protein	Drip78	-0.0405	-0.00165	0.04408	-0.0111	0.06003	-0.145027	-0.0709267	0.00599375	-0.0211625	0.00760625	-0.0479556	-0.05104	0.0233313	0.0263333	0.0264	-0.00720909	0.025575	-0.0229375	0.04235
714	rage:66997	chrX	dystrophin-related protein 2 A-form splice variant	Drp2		0.03245	-0.0129948	-0.0255111	-0.0285583	-0.0221729	0.0128896	-0.0467042	-0.0293281	-0.0588531	0.00288333	0.0239417	-0.00916667	0.03755	-0.00179722	0.0404194	0.0818687	0.0675979	-0.0176292
715	rage:59706	chr11	Down syndrome critical region homolog 1 (human)	Dscr1	0.0675708	0.255825	-0.0625067	0.0725	-0.0541364	0.0157875	0.071575	0.0955437	-0.0084125	-0.0627313	-0.09994	0.00832667	-0.0036875	0.0541833	-0.0130083	-0.00381667	0.0217875	-0.0812625	-0.01155
716	rage:60311	chr9	Down syndrome critical region gene1-like 1	Dscr1l1	-0.0471	0.197125	-0.0413188	-0.0311867	-0.15272	-0.0229933	0.0870929	0.0149	0.0457562	-0.02172	-0.04078	-0.00741538	-0.034425	0.0565	-0.0379167	-0.00120909	0.02675	-0.0325875	0.0374
717	rage:62139	chr18	diphtheria toxin receptor	Dtr		-0.094275		0.1625	0.0424083	0.06145	0.0652938	0.0512219	-0.0192906	-0.128562	0.106125	-0.09835	-0.0543188	-0.0207833	-0.0090625	-0.00735	-0.02485	0.0137	0.00215625
718	rage:79229	chr7	dual specificity phosphatase 6	Dusp6	0.0183192	0.00915	0.000963542	0.0475956	-0.0402542	-0.0334698	0.033299	-0.0102052	-0.0333219	0.0245719	0.023445	0.0165698	-0.0316542	-0.0446722	0.00564028	0.0204708	0.118027	0.0333354	0.0491292
719	rage:72937	chr3	Deoxyuridinetriphosphatase (dUTPase)	Dut	-0.015945	-0.0246	0.0110616	0.00100156	0.00157167	0.00108969	-0.0453594	0.00832125	0.010095	0.05035	-0.010798	0.0335038	-0.00060625	-0.0344242	-0.0137733	0.03368	-0.01388	0.0124275	-0.0536738
720	rage:75363	chr5	dishevelled 1	Dvl1		-0.003	-0.0568156	-0.0964533	0.015925	-0.0397656	-0.032	0.0643281	0.0268469	0.0477375	0.041955	-0.0082	-0.0150906	-0.0474167	0.000345833	-0.0037875	0.102144	0.0994438	0.0170812
721	rage:60082	chr11	dual-specificity tyrosine-(Y)-phosphorylation regulated kinase 1A	Dyrk1a	-0.0384124	0.0634925	0.0474677	-0.0512398	-0.0400414	0.00274792	-0.0074401	0.0464348	-0.009425	-0.024944	-0.071965	-0.00515521	0.0146194	0.0154056	-0.0185243	-0.0251694	-0.0344771	-0.0467667	-0.0135417
722	rage:56220	chr1	E2F transcription factor 5	E2f5			-0.0451	0.02262		-0.0663187		0.0220687		-0.0491875				-0.0249167	-0.0482833	0.0448667		-0.062325
723	rage:60971	chr11	ELL associated factor 2	Eaf2	-0.0828375	-0.137667	-0.0533563	-0.0826133	0.02864	0.0289933	0.00148462	0.178427	0.0389625	-0.0315267	0.05271	-0.0482357	-0.0855143	-0.000483333	-0.057025	0.0333917	0.164313	0.0439857	0.000671429
724	rage:71818	chr5	EBNA1 binding protein 2	Ebna1bp2	-0.0341538	-0.0092875	-0.0500781	0.0138033		-0.008125	0.0334469	0.08075	-0.0815719	-0.00164375	0.029655		-0.00033125	0.00494167	0.00814583	-0.0388167	-0.0175625	0.07245	-0.0785
725	rage:70489	chr1	enoyl coenzyme A hydratase 1	Ech1		-0.102188	-0.0451031	0.139517	-0.0658333	0.0448656	-0.0367656	0.00903438	0.0108687	-0.0473531	-0.045555	0.0611187	0.01095	0.03365	-0.0233292	-0.0615417	0.05355	0.0702625	0.0639188
726	rage:79418	chr2	extracellular matrix protein 1	Ecm1	-0.059168	-0.009325	0.0862938	0.0515067	0.156158	0.0359313	-0.128519	0.0910813	-0.0108188	-0.0472188	-0.05855	-0.147119	-0.0020125	0.182667	0.09665	0.014025	-0.182025	-0.109487	0.079325
727	rage:74007	chr3	endothelial differentiation-related factor 1	Edf1	0.0670692	0.0651	-0.0286	0.0503	-0.0490833	0.0012125	-0.0376188	0.0509187	-0.0793812	-0.00501875	-0.08079	-0.0554125	0.015475	0.0286833	0.0193083	-0.0182667	-0.074875	0.0473	0.05375
728	rage:73350	chr2	endothelial differentiation sphingolipid G-protein-coupled receptor 1	Edg1	-0.00742526	-0.0147233	0.0472769	-0.0221803	0.0107871	-0.01011	-0.0635919	0.00150938	-0.0179025	0.00407	-0.00178	0.0262879	-0.0169737	-0.0189467	-0.0106917	-0.00348833	-0.014405	-0.0783675	-0.02482
729	rage:61166	chr8	endothelial differentiation, sphingolipid G-protein-coupled receptor, 5	Edg5	0.087804	-0.1177	-0.0937312	0.191987	0.0718545	0.0734188	-0.155088	-0.0885937	-0.0099125	-0.0737933	-0.0699778	-0.135731	-0.046475	-0.0379667	-0.0360917	-0.025575	-0.022625	0.150025	-0.0182
730	rage:68721	chr19	endothelin receptor type A	Ednra	0.0198115	0.03715	-0.108922	0.01366	-0.109546	0.00325625	0.052025	0.0467375	-0.0393563	-0.0576156	-0.0282	0.0776938	0.0099125	-0.096475	-0.0475083	-0.008825	0.0087	-0.0622563	0.0625312
731	rage:73122	chr15	endothelin receptor type B	Ednrb	0.161423	0.1512	-0.0243533	0.1224	-0.113956	0.0446187	0.00939375	0.1535	0.0180063	-0.0437625	0.06382	-0.03534	0.0270062	0.161367	-0.0219667	-0.0469	0.06695	0.0369875	-0.00995
732	rage:71905	chr8	eukaryotic translation elongation factor 1 alpha 1	Eef1a1		-0.0307562	-0.0305525	0.0442227	0.0835629	0.0302648	0.0301805	0.105543	0.0664244	-0.0544372	0.0489465	-0.0919723	0.0279209	0.128613	0.033125	-0.0315957	-0.007845	0.0574598	0.0411319
733	rage:74129	chr7	translation elongation factor 1-delta subunit	Eef1d	0.0303885	-0.375875	-0.0237563	0.07122	-0.184664	-0.0549	-0.065725	0.00301333	-0.004	-0.01895	-0.110944	-0.0215571	0.0553375	-0.01045	0.0318583	-0.00618333	0.056925	0.007525	0.0206875
734	rage:61415	chr7	eukaryotic translation elongation factor 2	Eef2		-0.03875		0.0277633		0.000603125	0.0220531	0.0858687	0.0440656	-0.0654813	0.05095	0.0927562		0.0397583	-0.0167	-0.100892	0.0349062	-0.0146687	0.0329687
735	rage:61396	chr1	eukaryotic elongation factor-2 kinase	Eef2k		-0.044795	-0.0299181	-0.0171494	-0.0594388	-0.00705281	0.0650206	-0.0664662	0.0246497	0.0448206	-0.0611545	-0.00537625	-0.00479688	-0.02309	0.0140033	-0.0140217	-0.0461263	-0.0266725	-0.0353044
736	rage:65201	chr2	ephrin A1	Efna1	-0.0253304	0.115	0.04815	0.289475	-0.0753111	-0.0897687	0.0354286	0.145944	-0.0654833	0.0421	-0.0823875	-0.00676667	-0.04485	-0.123167	0.06224	0.109758	-0.0993125	0.056175	-0.0587375
737	rage:82778	chr2	epidermal growth factor	Egf	0.0457286	-0.14655	-0.0307167	0.269333	-0.0270125	-0.0276	0.109873	0.0118429	-0.0078	0.1507	-0.0332143	-0.0955231	0.06215	0.00546667	-0.00495	-0.07111	0.1457	0.463786	0.10576
738	rage:58154	chr19	EGL nine homolog 1 (C. elegans)	Egln1		-0.0295375	0.0647406	0.0171967	-0.0777583	-0.0843969	-0.0187344	-0.0412219	-0.0678	0.0181156	-0.050865	-0.0900125	0.00502187	-0.000391667	0.0101958	-0.0211583	0.041825	-0.0175375	-0.0239875
739	rage:77649	chr6	EGL nine homolog 3 (C. elegans)	Egln3	0.0376167	0.0574	-0.0267375	-0.05404	0.0028	0.0264562	-0.075425	0.0216556	-0.0444857	0.254814	0.0412222	-0.0207154	-0.00756875	0.0684	0.003775	0.0236833	0.0556857	0.0356375	-0.034575
740	rage:64069	chr18	early growth response 1	Egr1	0.072508	0.056775	-0.0485562	-0.0332643	0.126717	-0.0782313	-0.0304	0.00978571	-0.0026	0.0196625	-0.02148	0.0178375	0.00400625	-0.0685833	-0.0179833	0.03845	0.173038	0.108575	0.0084625
741	rage:76562	chr13	EH-domain containing 3	Ehd3		-0.0614375	0.0295625	0.0349367	-0.0394167	-0.0499188	0.103338	-0.0159562	0.0684188	0.047525		0.0024	0.0499625	-0.02565	0.080025		0.151538	0.0564375	-0.0565625
742	rage:56795	chr3	pincher	Ehd4		0.108863	0.00926563	-0.0167067	-0.113321	-0.0343531	0.0448063	0.0599625	0.0570312		0.10589	0.00213125	0.0331313	0.0270667	-0.020325	-0.0266375		0.0870875	0.0371625
743	rage:64441	chr11	enoyl-Coenzyme A, hydratase/3-hydroxyacyl Coenzyme A dehydrogenase	Ehhadh	0.077919	-0.003675	-0.0336308	-0.142736	-0.05515	0.0416786	-0.00255	0.0318	0.01995	0.0286214	-0.01624	0.07224	-0.0596	0.0149833	-0.104942	-0.144617	0.0382625	-0.397663	0.095875
744	rage:74663	chr12	eukaryotic translation initiation factor 2 alpha kinase 1	Eif2ak1		-0.04675	-0.0972594	0.06983		0.0557687	-0.0226656	-0.0775781	0.0032	0.08965	-0.040515	0.0515594	-0.0320906	-0.0183583	-0.00700417	-0.0133417	0.0521687	0.0196937	0.0794125
745	rage:82360	chr3	eukaryotic translation initiation factor 2 alpha kinase 4	Eif2ak4		-0.12485	0.0126406	-0.107197	0.104162	0.0456812	-0.0388812	0.0501781	0.0016	-0.113259	-0.013065		-0.0179687	0.0704417	0.0552542	-0.0054125	-0.117456	-0.0312188	0.00353125
746	rage:74521	chr6	eukaryotic translation initiation factor 2B	Eif2b			0.0155406	0.0318	0.00668333	-0.0488594	-0.00788125	0.011425	0.0113719	0.038075	-0.077325	0.0284875	0.0349531	-0.0412917	-0.051275	-0.0137833	-0.0426	0.0382875	-0.0505125
747	rage:73639	chr6	eukaryotic translation initiation factor 2B, subunit 2 (beta, 39kD)	Eif2b2	0.0301212	0.05095	-0.0896844		0.205867	0.0407844	-0.0667344	0.0469531			0.054685	-0.0760687	0.00108125	-0.0607	0.0586542	-0.0236	-0.0878562	-0.0458625	-0.114006
748	rage:57891	chr6	eukaryotic translation initiation factor 2, subunit 1 (alpha )	Eif2s1	-0.1302	-0.0278	0.3577	-0.3951	-0.121478	0.126692	-0.105075	-0.1881	0.148231	-0.0868455	0.224829	-0.034875	-0.0192091	0.20495	-0.173483	-0.0126143	-0.0912143	-0.0326286	-0.108557
749	rage:81489	chr3	eukaryotic translation initiation factor 2, subunit 2 beta, 38kDa	Eif2s2		-0.00318333	0.0893156	-0.138061		0.0205151	-0.0703094	-0.0253042	-0.0361036	-0.0100141	-0.00282	0.00616562	0.016088	0.0297667	0.0290187	0.0182667	0.0336677	-0.00365937	-0.024025
750	rage:78752	chr7	eukaryotic translation initiation factor 3, subunit 3 gamma, 40kDa	Eif3s3		-0.226838	-0.0842906	0.0547567	-0.0411542	0.0274469	0.063025	-0.0369969	0.0299281	-0.00961875	-0.024985	-0.0726219	0.00142813	0.00393333	-0.0177625	0.012475	0.05895	-0.0267625	0.0351125
751	rage:74216	chr10	eukaryotic translation initiation factor 4A, isoform 1	Eif4a1	0.145129	-0.0004125	-0.151725	0.0697267	0.267321		-0.0736344	0.106228	0.0589125	-0.0579844	0.156175	-0.0892063	0.00998438	0.0720833	0.00672917	0.0185542	0.0267875	0.012975	-0.0350375
752	rage:81178	chr16	eukaryotic translation initiation factor 4E binding protein 1	Eif4ebp1			-0.0132531	-0.0195567			-0.0112281						-0.0663219	0.167892	0.0146958	0.0479792		-0.041875	0.0943688
753	rage:62048	chr1	eukaryotic translation initiation factor 4 gamma, 2	Eif4g2	0.0802727	-0.0876925	0.0231538	0.0193688	-0.0252989	0.0213161	0.0120704	-0.0380245	-0.0498081	-0.0495063	-0.00487339	-0.0766642	-0.00706243	0.1253	-0.0611887	-0.0101321	0.0409962	0.0217063	0.00377522
754	rage:63201	chr6	eukaryotic initiation factor 5 (eIF-5)	Eif5	0.0537821	-0.0576	-0.00849687	0.0655422	0.0479917	0.0204667	-0.0587594	-0.00804688	0.00603854	-0.0246844	0.0129933	-0.0339365	-0.00617396	0.0385278	0.0227917	-0.0336806	-0.0177396	-0.00333125	0.0475125
755	rage:69161	chr7	elastase 1	Ela1	0.102528	-0.133925	-0.0141313	0.01876	0.0663167	0.0138533	-0.0233062	0.0783571	0.0462857	0.0774688	0.16264	-0.05792	0.0133625	-0.03505	0.0484917	0.05415	0.366675	0.0760125	-0.05955
756	rage:65734	chr5	elastase 2	Ela2	-0.06466	0.0148	0.00636875	0.00756	-0.0670636	-0.0669	0.0223538	-0.10095	0.0176063	0.0270125	-0.05511	0.0546357	0.0640467	0.0299833	0.0379667	0.0462833	-0.001075	0.123425	-0.0557875
757	rage:59595	chr10	elaC homolog 2 (E. coli)	Elac2	-0.0423731	-0.0002375	0.0407438	0.05778		-0.0318875	-0.151287				0.15928	-0.0401562	-0.0408031	0.0396083	0.0379917	-0.0811958		-0.02755	0.0507187
758	rage:70705	chr15	E74-like factor 1 (ets domain transcription factor)	Elf1	-0.0212647	0.0330492	0.0373154	-0.0729156	-0.0639547	0.0939046	-0.00798583	0.00656687	-0.00855583	-0.0347194	-0.028378	-0.0182489	0.0145756	-5.55556e-06	-0.0133369	-0.00423333	0.0275521	0.02384	0.0009125
759	rage:60684	chr12	elastin	Eln	0.326256	0.0765333	-0.124098	-0.0352322	0.386607	-0.0328458			-0.0788146	-0.0723854		-0.0735958	0.0868344	0.131839	-0.0524861	0.129464	0.0921396	-0.175446	0.0947063
760	rage:79373	chr14	eck-like sequence 1	Els1	-0.03955	-0.0771333	0.073325	0.00936667	-0.0528636	0.00334	0.0925267	0.018925	-0.00311875	-0.0106133	-0.03426	0.0697563	0.0691125	-0.161117	-0.06125	0.0777667	0.030575	0.138975	0.0426375
761	rage:57034	chr2	embigin	Emb	0.159248	-0.05445	-0.0814071	0.0509071	0.25148	-0.078825	0.028575	0.068	0.00696	-0.0647312	0.0459	0.0360688	-0.00796	0.00678333	-0.0187583	-0.0225667	0.112738	0.180762	-0.0565125
762	rage:77159	chr4	epithelial membrane protein 1	Emp1	0.299484	-0.07195	-0.0359063	0.0173357	0.628364	-0.0177267	-0.0827154	0.32925	-0.02305	-0.16772	0.15645	-0.110136	-0.207881	0.437883	-0.0999455	0.107245	0.247925	0.0581125	-0.0053875
763	rage:57582	chr1	epithelial membrane protein 3	Emp3	-0.0841286	0.047275	-0.0421077	0.0881364	-0.13395	-0.0165	0.0006125	-0.0154313	-0.00656875	0.0184812	-0.09062	-0.0352071	-0.0083	-0.0105667	-0.0116333	-0.0300667	-0.0692125	-0.130013	0.0328875
764	rage:68363	chr2	enigma homolog	Enh	-0.0430897	0.0628125	0.1016	-0.100649	0.0754576	-0.0251359	0.00135885	0.0573141	-0.0522797	-0.0465823	0.0890492	-0.0355807	0.0267266	0.096975	0.0936	-0.00360972	0.134238	0.0231813	-0.00104375
765	rage:63001	chr17	enigma (LIM domain protein)	Enigma		0.0105583	-0.03655	-0.06808	0.0543806	-0.0426177	0.0831625	0.150386	0.0399625	0.000434375		0.00926042	-0.0234062	0.00826667	0.0625056	0.0165833	0.146063	0.0500917	0.0722917
766	rage:64681	chr5	enolase 1, alpha	Eno1		0.023725	-0.0764062	0.00842	-0.034925	-0.132937	0.0374406	0.0800187	-0.0259156	0.00945937		0.00425312	-0.0182375	-0.0178417	0.0362542	-0.0129833	0.0027375	0.0275188	-0.0253312
767	rage:73707	chr4	enolase 2, gamma	Eno2	0.0319609	-0.0113583	0.0161604	0.0359789	0.0951611	0.0163042	-0.00741458	0.107876	-0.0238823	-0.0600688	0.0679933	-0.0811927	0.00640417	0.00345	-0.0239125	0.0405833	0.0880917	-0.0234083	-0.088325
768	rage:67086	chr1	ectonucleotide pyrophosphatase/phosphodiesterase 1	Enpp1	-0.0753981	0.0078375	0.0211969	-0.01607	-0.0637083	0.00441875	-0.00076875	-0.00478438	0.00720625	-0.0279031	-0.07004	0.017525	-0.0345938	-0.00434167	0.00392917	0.0701208	-0.0614187	-0.0526875	-0.0097125
769	rage:77985	chr7	ectonucleotide pyrophosphatase/phosphodiesterase 2	Enpp2	-0.11212	-0.0404	0.107181	-0.178553	-0.113142	0.0240375	0.006375	-0.0678375	0.0292188	0.0038125	0.13217	-0.0977437	0.0371062	-0.01215	0.0383333	0.0120333	-0.068175	-0.177857	0.00351429
770	rage:74072	chr2_random	endosulfine alpha	Ensa		-0.0202	0.0526063	-0.06752	-0.122937	-0.0838	0.065825	0.0807469	-0.1011	-0.0971594	0.01584		0.0180437	0.027325	0.0277917	0.0317167	0.0737813	0.120094	-0.0505125
771	rage:61811	chr1	ectonucleoside triphosphate diphosphohydrolase 1	Entpd1			0.0426365	0.0126289	-0.0319014	-0.0692156	0.021125	0.15819	0.0755135	-0.0263969	-0.058005		0.0140313	0.0531611	0.00749306	0.0213417	-0.0421667	0.0505542	0.0070375
772	rage:64468	chr3	ectonucleoside triphosphate diphosphohydrolase 2	Entpd2	-0.158673	0.0821667	0.129427	0.00771	-0.0892833	-0.111011	-0.143456	0.301233	-0.0555667	0.15306	-0.16994	0.319517	-0.147789	0.24508	-0.0191	-0.00947778	-0.669125	0.0224	0.0921
773	rage:77422	chr3	ectonucleoside triphosphate diphosphohydrolase 6	Entpd6		-0.000725	0.0651531	-0.15579		0.00180312		-0.0566937	-0.0125875	0.0369625	-0.07631		-0.0683594	0.043		0.00386667	-0.0411937	-0.0561062	0.0161188
774	rage:82906	chr3	erythrocyte protein band 4.1-like 1	Epb4.1l1	-0.00108494	0.0485838	0.0471584	0.033355	-0.0954329	-0.0068975	-0.00175833	-0.115819	-0.0269056	0.0722336	-0.0223365		-0.0283541	-0.088295	-0.0458007	0.00118486	-0.0702269	-0.044219	0.0301217
775	rage:81320	chr9	erythrocyte protein band 4.1-like 3	Epb4.1l3		-0.0226125										-0.0262219		-0.0518083	-0.0320958	0.0247875
776	rage:80041	chr13	epoxide hydrolase 1	Ephx1		-0.00285	-0.0762844	0.0650333	-0.00570417	0.0185812	-0.0204344	0.0894969	0.101247	0.121047	0.002795	0.0872062	0.088225	-0.0384417	-0.0259833	0.0279458	0.02085	-0.0925063	0.0385062
777	rage:72876	chr15	epoxide hydrolase 2, cytoplasmic	Ephx2	0.134417	-0.0368708	-0.508858	0.477807	-0.00541111	0.0633167	-0.0990635	-0.036726	0.000952083	0.0154781	0.0202267	-0.0108969	0.0278604	-0.057175	-0.00589028	-0.00498333	-0.0901646	-0.0905771	-0.0395646
778	rage:81152	chr12	epimorphin	Epim	-0.010096	-0.09715	0.0961438	-0.0359533	-0.0305909	-0.01708	-0.019775	0.0370375	0.0588267	-0.0326	0.0149	-0.0119125	-0.085425	-0.0170667	-0.0170727	0.120317	-0.0209429	-0.04935	-0.0887125
779	rage:56162	chr10	v-erb-b2 erythroblastic leukemia viral oncogene homolog 2	Erbb2		-0.053075	-0.082275	0.107287	-0.00987083	0.0141281	-0.0736375	0.0168156	-0.00887812	-0.0302031	-0.055205	-0.0207188	0.0194313	0.103933	-0.0025875	-0.0270125	0.02295	0.0526812	0.0255437
780	rage:76564	chr7	avian erythroblastosis oncogene B 3	Erbb3	0.182171	0.146075	-0.0127906	-0.101117	0.123083	-0.153903	0.0794125		-0.0131906	-0.0489531	0.159665		0.0452406	0.185067	-0.00795833	-0.0223958	0.368156	0.00763125	-0.0328062
781	rage:60453	chr9	excision repair cross-complementing rodent repair deficiency,complementation group 5	Ercc5	0.014828	0.026675	0.0195688	0.01218	-0.0311	0.00875	-0.0057	0.010875	0.0117438	-0.015825	-0.00688	-0.06408	-0.00536	0.0290333	-0.0318583	0.0353667	-0.01985	-0.0298625	0.0443
782	rage:63134	chr19	esterase 2	Es2	0.0452308	0.0937	0.125856	-0.103327	0.0041	0.0133563	-0.0898625	-0.112762	-0.0349625	-0.0731438	0.03656	-0.0141063	0.0269062	-0.0673667	0.025175	0.0516583	-0.017625	-0.0515375	-0.0023625
783	rage:55826	chr15	Esterase D/formylglutathione hydrolase	Esd	-0.033236	-0.05285	-0.0280937	0.10542	-0.104125	0.0496187	0.0401375	-0.0181625	0.0562875	0.031925	-0.1282	0.0011375	0.02966	-0.0116667	-0.0498333	-0.085825	0.005825	-0.0279	0.06075
784	rage:72409	chr2	endothelial cell-specific molecule 1	Esm1	-0.406922	0.082525	0.358714	-0.331315	-0.0252083	0.0407333	-0.164562	-0.168636	0.0085625	-0.10995	-0.30307	-0.185107	-0.116625	0.20184	-0.0146667	-0.054525	-0.514587	0.0175125	0.0826
785	rage:76627	chr1	estrogen receptor 1	Esr1	0.0168	0.01035	-0.0250375	0.0271067	-0.0691182	0.0313	0.0360875	-0.0415	-0.0323688	0.0196625	0.00972	0.0544733	0.0638875	0.0152167	0.00764167	0.0169	0.102362	0.0774625	0.007025
786	rage:60558	chr2	electron-transferring-flavoprotein dehydrogenase	Etfdh	-0.0117673	-0.037325	-0.0783812	0.03465	-0.127112	0.0245906	-0.00274063	-0.0581844	-0.00920625	0.0202344	-0.04703	-0.0965469	-0.0217531	-0.0623583	0.0549	-0.0437083	-0.02515	0.0032125	-0.108831
787	rage:59865	chr8	v-ets erythroblastosis virus E26 oncogene homolog 1 (avian)	Ets1	0.0397208	0.0221	0.01328	0.0145267	0.148956	0.00990714	0.0366929	0.0142933	-0.05395	-0.0365333	0.110913	-0.226014	-0.054225	0.0221167	0.0637083	0.0300364	-0.293563	0.0782375	0.423486
788	rage:66860	chr11	v-ets erythroblastosis virus E26 oncogene homolog 2 (avian)	Ets2	0.167265	0.067475	-0.000175	-0.129858	-0.0894545	0.0688133	0.0151071	0.09077	-0.165364	0.0782846	-0.0835444	-0.06802	0.0796933	-0.03635	0.00456667	-0.503908	-0.0747714	-0.0448714	-0.0237429
789	rage:65628	chr6	RNB6	Evl		0.028825	0.0376188	-0.00410667	-0.0766667	0.0445469	-0.0150562	-0.00830625	0.017125	0.0130156	-0.115245	0.000421875	0.0129594	-0.0574833	0.0725333	-0.0244875	0.0190375	0.0638937	0.0173625
790	rage:65427	chr1	evectin-1	Evt1	0.0443423	-0.142588	0.0343031	0.0667333	0.1724	0.051425	-0.181906	0.0234219	-0.0679031	-0.0750219	0.16179	-0.0721906	0.0251938	-0.136683	0.0418625	0.0144375	0.0568625	-0.145012	-0.138869
791	rage:56740	chr10	rexo70	Exo70	0.0607391	-0.0252667	-0.0537667	0.0138133	-0.0579417	0.00901875	-0.0166533	0.06575	-0.0177375	0.0290437	0.172233	0.0928133	0.0274733	0.07784	-0.010775	-0.0726917	0.120188	0.0464125	0.0519875
792	rage:55859	chr19	exocyst complex 84-kDa subunit	Exo84	-0.036525	-0.0083	0.0886187	-0.0934667	0.03825	0.0749625	0.0449188	0.0976687	0.0431125	0.0442125	0.00157	0.0115133	0.0265267	-0.05035	0.0749667	-0.033775	-0.027975	0.026125	0.0336875
793	rage:79892	chr3	eyes absent 2 homolog (Drosophila)	Eya2	-0.0281167	-0.0159	0.0349812	-0.0281267	-0.214158	0.00147333	-0.05285	-0.0176375	-0.0293938	0.0285438	-0.0378556	0.0245214	-0.0145687	-0.00851667	0.0340273	0.0358889	-0.06615	-0.01535	0.0218857
794	rage:76258	chr17	coagulation factor XIIIa	F13a	-0.039836	-0.0157333	0.190312	0.0778333	0.0589167	0.136369	-0.0775813	0.153669	0.0623875	-0.004275	0.0172	0.123594	0.0433133	-0.0101	-0.0451545	-0.00745833	0.035525	0.0881625	0.0708
795	rage:57451	chr3	coagulation factor 2	F2	-0.060685	0.0570333	0.07759	0.04375	-0.07344	0.0128875	-0.0891417	0.068575	-0.0412214	-0.0783933	0.161811	0.0494667	0.0162417	0.124033	0.0541917	0.00132727	-0.0818857	-0.267717	0.0523
796	rage:58668	chr2	coagulation factor II receptor	F2r	0.0291833	0.0411417	-0.0178417	-0.0474967	0.0328889	0.000346875	0.0188969	0.00373333	-0.0126417	-0.0205865	-0.005145	-0.0592802	-0.00227083	0.06165	-0.0303042	-0.0353667	0.0526667	0.0376583	0.00661667
797	rage:76918	chr13	coagulation factor 5	F5	-0.0597583	0.112375	0.000225	-0.124231	-0.296267	-0.247691	-0.23971	0.232082	0.05445	0.01989	-0.241944	0.230292	-0.0642929	-0.06545	-0.0190636	-0.067725	0.166988	0.0657625	-0.0272375
798	rage:81702	chr18	coagulation factor VIII	F8	0.0672143	0.341867	0.29754	-0.84762	1.10132	-0.04126	0.297014	0.75775	-1.9722	0.05435	0.2002	-0.201967	0.06292		-0.225033	-0.2887	0.365	-0.4732	-0.53305
799	rage:72021	chr5	fatty acid amide hydrolase	Faah		-0.0888375	0.00793437	-0.118967	-0.0755083	-0.0434594	-0.0482062	0.0522281	-0.0506031	-0.113022	-0.104075	0.159369	0.0243687	0.00840833		-0.0230708	-0.0318938	-0.0272313	0.0607125
800	rage:68989	chr5	fatty acid binding protein 3	Fabp3		0.0652375	0.136475	-0.11715	-0.0189	0.00296875	0.0808938	-0.125819	0.0585187	0.0926156	-0.163205	-0.00799062	0.0855656	-0.082925	-0.00521667	-0.0099	0.0186438	0.165244	0.0640625
801	rage:60887	chr2	fatty acid binding protein 4	Fabp4	0.0106808	-0.04555	-0.0521781	0.10346		-0.09825	0.0288344	0.246275	0.0141937	-0.0156625	-0.000255		0.027925	-0.0107083	0.000833333	-0.0679458	-0.023775	0.0578313	-0.00579375
802	rage:59770	chr10	fatty acid binding protein 6	Fabp6	-0.0638083	-0.0261	-0.209015	-0.0696467	0.153967	-0.155969	0.0984889	-0.102446	0.1424	0.133671	0.133856	-0.0145385	-0.0649077	0.1581	-0.0104333	-0.07105	-0.00545	-0.181363	-0.0379333
803	rage:60985	chr16	fatty acid Coenzyme A ligase, long chain 2	Facl2	0.0176973	-0.0981238	-0.0360127	-0.0906164	0.00136736	0.01053	-0.0799072	-0.182998	0.0409124	0.106675	-0.097651	-0.0799038	0.0739394	-0.0352267	0.0442113	-0.0811371	-0.116136	-0.299952	-0.00494813
804	rage:62574	chr9	fatty acid Coenzyme A ligase, long chain 3	Facl3		0.0628625	0.0466063	-0.216167	-0.0689833	-0.106775		0.0404625	-0.00779688		0.03456		0.0316938	0.0251583	-0.0347375	0.080825	0.0286	0.0338812	0.0194375
805	rage:72203	chrX	fatty acid Coenzyme A ligase, long chain 4	Facl4		0.0314458	-0.0643146	0.0417333	0.0162097	-0.00137083	-0.0140052	0.0152479	0.0613875	0.0174333	-0.0153967	0.0201542	0.0125667	-0.0884111	0.0246361	0.0290083	0.0744083	0.0464375	0.0485625
806	rage:71473	chr1	fatty acid Coenzyme A ligase, long chain 5	Facl5		-0.0227063	0.0246974	-0.0378939	0.0916889	-0.0744432	0.0170797	-0.0199859	-0.0121646	-0.00175312	0.07121	0.0383521	0.0205104	0.0635583	0.00187847	-0.00855625	0.0331333	0.0112656	0.00502396
807	rage:57686	chr10	fatty acid Coenzyme A ligase, long chain 6	Facl6	0.0353173	-0.098375	0.0135906	-0.00165667	0.00185833	-0.0252125	-0.0173062	-0.0809375	-0.0215812	-0.0082375	0.045405	-0.0289812	0.0189594	0.00123333	-0.0314875	0.0136917	0.0613313	-0.01575	-0.0529562
808	rage:82695	chr1	Fas (TNFRSF6)-associated via death domain	Fadd	-0.032345	0.0667	0.0576	-0.05376	-0.15362	-0.0231	-0.0924933	-0.04255	0.0393545	-0.0898818	-0.110289	0.039825	-0.0363062	-0.0538333	-0.0141833	-0.0388417	0.0791833	-0.0211571	0.002975
809	rage:68815	chr1	fatty acid desaturase 1	Fads1	0.134152	-0.103025	0.125175	-0.0588333	0.213773	-0.0780625	-0.168813	0.0523267	-0.0214071	0.0552125	0.18105	-0.0527267	-0.0129687	-0.0162333	-0.0683333	0.0185083	0.163738	-0.250312	0.0077
810	rage:81919	chr1	putative fatty acid desaturase	Fads3		0.1083	-0.0950187	0.04708		-0.0246062		0.03425	-0.0330687		-0.05539		0.00775	-0.0124667	0.0408083	0.073625	0.005575	0.152312	0.02975
811	rage:64779	chr2	Fas apoptotic inhibitory molecule	Faim		-0.0593792	0.0367271	-0.190143	-0.0912153	0.115674	0.0832813	-0.075251	0.0790042	0.127874	-0.0666167	-0.101071	0.0293719	-0.0992833	0.0122444	0.0337639	0.00126458	-0.165483	-0.0425208
812	rage:82124	chr17	Fanconi anemia, complementation group C	Fancc	0.008084	0.08305	-0.0568187	0.0312333	-0.250773	-0.0230733	0.0720313	-0.00198125	-0.0935688	-0.0079875	-0.0423444	-0.00511333	0.00978	0.0204	-0.0265583	0.0463364	-0.0078375	0.00955	0.0092875
813	rage:57695	chr3	fibroblast activation protein	Fap	0.0203286	-0.0345667	-0.113086	0.0218333	-0.0867273	0.0481385	0.0464357	0.0744133	-0.00496429	0.00875	-0.01409	-0.02065	-0.01732	-0.0539167	0.0517727	-0.0382545	-0.0030125	0.0075	0.0194375
814	rage:62979	chr16	FAT tumor suppressor (Drosophila) homolog	Fat	-0.0177942	0.157775	0.00361562	-0.0918167	0.0269875	-0.0108281	0.0454125	0.0844781	-0.00879687	-0.015975	-0.04901	0.0441031	-0.0636063	0.0887083	0.0488292	-0.0175833	0.095525	0.118681	-0.03405
815	rage:75100	chr10	MEGF1	Fat2	-0.051968	0.380525	-0.0378062	0.00598667	0.0249	-0.059575	0.110287	-0.0535875	-0.0286125	-0.0584067	-0.1085	-0.078475	0.0576313	0.0316333	-0.0591	0.0065	-0.0256875	-0.107375	0.0629125
816	rage:61153	chr4	fibulin 2	Fbln2	0.00967051	-0.0389333	0.0228542	0.0205311	0.0329181	0.0150552	-0.121239	-0.0265948	0.00835	-0.0235635	-0.08431	-0.155561	-0.00500938	0.0475722	0.0206847	0.0181181	-0.15074	0.0815979	-0.0569583
817	rage:73177	chr6	fibulin 5	Fbln5	0.0477923	0.019875	0.0870656	-0.0838511	0.155021	-0.131654	-0.0185552	0.138679	0.025275	0.126165	0.0854533	-0.0185125	-0.0212396	0.0919333	-0.0129028	0.0820056	0.336017	0.14455	-0.00804167
818	rage:60609	chr3	fibrillin-1	Fbn1	0.0635741	-0.0136162	-0.0652142	-0.036844	0.0638172	0.0164202	0.0011151	0.0242211	-0.0273373	-0.0485944	-0.010934	-0.0345807	0.00817344	0.178218	0.0162104	-0.0901925	0.0855113	0.00820625	-0.031715
819	rage:64489	chr17	fructose-1,6- biphosphatase 1	Fbp1		0.170737	0.0803531	-0.16521	-0.12405	0.0306906	0.0697594	0.0182812	0.0631781	0.0827031	-0.04115	0.0996781	0.0241969	0.00979167	-0.0161292	-0.0556667	0.0772625	-0.0335063	0.0604375
820	rage:71269	chr17	fructose bisphosphatase 2	Fbp2	-0.019908	-0.001025	0.037425	-0.0469733	-0.176464	0.137736	0.01759	-0.0897937	0.0375125	-0.03958	-0.03086	-0.0147375	0.0625	0.04248	-0.065875	-0.023625	-0.101325	0.102587	0.1818
821	rage:56157	chr10	F-box protein FBL2	Fbxl2	0.0308058		-0.0920281	0.147557	-0.173721	0.124109	0.0335094				-0.03928		0.0700875	0.0151417	-0.0264	-0.0330042	0.0731312		0.0253375
822	rage:73197	chr6	F-box only protein 11	Fbxo11		0.103263	-0.0672656	-0.0259467					-0.0353813	0.126925	-0.112165		0.0111844	0.0625667		0.0428375	-0.0211437	-0.0703	0.0632
823	rage:58534	chr7	F-box only protein 32	Fbxo32	-0.0245182	-0.13785	0.0118667	0.1044	-0.106509	0.0680545	0.0393923	-0.0796	-0.0235063	0.0775429	0.03364	-0.122654	0.02166	0.0267333	0.0364909	0.1001	-0.0305571	-0.036025	0.007125
824	rage:75822	chr5	F-box only protein 6 b	Fbxo6b		-0.0698125	-0.0569063	0.0747267		-0.0582125		-0.0440781	0.0622969	0.00709063	-0.030815		0.0139219	-0.112167	0.0408333		-0.20765	0.0984375	-0.01205
825	rage:58339	chr13	Fc receptor, IgG, low affinity IIb	Fcgr2b	0.01878	-0.118325	0.0464615	0.0689333	0.19264	-0.0537813	-0.0790667	-0.02632	-0.0368125	0.0806133	0.04676	-0.14062	-0.0793688	-0.0105333	0.0118333	0.0543417	0.0320143	-0.0629125	-0.00345
826	rage:68747	chr13	Fc receptor, IgG, low affinity III	Fcgr3	0.0467429	-0.0925012	0.0119936	-0.0939524	0.203386	0.072025	0.019216	0.16729	0.0289723	-0.0294587	0.0981014	0.046215	0.0212628	0.100944	0.0599046	0.0204998	-0.0403993	-0.0195687	-0.0119107
827	rage:63691	chr1	Fc receptor, IgG, alpha chain transporter	Fcgrt	0.021744	0.081775	-0.208547	0.117164	0.0440889	-0.00970667	-0.0352214	0.06558	0.100244	0.0166714	-0.01013	0.00623571	-0.0250733	-0.1682	0.0371917	0.000633333	0.0411429	-0.0948143	-0.015025
828	rage:64463	chr3	ficolin B	Fcnb	-0.0892542	-0.12415	0.1731	0.0701429	0.0114455	0.00012	0.05022	-0.01426	0.0918188	-0.0576133	-0.1621	0.055825	-0.00054375	-0.0159167	-0.0340583	0.0545455	-0.411612	0.000425	-0.0698625
829	rage:56761	chr15	farnesyl diphosphate farnesyl transferase 1	Fdft1	0.067587	0.0338667	-0.0269625	-0.00872	0.0272583	0.0451438	-0.0218562	-0.0264867	0.0367063	0.0439313	-0.07548	0.0403	-0.0108067	-0.1324	-0.0204333	-0.2027	0.04755	0.071825	0.0429625
830	rage:61417	chr2	farensyl diphosphate synthase	Fdps	0.00561942	-0.089525	0.0164118	0.00586111	0.0489483	-0.022975	-0.0440948	-0.0367271	0.0289838	0.00710385	-0.0303617	0.0180325	-0.00956563	-0.0626667	-0.0151006	-0.0263036	-0.00841875	-0.00434583	0.0150896
831	rage:62834	chr8	ferredoxin 1	Fdx1		-0.142783	-0.0631458	-0.00247778	-0.0665556	-0.00828958	-0.0646125	-0.0564417	-0.0061375	-0.0460958	-0.04977	-0.0615813	0.0584667	-0.0845056	-0.07375	0.00428333	-0.0213	-0.0405625	0.0817375
832	rage:67302	chr10	adrenodoxin reductase	Fdxr	-0.072092	0.036225	0.109681	0.01496	0.0029	0.0193688	-0.0366937	0.0426688	0.0403813	0.03398	-0.04139	0.00279375	-0.0235688	-0.0017	0.0409364	-0.0200417	-0.0373	-0.0054125	0.0097625
833	rage:62938	chr1	Flap structure-specific endonuclease 1	Fen1	0.07846	-0.0131	-0.054025	-0.06315	-0.12072	0.0004	-0.0195938	0.196636	-0.0609063	-0.130593	-0.00389	0.169233	0.0985143	-0.08765	-0.0255167	-0.036425	-0.04355	-0.072075	-0.002575
834	rage:60987	chr8	protein kinase C-binding protein Zeta1	Fez1	-0.0458	0.245167	-0.0339437	-0.0362	0.0828455	0.192694	-0.129381	0.04556	-0.128275	0.140436	0.0604556	-0.085075	-0.00352667	-0.0560333	-0.0301417	0.13116	-0.07325	-0.0816857	0.0329333
835	rage:74570	chr2	fibrinogen, alpha polypeptide	Fga	0.00654423	-0.2476	-0.011451	0.00680333	0.0857319	0.115118	-0.115452	0.0132708	-0.0146396	-0.0956115	-0.119962	-0.0630969	-0.0524813	-0.0772639	0.0318708	-0.0331056	-0.105302	-0.303913	-0.0916792
836	rage:79982	chr2	fibrinogen, beta polypeptide	Fgb	0.140242	-0.181225	-0.102813	-0.0507308	0.284075	0.00630625	0.21532	0.2158	0.0198937	-0.08945	0.322667	-0.04485	-0.0218813	-0.0661	-0.263536	0.0205917	0.262563	-0.0048	0.0149625
837	rage:58241	chrX	fibroblast growth factor 13	Fgf13	0.0769846	-0.22495	0.0707733	-0.0443333	0.0335	-0.205419	-0.034125	-0.0933188	-0.0304533	0.0536875	0.11878	-0.0977867	-0.0454333	-0.00218333	-0.0986917	-0.0298667	0.025825	-0.0033375	0.0493
838	rage:78031	chr2	fibroblast growth factor 2	Fgf2	-0.071016	-0.061825	0.0110625	0.02826	-0.115025	0.0808467	-0.0200188	-0.0018875	0.0524	0.0308563	-0.04815	-0.0708312	0.0351375	-0.169867	-0.0435583	0.0575333	-0.0987375	0.0490125	-0.152413
839	rage:64971	chr3	fibroblast growth factor 7	Fgf7	0.0260762	-0.029775	-0.0929273	0.219245	-0.27505	0.0180688	-0.01415	-0.0414643	0.0727625	-0.183943	0.0407667	0.0198	0.07236	-0.09016	-0.0990917	0.0354	-0.0903	0.122762	-0.0874
840	rage:68473	chr14	growth factor binding protein-1	Fgfbp1	0.0317904	-0.127287	-0.0366406	0.03427	0.168083	-0.0652219	0.00603437	-0.0098625	-0.0461406	-0.0668219	-0.02502	-0.0202219	0.0140187	0.06555	0.00444167	-0.0952833	-0.014925	0.0025375	0.0436125
841	rage:79788	chr1	fibroblast growth factor receptor 2	Fgfr2		-0.0477458	0.177377	-0.0480978	-0.0760722	0.045849	0.0922167	-0.0584031	-0.0231271	0.0651313	-0.056465	-0.0225083	-0.0269021	-0.0519222	-0.00831389	0.0227972	-0.179508	-0.0064625	0.0315333
842	rage:55750	chr14	fibroblast growth factor receptor 3	Fgfr3		-0.081875	0.00529375	0.0710567	-0.163254	-0.0247906	0.0475906	-0.0305438	-0.0304563	0.00537813	-0.02614	0.103947	0.0258531	-0.0154	0.0191917	-0.0155167	0.00094375	0.0397562	0.100906
843	rage:60487	chr17	fibroblast growth factor receptor 4	Fgfr4	-0.0263667	-0.05035	0.0707875	-0.0976667	-0.09805	-0.0277125	-6.25e-06	-0.07375	0.0502167	0.0749667	-0.041925	0.0134583	-0.0035125	-0.00763333	0.00103333	0.0611	-0.0949571	-0.0461125	0.109925
844	rage:81612	chr2	fibrinogen, gamma polypeptide	Fgg	0.00906667	0.113629	-0.0009	-0.00326667	0.0809542	0.058175	-0.0212281	-0.00794688	-0.0156375	-0.00496458	-0.0492917	-0.0808042	0.0256667	0.00495	0.0231097	-0.00512639	0.0666333	0.00759375	0.0132
845	rage:76542	chr4	fibrinogen-like 2	Fgl2		-0.179588	0.0101781	-0.13335	0.261804	0.103753	0.135516	0.03625	0.00359062	-0.114447	0.018565	0.119625	0.0303906	0.0330917	-0.0207708	-0.0280375	-0.0513813	0.0033125	0.0941813
846	rage:61358	chrX	four and a half LIM domains 1	Fhl1	0.0755915	0.0119683	-0.168829	0.14241	0.0163685	-0.0477661	0.00349625	0.0558019	-0.0496602	0.002965	0.000712	-0.0564512	-0.0105739	-0.0405333	-0.00502625	0.0229067	0.0553537	0.0720581	0.04069
847	rage:62338	chr9	four and a half LIM domains 2	Fhl2	0.015666	0.0427333	0.0503594	-0.0457356	0.00304167	0.0129073	-0.0125729	-0.0247333	-0.063674	0.0325625	0.026555	-0.0973406	-0.00142604	0.00113056	-0.0201111	-0.0398681	0.0753333	0.1317	-0.0129542
848	rage:65382	chr1	fibroblast growth factor (acidic) intracellular binding protein	Fibp	-0.00804	-0.0076	0.008575	0.01126	0.157958	0.00645	-0.0531313	0.0411625	-0.0176875	0.0795187	0.06076	-0.043	-0.0574313	-0.0177333	0.000275	0.0723333	0.143275	-0.1654	0.0105625
849	rage:64185	chr3	FK506-binding protein 1a	Fkbp1a	0.0364894	0.0375875	-0.00373958	-0.0458044	0.024109	0.00394531	0.033751	0.0209969	-0.00435052	0.00157396	0.0462575	-0.0216734	0.0135005	-0.0263194	0.0246194	-0.0195146	0.0149656	-0.0342052	0.0246719
850	rage:56041	chr4	FK506 binding protein 4 (59 kDa)	Fkbp4		-0.0361458	0.103052	-0.21966	-0.032525	0.0357896	-0.101549	-0.228491	-0.077949	0.0427771	-0.01188	-0.0271021	0.0285375	-0.101222	-0.102522	-0.0366694	0.0915083	-0.115262	0.00660833
851	rage:77417	chr20	flotillin 1	Flot1		-0.0912875	-0.0469031	0.0887133		-0.0712656		-0.105962	0.0016	0.0110094	-0.118895	0.0353219	-0.032375	-0.093575	0.0436125	-0.0128167	-0.140113	-0.0664	-0.00689375
852	rage:62343	chr10	flotillin 2	Flot2	-0.0489462	-0.06185	0.096175	-0.0740733	-0.0938636	0.0405812	-0.0111375	-0.00142667	-0.0102812	0.00130625	-0.0404	0.068325	-0.00241875	-0.00126667	0.0864583	-0.0815	0.0648	0.0732375	-0.0149625
853	rage:64740	chr12	FMS-like tyrosine kinase 1	Flt1	-0.02124	0.0269667	-0.088225	0.02888	-0.128742	-0.0646313	0.0242313	-0.0013375	-0.0117813	0.00889375	-0.03705	0.0644533	0.00491333	0.0873167	0.000258333	-0.0357083	-0.0117875	0.03785	-0.0235875
854	rage:72793	chr13	flavin containing monooxygenase 2	Fmo2		0.0359875	-0.240697	0.445747	-0.0977208	0.0307281	0.0141594	-0.0627469	0.0567	0.0712062	-0.135785	-0.0108594	0.0125219	-0.170483	0.0131042	0.0108083	-0.0247813	0.18725	0.0327313
855	rage:64122	chr13	flavin-containing monooxygenase 3	Fmo3	-0.0534212	-0.03195	-0.0252062	0.07086		0.0556563	0.0277313	-0.0303094	-0.0756844	-0.0511531	-0.04815	-0.0224094	-0.0215313	-0.0638333	0.0037875	0.0279333	-0.0198063	-0.0292188	0.0899938
856	rage:78776	chr13	flavin containing monooxygenase 4	Fmo4	-0.0715	0.0015	0.0333813	0.00379286	-0.09	0.106733	0.00655	-0.178506	0.0652375	0.0789062	-0.03898	-0.00818571	-0.00679286	-0.0789833	0.0181667	0.135767	-0.229187	0.1651	-0.1219
857	rage:64425	chr13	fibromodulin	Fmod	-0.0540476	-0.329367	0.103962	-0.187973	0.0919727	-0.0213267	-0.0990385	-0.000173333	-0.0728875	0.08294	-0.0983	0.00755333	0.0448714	-0.1161	0.08165	0.0639083	-0.0907375	0.0443571	0.058675
858	rage:71892	chr9	fibronectin 1	Fn1		0.031275	-0.1724	-0.141728	0.296404	-0.0199729	-0.072399	0.272339	-0.0170406	-0.131671	0.149207	-0.054601	-0.0645422	0.307717	0.0232167	0.0451937	0.211559	-0.276515	0.0394562
859	rage:58441	chr16	farnesyltransferase, CAAX box, alpha	Fnta		-0.130025	0.0291438	-0.02682	0.0167042	-0.00510937	0.104309			0.0556531	0.075295		0.0642	0.0489	-0.0891208	-0.000716667	-0.0159	0.0547688	0.021775
860	rage:56021	chr6	farnesyltransferase beta subunit	Fntb	0.0121654	-0.0751	-0.0382562	-0.187437	0.1258	0.0108625		0.0259938	-0.095875	0.069075		-0.02775	0.00948437	-0.0629083	-0.0796375	0.0313583	0.496219	0.0253437	0.04855
861	rage:62768	chr1	folate hydrolase	Folh1	-0.0116471	-0.102525	-0.0693769	-0.0574778	-0.0642125	-0.375611	0.126544	-0.161407	-0.124193	0.132117	-0.112275	-0.0671769	0.0961308	0.09054	0.0108273	0.00811667	-0.01915	0.09762	-0.029425
862	rage:76088	chr1	folate receptor 1 (adult)	Folr1		-0.00795	-0.0511531	-0.11216				0.0403	-0.0880656	0.1091			-0.0875656	-0.0063	0.152346				0.101069
863	rage:57253	chr1	fos-like antigen 1	Fosl1	0.102275	0.124025	-0.0146938	-0.189507	0.402917	-0.0265375	-0.0438813	0.45814	-0.0614067	-0.147637	0.2615	-0.0958625	0.008075	0.247117	0.00465833	0.0767	0.476587	0.0236875	-0.0432875
864	rage:80351	chr2	forkhead box D1	Foxd1	0.041332	0.134375	0.0363375	-0.0905154	-0.0200182	-0.0074625	0.0971929	0.07768	-0.016075	0.07105	-0.07044	0.136744	0.0256667	0.0303333	0.00301667	-0.004575	0.0631875	0.0489625	0.074975
865	rage:69397	chr5	forkhead box E1 (thyroid transcription factor 2)	Foxe1	-0.015056	-0.11255	0.106	-0.04504	-0.1189	-0.0665818	-0.102693	-0.250486	0.16054	-0.0878214	0.07515	0.0200538	0.0476062	-0.150617	-0.0376545	0.0467667	-0.058075	0.0659667	-0.154633
866	rage:65878	chr2	forkhead box O1A (rhabdomyosarcoma)	Foxo1a	-0.099592	0.129375	0.0852625	-0.0876533	-0.125518	0.0312063	0.0805154	0.0539313	0.0326937	0.00299375	-0.04104	0.0601375	-0.0156286	0.00926667	0.0190917	-0.0176917	-0.0303375	0.0199875	0.0743625
867	rage:58205	chr2	fucose-1-phosphate guanylyltransferase	Fpgt	-0.0173957	0.1137	0.015625	-0.02956	-0.0406833	0.0391	0.0627786	-0.0668643	0.0468875	0.0780625	0.0525	-0.0737562	0.030575	0.0526667	0.0105167	-0.116208	-0.0545125	0.017575	0.0103429
868	rage:69873	chr1	Fos-related antigen	Fra		-0.0087	-0.0959969	-0.125	-0.141921	0.00118125				0.0478781	0.12578	-0.122713	-0.0242656	-0.158092	0.0321083	0.0074	0.0836125	0.02215	-0.00120625
869	rage:58572	chr1	FGF receptor activating protein 1	Frag1	-0.00501891	-0.072525	-0.019125	0.0406872	-0.11897	0.0124484	0.0148375	0.0411562	0.0449573	0.0211318	-0.0029275	0.0151812	-0.0230125	0.00597917	0.02335	0.0108646	-0.0501469	-0.0294531	-0.0404969
870	rage:73486	chr3	frequenin homolog (Drosophila)	Freq		-0.0758958	-0.116038	0.111956	-0.142281	0.0669365	0.0540813	-0.0341031	-0.032874	0.0406417	-0.0294283	0.0693563	0.0425531	-0.0223083	0.065225	-0.0795167	-0.0107708	0.00967917	0.0111542
871	rage:70067	chr2	follistatin	Fst	0.0543641	-0.032275	-0.131636	0.0576317	-0.0966653	-0.0235729	-0.0791839	-0.0107464	0.011337	-0.044376	0.118116	-0.00662083	-0.0357161	-0.0125667	0.0770507	-0.002175	0.272155	0.0393448	-0.107291
872	rage:78458	chr11	follistatin-like	Fstl		0.0944875	0.00971875	-0.0670133	0.123508	0.0244938	-0.0331687	0.2733	-0.00757187	-0.131641	0.205965	-0.107834	0.0179844	0.122425	0.0087375	0.0592917	0.0983813	-0.011375	0.0250625
873	rage:71454	chr7	follistatin-like 3	Fstl3	0.0455686	-0.0300729	-0.0538354	0.0271528	0.0125215	0.00206823	-0.00396302	0.0332656	-0.0295818	-0.015025	0.00502833	-0.0574698	-0.0527073	-0.0420806	-0.0154479	-0.00133056	-0.0159083	0.103856	-0.0883406
874	rage:81071	chr20	formiminotransferase cyclodeaminase	Ftcd	-0.093	0.083475	0.098425	-0.05062	-0.157645	-0.0385875	0.068075	0.0341687	-0.0168062	-0.0548938	-0.04892	-0.0129813	0.0223875	0.0644167	-0.00852727	-0.084175	-0.0902143	-0.09815	0.00035
875	rage:62192	chr1	ferritin, heavy polypeptide 1	Fth1	0.0445204	0.0131438	-0.0596214	-0.0387488	0.0336528		-0.00169271	-0.0136914	-0.0446499	0.0182766	0.112056	0.0974655	-0.0447147	-0.133819	-0.124273	0.0205806	0.080494	-0.0492338	0.0507925
876	rage:60265	chr1	ferritin light chain 1	Ftl1	0.16403	0.0432	-0.260062	-0.0347	0.0499667	0.157207	-0.0842308	0.28982	0.094925	-0.0324133	0.02239	0.118669	-0.036975	0.05295	0.180167	-0.0506182	0.04285	-0.0410625	0.0472
877	rage:67879	chr5	fucosidase, alpha-L- 1, tissue	Fuca		-0.0873292	-0.0790573	0.0643644	0.117474	0.0312823	-0.0125708	0.0620635	-0.0302563	-0.014551	0.095475	0.00163542	-0.16086	0.0864417	-0.0302903	-0.0523625	0.0422146	0.170012	0.17885
878	rage:74669	chr15	alpha3-fucosyltransferase 11	Fut11	-0.0707231	0.009225	0.0427906	0.0926133	-0.0854	-0.0327594	0.0429812	-0.0438063	-0.0135906	0.0244063	-0.053765	-0.0423656	0.00592188	-0.0295167	-0.01035	0.0363542	0.091075	0.130212	-0.0489875
879	rage:74169	chr1	fucosyltransferase 2	Fut2	0.00362917	-0.00155	-0.00880667	-0.0279636	-0.0413	0.0359563	0.0269625	-0.0695375	0.056325	-0.0611	0.08625	0.03646	-0.0453929	0.0221	0.0324	-0.00343333	0.0282	-0.0088875	-0.142613
880	rage:56334	chr8	alpha 1,3-fucosyltransferase Fuc-T (similar to mouse Fut4)	Fut4	0.0484	-0.007425	-0.142363	0.10294	0.000909091	-0.0147188	0.02084	0.05155	0.0232937	0.0360062	0.00467778	0.0136125	0.00410625	0.04775	-0.0464917	0.0533333	0.0436	-0.0705625	-0.127125
881	rage:55396	chr1	fractured callus expressed transcript 1	Fxc1	-0.170705	0.0825	0.361619	0.181633	-0.107955	0.0154267	0.181514	-0.144327	-0.0982562	0.04004	0.0861111	0.19938	0.0596187	-0.09225	-0.0840917	-0.056125	0.140962	0.356625	-0.212613
882	rage:55490	chr1	putative aminopeptidase Fxna	Fxna	-0.0217603	-0.0169167	-0.00557083	-0.00526333	-0.17211	0.0569583	-0.0171667	0.0612042	0.0047	-0.00972083	0.015085	0.0790625	-0.00733333	-0.0613722	0.0271139	-0.0263667	-0.010875	0.0188333	-0.0241667
883	rage:81232	chr1	FXYD domain-containing ion transport regulator 1	Fxyd1	0.0178308	-0.0828	0.0778125	-0.0589533	0.0182818	0.0342563	-0.0154063	-0.0317375	-0.0592733	0.0101267	0.01821	-0.04285	0.008925	0.0249	-0.0266917	0.0133667	0.03	0.025525	-0.0270375
884	rage:73417	chr8	FXYD domain-containing ion transport regulator 2	Fxyd2	0.168155	0.159725	-0.2064	0.0155067	0.151308	0.08875	-0.02165	0.105663	0.0365846	0.16335	0.371388	-0.183036	-0.0674	0.290875	0.0561125	0.00536	0.327412	-0.0141125	-0.0204
885	rage:59068	chr1	FXYD domain-containing ion transport regulator 3	Fxyd3				-0.06894										0.0676917		-0.0030625	-0.0640687
886	rage:70184	chr4	FXYD domain-containing ion transport regulator 4	Fxyd4	0.0478212	0.040425	-0.023325	0.169407			-0.0316219				-0.16967	-0.0363625	-0.0249812	-0.020375	0.217321	0.0192125	0.0191125	0.02415	-0.00626875
887	rage:65191	chr1	FXYD domain-containing ion transport regulator 5	Fxyd5	-0.169973	-0.05065	-0.0471267	-0.0788571	0.322183	-0.123367	0.0775714	-0.895314	-0.04455	-0.2692	-0.746	-0.01978	-0.0683333	0.566367	-0.482525	0.1121	0.05284	0.1342	0.108217
888	rage:61154	chr8	FXYD domain-containing ion transport regulator 6	Fxyd6	0.0756103	0.00509583	-0.0297	0.0546033	0.0926653	-0.0308281	0.00128229	0.0660906	-0.00827187	-0.0303552	0.0729033	-0.0356823	-0.0190813	-0.0116056	-0.012575	0.0330431	0.166663	-0.0223146	0.0231813
889	rage:64660	chr1	FXYD domain-containing ion transport regulator 7	Fxyd7	-0.0198174	-0.036225	0.054075	0.07165	-0.0437667	0.0386625	0.00128	-0.14625	0.0091875	0.0688375	-0.04265	-0.07065	0.0506133	-0.09578	0.0315	0.0484	-0.0946714	0.0340571	0.0131143
890	rage:62499	chr20	fyn proto-oncogene	Fyn	-0.0396708	0.0633333	0.0433	0.02886	-0.0244583	0.0974533	0.0459813	-0.0254733	-0.0084	-0.057325	-0.019	-0.08512	-0.0429375	0.00215	0.0504167	0.013675	-0.0610375	0.00424286	0.00764286
891	rage:59461	chr10	frizzled homolog 2 (Drosophila)	Fzd2	-0.009312	0.0486333	-0.0418563	0.00295333	-0.101083	-0.122469	0.09296	0.148975	0.0447	0.012875	0.03396	0.0552438	0.010975	0.0152333	0.005875	-0.00946667	0.08145	0.0096125	-0.022525
892	rage:58375	chr9	frizzled homolog 5 (Drosophila)	Fzd5		-0.010725	-0.0489844	-0.0559467		0.0465406	0.0776469			0.0176844	-0.001565		0.0954312	-0.152908		0.0249	0.0738875	0.0944688	0.0124812
893	rage:70714	chr12	frizzled homolog 9 (Drosophila)	Fzd9	-0.0373458	-0.122233	-0.03925	0.00280667	-0.0274727	0.0225571	-0.123529	-0.0636	0.0247063	-0.0468267	0.07524	0.0524733	-0.00368	-0.185933	0.04091	0.000888889	-0.0314125	-0.0748125	-0.04655
894	rage:61600	chr12	maternal G10 transcript	G10	0.03395	-0.089425	-0.0615714	0.169946	0.207845	0.12264	-0.076975	-0.0895313	0.00513125	-0.0836062	-0.00771111	-0.11538	-0.00479333	-0.0438667	-0.016225	0.0672364	-0.0644375	-0.0510286	0.005425
895	rage:57693	chr7	thyroid autoantigen	G22p1	-0.114443	-0.0596333	-0.174386	-0.0923	0.19863	0.00366923	-0.13525	-0.08892	-0.00830769	-0.102675	0.0107625	-0.0225385	-0.124669	-0.0264167	-0.136655	0.108445	-0.33048	0.206833	0.2036
896	rage:80695	chr10	Ras-GTPase-activating protein SH3-domain binding protein	G3bp		-0.0555625	-0.0251094	-0.0604467	0.147504	0.0482812	-0.0360313	-0.0187313	0.0696625	0.0142656	0.006695	0.02965	-0.0624312	0.00103333	-0.0259625	-0.0050875	-0.0347625	-0.0710188	-0.0373438
897	rage:64345	chr10	glucose-6-phosphatase, catalytic	G6pc	-0.0719762	-0.12555	0.409114	-0.0812533	-0.156675	0.06362	0.124087	0.165654	0.193386	0.125015	-0.0185889	0.13895	0.102215	0.100933	-0.00245	0.0173545	-0.005575	-0.128	0.1012
898	rage:64762	chr10	glucose-6-phosphatase catalytic subunit 3	G6pc3	-0.0112019	0.004	-0.0450187	0.0430467	-0.0571292	0.00186563	0.041575	0.116528	-0.0719375		-0.140265	-0.000778125	0.020525	-0.0483583	0.0155333	-0.023675	0.00566875	-0.0639437	-0.0304812
899	rage:56377	chrX	glucose-6-phosphate dehydrogenase	G6pdx	-0.0751654	-0.0407292	0.0111	-0.0360578	-0.00260278	-0.11222	0.133415	0.0700667	0.0133146	0.0125573	-0.03329	-0.0406396	0.029476	0.00575	0.0520472	-0.0265333	-0.0565167	0.0597125	0.0225042
900	rage:81018	chr8	glucose-6-phosphatase, transport protein 1	G6pt1	-0.0389526	-0.06945	0.00816667	0.00644444	-0.101036	-0.0266267	-0.113208	-0.01526	-0.0761429	-0.0244	-0.05393	-0.1391	0.00913333	-0.0979	0.0468818	-0.0214417	-0.0407375	0.0870875	0.0583
901	rage:60054	chr10	gamma-aminobutyric acid receptor associated protein	Gabarap	-0.0532821	0.00689167	0.0481792	0.00630889	0.00246667	-0.0183812	0.0730802	0.0237979	-0.0280281	0.0400812	-0.00320167	0.0563385	0.00165625	-0.00195556	0.0418014	-0.000941667	0.0240125	0.0427917	-0.0785813
902	rage:82620	chr19	GABA(A) receptor-associated protein like 2	Gabarapl2	-0.034452	-0.05495	-0.01228	0.0444733	-0.190225	0.0637867	0.0311143	-0.0198333	0.0283786	0.0450133	-0.163222	-0.0992667	-0.0547667	-0.0363	0.218292	-0.0614545	0.130014	0.177267	-0.0194833
903	rage:58297	chr20	gamma-aminobutyric acid (GABA) B receptor, 1	Gabbr1	0.0141667	-0.0194625	-0.0042901	-0.0109933	-0.0181347	-0.0520547	-0.0122187	0.00266771	-0.00367656	-0.0134182	-0.0264325	0.0124464	-0.00334531	-0.0411083	-0.00529375	-0.0110125	0.0244125	0.0286062	0.0291719
904	rage:74746	chr5	gamma-aminobutyric acid A receptor, delta	Gabrd			0.0433344	-0.07388		-0.00852813		-0.0629938	0.0673594	0.0916125	0.009785		-0.035375	-0.0272667	-0.0791833	-0.0184417	0.177775	0.0447687	-0.0508875
905	rage:70677	chr14	gamma-aminobutyric acid (GABA) A receptor, gamma 1	Gabrg1	-0.0479174	0.09445	0.0549071	0.0634	0.07921	0.0696357	0.02385	0.0020875	0.132113	-0.103293	-0.03109	0.0696	-0.05195	-0.0481333	0.0338545	-0.0126167	-0.080225	0.0830625	-0.136162
906	rage:60436	chr4	GABA transporter protein	Gabt1	0.0114273	0.14295	-0.00322	-0.03395	-2e-05	0.127383	0.441329	0.4975	1.31777	-0.231025	0.2164	0.195025	0.0376	0.110733	0.0203111	-0.320817	0.63855	-0.140833	-1.08487
907	rage:82562	chr3	glutamate decarboxylase 1	Gad1		0.292275	0.00085	0.114293	0.208221	0.0235406	0.00754688	-0.0827094	-0.0170844	-0.0256125	0.065155	0.0609531	-0.0415937	-0.134025	0.0419583	0.0218667	0.009125	-0.282	0.0892812
908	rage:73567	chr4	growth arrest and DNA-damage-inducible 45 alpha	Gadd45a	-0.056852	0.192525	0.265825	-0.11882	0.147358	0.00408571	0.0112667	0.141281	0.116788	0.0005875	0.0723	-0.04326	0.0417125	0.0246167	0.0187833	-0.00712727	-0.056225	0.0875667	-0.052875
909	rage:55400	chr14	cyclin G-associated kinase	Gak		-0.0465125	-0.0707	0.0590433	0.0545292	0.0191281	-0.0937687	0.00966875	-0.0591281	-0.0671281	0.027565	-0.0819438	0.0152125	-0.0213917	-0.0434208	0.0166417	-0.0339375	0.0403	-0.02975
910	rage:66796	chr1	galanin	Gal	0.0166154	0.0282333	0.0525729	0.0543989	-0.0467097	-0.0685146	-0.000673958	-0.149568	-0.00156875	0.0348896	-0.08211	-0.0684458	0.0073375	0.0205833	0.0655139	0.0129222	-0.113288	-0.0313396	0.0180396
911	rage:77098	chr7	beta-4N-acetylgalactosaminyltransferase	Galgt1			-0.109334	0.01578	0.0310917	-0.0270969	-0.000475	0.128213	0.0318313	0.0230344	0.05168	0.0787625	-0.0342302	-0.0524083	-0.0121542	-0.0355833	0.0271562	-0.049225	-0.04755
912	rage:68866	chr18	polypeptide GalNAc transferase T1	Galnt1	0.0216045	-0.031	0.0389531	0.0603256	0.115039	-0.0352438	0.0240208	0.0395188	0.00103437	-0.00217812	0.0532717	-0.0359281	0.0149625	0.000216667	-0.0400111	-0.0112222	0.171617	0.0346167	0.0160375
913	rage:63148	chr10	UDP-N-acetyl-alpha-D-galactosamine: polypeptide N-acetylgalactosaminyltransferase 10	Galnt10	0.0356727	-0.502	-0.0792929	-0.00479231	0.135175	-0.163169	0.224182	-0.349909	0.0618	-0.128337	0.166314	0.29025	0.155277	-0.0494	-0.0206182	0.0411909	-0.016425	0.179957	-0.122983
914	rage:75952	chr4	UDP-N-acetyl-alpha-D-galactosamine:polypeptide N-acetylgalactosaminyltransferase 11 (GalNAc-T11)	Galnt11	0.151467	0.17325	-0.104921	-0.0215786	0.0765	0.117533	-0.01708	-0.103067		-0.1497	0.0498667	-0.4842	-0.26295			-0.6154	-0.063575	0.00243333	0.8209
915	rage:73767	chr7	guanidinoacetate methyltransferase	Gamt	0.404292	0.041725	-0.705294	0.595193	0.0542917	0.0821143	-0.06214	0.109957	-0.0852067	-0.02002	0.0595	-0.0668812	-0.0946437	-0.03385	-0.035925	0.08772	-0.0237125	0.1001	0.0082875
916	rage:79698	chr11	growth associated protein 43	Gap43	0.000278846	-0.0455	0.0267875	-0.0580667	-0.0674917	-0.00392812	-0.0117188	0.00292188	0.049225	0.0270219	-0.056845	0.123669	0.027125	-0.0729	-0.0785042	0.061325	-0.0711187	0.0004625	0.051375
917	rage:79801	chr4	glyceraldehyde-3-phosphate dehydrogenase	Gapd	-0.0216746	0.174937	0.177244	-0.321814	0.00530694	0.052172	0.199269	0.0693458	0.0138714	0.0771344	0.03391	0.0202854	0.00721389	0.00609444	0.0364826	-0.0114785	0.220895	0.166116	-0.00686562
918	rage:56225	chr16	growth arrest specific 6	Gas6	-0.0153962	0.0995375	0.0140219	0.00679	-0.0764917	0.00264375	0.0549969	0.0240187	-0.0304469	0.0390062	-0.064195	-0.147	0.0636219	-0.0167083	-0.0205208	0.00585417	-0.0278	0.0505125	0.0194687
919	rage:75656	chr10	growth arrest specific 7	Gas7		-0.14435	-0.0209219	-0.03273	0.100675	0.00845625	0.00383125	0.0951156	0.00966563	-0.0166688	0.09692	0.00314688	-0.0519406	-0.0104417	-0.0548417	0.0225458	0.134906	-0.045125	0.0199937
920	rage:66390	chrX	GATA binding protein 1	Gata1	0.031491		-0.0387146	-0.00769111	0.0695458	0.0157073	-0.0134219	0.0325677	0.01725	0.0100625	0.02925	0.0310271	-0.0403885	-0.0531917	0.0134583	0.0420583	0.014075	0.157425	0.0211542
921	rage:65879	chr4	GATA binding protein 2	Gata2	-0.014696	0.003825	-0.0248438	-0.03804	-0.0834583	-0.0291	0.0331437	0.0696	0.0341062	-0.0513813	0.10211	0.198969	0.0588313	0.0220167	-0.0149	-0.0631833	0.0759625	0.0377	0.0312
922	rage:61973	chr15	GATA binding protein 4	Gata4	0.0585237	0.0564	-0.13822	0.128101	-0.0216354	0.0151865	-0.0203135	0.0361078	0.0504177	0.00139531	-0.0634408	-0.0207495	-0.0423333	-0.0465208	0.0146451	-0.0421306	-0.0388708	0.0264687	0.0280375
923	rage:74321	chr18	GATA binding protein 6	Gata6	0.117862	-0.033825	-0.120581	0.0859067	0.0738	-0.0930438	-0.05644	0.00568125	-0.00930625	-0.0694063	0.01462	0.0589667	0.0310125	0.0147667	0.0696083	0.0251583	-0.047325	0.092725	0.0236875
924	rage:72942	chr3	glycine amidinotransferase (L-arginine:glycine amidinotransferase)	Gatm		-0.0363875	0.0281844	0.0140733	0.183	-0.0815188	0.00845937	0.0398125	-0.0760062	0.00986563	0.040995	-0.0152531	0.0866094	-0.0304	-0.0214667		0.184925	0.0446125	-0.0698313
925	rage:74005	chr7	Gb3 synthase	Gb3	-0.0127609	0.0939	-0.0624938	-0.116493	-0.0559667	-0.0415583	0.0177417	-0.248281	-0.0183267	0.03525	-0.313286	-0.194046	0.0511533	0.00025	0.13259	0.142725	0.04402	0.204625	-0.11154
926	rage:79649	chr10	G protein beta subunit-like	Gbl		-0.0135625	0.0927187	-0.0221367		-0.0133969	-0.00356563	-0.0367687	-0.0336469	-0.0207406	-0.083635		-0.0111594	0.0237417	0.0251417	0.0171958	-0.0743313	0.0606	-0.0280375
927	rage:75630	chr10	glucagon receptor	Gcgr	0.0428091	0.0992	-0.130827	-0.108593	-0.01527	-0.0315733	0.0765067	-0.177633	-0.160833	-0.17175	0.110989	-0.149267	-0.0373867	-0.0437833	-0.163542	-0.093775	-0.116183	-0.0606	0.0719429
928	rage:78721	chr15	GTP cyclohydrolase 1	Gch	-0.0148731	-0.000808333	0.028026	-0.0297422	0.110228	0.0151885	0.00416979	0.0593312	-0.0109156	-0.021424	0.03308	0.0935958	0.00506042	0.0285889	-0.00846528	-0.0141472	0.0710125	-0.0713583	0.0698375
929	rage:73216	chr8	glutamate-cysteine ligase catalytic subunit	Gclc	-0.016128	0.044625	-0.0414438	0.00968	-0.0103917	0.0198188	-0.0517563	-0.0364563	0.0258437	-0.01795	0.04222	-0.00957333	-0.00055625	-0.0135167	0.00458333	0.0312333	-0.0161875	0.01935	-0.04615
930	rage:67487	chr5	glucosidase 1	Gcs1	-0.069176	0.0701667	-0.0732875	0.0115667	0.0620364	0.0326467	-0.0415267	-0.08756	0.00286	0.0487714	-0.1301	-0.12238	0.0601563	-0.0526	0.0175909	-0.0510091	-0.2856	-0.0130125	0.103037
931	rage:74409	chr1	guanine deaminase	Gda	-0.00154141	0.0104	-0.0489453	0.0286013	-0.0586	-0.0330205	0.033917	0.0203304	0.0293765	-0.0341331	-0.0974175		-0.019325	0.0102208	0.0305169	-0.0564626	-0.0628425	-0.0824575	0.0473275
932	rage:66228	chr16	prepro bone inducing protein	Gdf10	0.063475	0.00935	-0.0923187	0.0881786	0.1452	0.0173133	-0.161664	0.0364125	0.0151875	-0.0437812	0.05009	-0.0738133	0.0213625	-0.0482667	0.00139167	-0.00298333	0.021125	-0.228417	-0.0481857
933	rage:60220	chrX	guanosine diphosphate dissociation inhibitor 1	Gdi1		0.0574313	0.03945	-0.0363617	-0.0489701	0.00790156	0.0686411	0.10121	0.0112427	-0.0150365	-0.0697775	0.0410573	0.0133521	-0.0100458	-0.0148437	-0.0541292	0.0589875	0.0816469	-0.00548125
934	rage:76061	chr17	guanosine diphosphate dissociation inhibitor 3	Gdi3	0.0292714	-0.11905	-0.121243	0.0254833	0.157642	0.0253938	0.0230375	0.0207067	0.0119688	-0.144653	0.00126	-0.0457125	0.054975	0.07265	-0.0909417	-0.0445	0.0673625	-0.012775	-0.0108625
935	rage:81145	chr7	GERp95	Gerp95		0.00455	0.0687125	0.0484867	-0.0863875	0.0168844	-0.0541344	0.0480719	0.0468719	0.0356344	-0.024055	-0.00797187	-0.0257812	-0.0432583	0.0183167	0.0022625	0.0756187	0.133512	0.0734063
936	rage:58417	chr1	glial cell line derived neurotrophic factor family receptor alpha 1	Gfra1		-0.0183125	-0.0707281	0.151703	-0.146388	0.028625	0.0337625	0.0235281	0.0433812	-0.0198594	-0.11841	0.0668156	0.0173844	-0.0340333	0.0104792	-0.0383708	0.0297437	0.078475	-0.03545
937	rage:55965	chr15	glial cell line derived neurotrophic factor family receptor alpha 2	Gfra2	-0.000980952	0.000175	-0.0253	-0.0368714	0.0261273	-0.0171867	-0.0720923	-0.0361188	-0.0751	-0.0111929	-0.0263444	0.0762769	-0.0318187	0.02635	0.0374167	0.0190833	-0.0773	-0.027325	0.0670625
938	rage:64745	chr18	GDNF-family receptor alpha 3	Gfra3	-0.01698	0.006175	-0.0484562	0.02622	0.05765	0.0126938	-0.0591687	0.0238563	0.0236188	-0.01584	-0.08988	-0.102775	-0.0384875	0.0356833	0.0174333	-0.0332667	0.0711875	-0.076275	-0.0354125
939	rage:65908	chr4	gamma-glutamyl carboxylase	Ggcx	-0.14326	-0.147633	0.257569	-0.23714	-0.0144167	-0.110569	0.04952	0.0762563	0.010125	-0.00095	-0.01374	0.146488	-0.00507143	0.0245	-0.01055	-0.0164167	0.02645	0.0043125	0.0302
940	rage:56235	chr3	gamma-glutamyltransferase-like 3	Ggtl3	0.0224308	0.065725				0.0118156		-0.0328937	0.0424563	0.10375	0.1395	-0.0868062	0.00235	-0.0188333	0.0686125	0.02295	0.196325	-0.0244	0.029575
941	rage:75439	chr2	growth hormone receptor	Ghr	-0.0702335	0.029685	0.0949494	-0.0934307	-0.0910061	0.0649891	-0.0229641	-0.0589938	-0.0236909	-0.00505812	-0.120953	-0.00958406	-0.0132366	0.0253567	-0.0208937	-0.00535583	-0.0726675	-0.0553462	-0.0077475
942	rage:61924	chr14	global ischemia induced protein GIIG15B	GIIg15b	0.0926091	-0.04885	-0.0599313	0.401754	0.00110909	-0.0616571	0.139808	-0.00185	0.0650125	0.0824308	-0.0291	-0.115438	-0.0901	0.132083	0.0186167	-0.0691333	-0.155312	0.0383714	0.041725
943	rage:60645	chrX	glucocorticoid-induced leucine zipper	Gilz		0.0082625	-0.0599563	-0.02743			-0.0542562	-0.106697	0.0370313				0.062775	0.0443833	-0.0645625	-0.0519375	0.0906062	-0.112531	0.0478
944	rage:58415	chr1	gastric inhibitory peptide receptor	Gipr	0.200925	-0.22245	-0.1336	-0.174467	-0.5784	-0.308867	-0.118475	-0.5118		-0.0905	-0.26	0.4915	0.7895	2.0362	-0.5363		1.0043
945	rage:65388	chr10	G protein-coupled receptor kinase-interactor 1	Git1		-0.0649125	0.0473781	-0.0495167	-0.0453042	-0.0162438	-0.0170094	0.00357188	-0.00759063	-0.00063125	0.010335	-0.0257156	-0.0314313	-0.0181167	0.0255333	-0.0211	0.10105	0.0408125	-0.00739375
946	rage:74810	chr20	gap junction membrane channel protein alpha 1	Gja1	0.0544808	-0.113375	-0.0442875	0.0186267	0.0820792	0.020475	-0.0890281	0.0663031	-0.00740625	-0.0777406	0.01601	-0.0340906	-0.00323125	0.048675	-0.0288958	-0.01325	0.0849188	-0.016	0.0649375
947	rage:63797	chr5	gap junction membrane channel protein alpha 4	Gja4		0.101496	-0.12123	0.00126222	0.003975	-0.0783865	0.034399	0.158698	-0.0608896	0.0978135	0.103708	0.0266448	-0.0866531	-0.057675	-0.0259833	0.0403417	0.326846	0.0132667	0.119804
948	rage:70928	chrX	gap junction membrane channel protein beta 1	Gjb1	0.182545	-0.1238	-0.278992	0.0216286	0.0275273	-0.276727	-0.1112	0.00503571	0.0635929	-0.0346133	0.28348	0.0911563	0.0158231	-0.139567	0.0447917	-0.000408333	-0.163725	-0.528	-0.0673
949	rage:79873	chr5	gap junction membrane channel protein beta 5	Gjb5	0.114219	0.0397	-0.0703625	0.0335143	-0.1264	-0.0771214	0.09325	-0.129887	-0.0203563	-0.0800875	0.0171778	-0.00972857	-0.0172357	-0.181183	0.0906727	-0.03479	0.0229125	-0.012975	0.125043
950	rage:64475	chr8	galactosidase, beta 1	Glb1	-0.018284	0.0712667	-0.0681125	-0.18338	-0.0204182	0.0032	-0.0326214	0.0979375	0.0631375	0.00685625	0.02261	0.169669	-0.0531938	0.04705	0.0016	0.0594	0.0723125	0.0132625	0.026625
951	rage:63815	chr1	glycine decarboxylase	Gldc		0.0264575	-0.152344	0.127134	-0.0901597	0.0487211	0.0613946	-0.0473016	0.0732859	0.0465611	-0.075895	-0.0194947	0.0233841	-0.0382133	0.0626171	-0.0466833	0.0335837	0.0117306	-0.0556181
952	rage:57566	chr20	glyoxalase 1	Glo1	0.0109	-0.0909	0.0439688	0.0539067	0.00414167	-0.0401937	-0.0424563	-0.0817125	-0.0390188	-0.02955	-0.02092	0.0182625	-0.008525	-0.0436667	0.00429167	0.0447667	-0.0204286	-0.09615	0.0726
953	rage:67932	chr20	glucagon-like peptide 1 receptor	Glp1r	0.00231538	0.0938125	0.0643156	-0.0230367	0.199083	0.0828031	0.00807812	0.0152844	-0.0122469	-0.0807875	0.060495	-0.0796031	-0.0360844	0.0448667	-0.0400625	0.014925			0.0552625
954	rage:68479	chr2	glutaredoxin 1 (thioltransferase)	Glrx1	-0.024312	0.00746667	-0.165162	0.201867	-0.119475	0.0489875	0.115487	0.0782	0.080575	0.070475	-0.0896	0.0232375	0.0247875	-0.0733833	-0.0499333	0.0238417	-0.236763	-0.25085	0.0217375
955	rage:72451	chr13	glutaredoxin 2 (thioltransferase)	Glrx2	-0.085248	-0.024475	0.0429125	-0.07358	-0.197873	-0.0670062	0.0205467	-0.0152563	-0.073225	-0.00249375	-0.13404	-0.0507438	0.00828125	0.0595833	0.00144167	-0.04505	0.0772625	0.045925	0.048275
956	rage:72164	chr9	glutaminase	Gls		0.07625	-0.0866281	0.0918667		0.014075	0.0312969	0.013275	-0.0492125	-0.0561844	-0.022935	0.0879156	-0.0224844	0.01405	0.05685	0.0212667	-0.03445	-0.0719875	0.174194
957	rage:61321	chr16	glutamate dehydrogenase 1	Glud1	0.0331071	-0.0290542	-0.00416917	0.0259938	0.0310212	-0.0336905	-0.0648203	-0.0331436	0.0126588	-0.0181821	-0.0532868	0.0100061	-0.000668914	-0.0763472	-0.0519221	-0.0115606	-0.0211937	-0.00279762	-0.0142435
958	rage:78156	chr10	Glucose-dependent insulinotropic peptide	Gludins	0.048308	0.076325	-0.127787	0.187733	-0.179308	-0.0192875	-0.0205625	0.0108062	0.0282188	0.053525	-0.07467	0.058975	-0.0471933	-0.0521833	0.005475	0.0196667	0.0362625	0.0717	-0.0664375
959	rage:75963	chr7	glycosylation dependent cell adhesion molecule 1	Glycam1	-0.0493524	0.000175	0.10135	0.0176	0.0578	0.03015	-0.0937231	0.0195687	0.0409625	-0.005325	0.0541429	0.06395	0.007275	0.0412333	-0.0255182	0.0410417	0.15508	-0.147017	-0.110871
960	rage:66003	chr5	glycine transporter 1	Glyt1	0.0347865	-0.0562375	0.0774375	0.00960667	0.0581083	0.0142594	-0.114391	-0.0582969	0.0269781	-0.00292813	-0.06344	-0.0942781	-0.0137969	0.0150917	-0.06665	0.0248792	-0.115144	-0.0552562	0.0275
961	rage:81386	chr3	cis-Golgi matrix protein GM130	Gm130	0.0368135	-0.0539875	-0.0521	0.02932	-0.0160917	-0.0307375	-0.0910094	-0.0702031	-0.0243437	0.0736875	0.04502	-0.133381	-0.04095	-0.01855	-0.00762083	0.0101	0.0346313	0.0235688	-0.0225688
962	rage:71315	chr10	GM2 ganglioside activator protein	Gm2a		0.0697708	-0.251439	0.11626	-0.126206	-0.0696479	0.143853	0.157272	-0.010926	-0.00285729	0.0239683	0.135315	0.0420187	0.00862778	0.0662153	-0.0194833	-0.0223396	-0.27586	-0.0365042
963	rage:75033	chr15	glia maturation factor, beta	Gmfb		-0.02335	0.00984375	0.00690667	-0.0789833	0.0290312	-0.0150969	-0.010075	-0.00535625	-0.00782187	0.007205	-0.0154937	-0.0267281	0.0275333	-0.00669583	0.0043	-0.0470875	0.0136125	0.0126563
964	rage:56792	chr1	glia maturation factor, gamma	Gmfg	-0.117425	-0.02	0.00367857	-0.118287	0.000827273	0.0329875	0.164227	0.0105933	0.0975923	-0.0764933	0.01233	0.114557	-0.0293733	-0.00836667	0.113942	-0.106	-0.0778714	-0.0768875	-0.111625
965	rage:76420	chr17	guanosine monophosphate reductase	Gmpr		-0.0600875	0.0164	-0.121823		-0.0065625	0.00845313	0.00223125	0.0128437	0.00695625	0.166065	-0.0407406	-0.0017125	-0.0735667	0.0530375	0.0112417	0.206869	0.0384438	-0.0121625
966	rage:60198	chr15	guanosine monophosphate reductase 2	Gmpr2			-0.119375		0.144271						0.12636						0.136887	0.192544	-0.0238625
967	rage:82043	chr7	guanine nucleotide-binding protein alpha 11 subunit	Gna11		0.036325	-0.0346031	0.0199633	-0.154667	0.0385	0.0193344	-0.0445094	0.0312781	-0.085125	-0.074	-0.0077125	0.0138219	0.103925	0.0129	0.0011125	-0.0267938	0.01565	-0.0105875
968	rage:65831	chr12	guanine nucleotide binding protein, alpha 12	Gna12	-0.0198885	0.0011625	-0.0210031	-0.00222667	-0.0804333	-0.0165906		-0.0157531	0.0649469	0.0303062	-0.0075	0.0537906	0.0162281	-0.00795833	0.0144625	0.0414083	-0.0571937	0.0446	-0.0998563
969	rage:72098	chr4	guanine nucleotide binding protein, alpha inhibiting 1	Gnai1	0.0230212	0.1395	0.00901563	-0.00114333	-0.0825375	-0.0109937	0.0431031	0.0207563	0.00251875	0.0917969	0.007215	0.0419437	-0.0471125	-0.0077	-0.0860667	-0.01575	0.015475	0.0953438	0.0068375
970	rage:81272	chr8	GTP-binding protein (G-alpha-i2)	Gnai2		0.150564	-0.0177646	-0.0235444	0.047668	-0.0199414	0.0273831	0.0825429	0.0296892	0.0468104	0.0229686	-0.00316008	-0.00258622	0.0810083	0.0750651	-0.0358349	0.0317325	0.0320594	-0.0217689
971	rage:71767	chr2	guanine nucleotide binding protein, alpha inhibiting 3	Gnai3		-0.02415	0.0321094	0.02532	0.177221	-0.0365156	-0.0529125	-0.0468625	-0.0539437	-0.0418281	0.082055	-0.0325719	-0.0299719	0.0694833	-0.0590583	0.0294458	0.061825	-0.0328812	0.0166875
972	rage:63603	chr19	guanine nucleotide binding protein, alpha o	Gnao	0.0237729	0.088215	0.00238062	-0.0275814	0.0342217	-0.0285973	0.0149526	-0.0324384	-0.0242391	0.0236991	-0.0023305	0.0595616	-0.00601198	-0.0260575	-0.07331	0.0445013	0.030055	0.02193	-0.0401854
973	rage:82736	chr1	heterotrimeric guanine nucleotide-binding protein alpha q subunit	Gnaq		0.00295	0.0473646	-0.0587892	-0.0828317	0.00396357	0.0155607	0.0411389	0.0214643	0.00974387	-0.0110459	-0.00461897	0.00527247	0.057431	-0.0285728	-0.0167321	-0.0422387	0.0338461	-0.0256714
974	rage:60851	chr5	guanine nucleotide binding protein, beta 1	Gnb1	0.0310889	0.0552098	0.0767513	-0.0929581	0.0203792	-0.019015	-0.00727314	0.0259243	-0.0439798	-0.0232844	0.0541323	0.00127735	0.0487789	0.061251	0.015956	0.00871786	0.00198101	-0.0019567	-0.0930199
975	rage:67788	chr10	guanine nucleotide binding protein, beta polypeptide 2-like 1	Gnb2l1	0.0862865	-0.0633125	-0.0894188	-0.0169533	0.143642	-0.0197958	-0.105092	-0.01345	-0.087225	-0.0487	0.00503333	0.0638958	-0.004775	-0.0472056	0.014575	-0.0168861	-0.0238	-0.05335	-0.0268458
976	rage:56828	chr8	guanine nucleotide binding protein beta 5	Gnb5	-0.0442348	-0.171575	0.00771875	-0.000733333	-0.130891	-0.0599571	0.0760333	-0.0241438	-0.00292667	-0.0297563	-0.06659	0.0989	-0.0240875	-0.00953333	-0.0591333	0.0164083	-0.050525	-0.0041625	0.0649375
977	rage:65764	chr5	guanine nucleotide binding protein 10	Gng10	-0.0341872	0.0228375	0.116335	-0.0985267	0.0299861	0.0233125	0.00873646	0.0140146	0.0350854	-0.0147458	0.032395	0.0896656	0.0104854	0.0530889	-0.0323111	0.0209861	-0.0262125	-0.136325	0.0126083
978	rage:72777	chr4	guanine nucleotide binding protein gamma subunit 11	Gng11		-0.0514875	0.0125375	-0.0157167	0.101663	-0.0826406	-0.0388	0.124478	-0.0549281	-0.0440438	0.154655	-0.0914875	0.00110313	0.1026	-0.0636208	-0.0034375	0.175731	0.0250125	-0.00373125
979	rage:82699	chr4	guanine nucleotide binding protein 12	Gng12		-0.0905875	0.0550344					-0.0897937	-0.1704		0.07453	-0.0293125	-0.0117594	0.0597417	-0.0485125	0.0114917	-0.127081	-0.0925187	-0.026975
980	rage:59978	chr1	guanine nucleotide binding protein (G protein), gamma 3	Gng3	-0.00170417	-0.11615	-0.0195187	0.0354067	0.0301636	0.00094	-0.00966875	0.0500846	0.0341143	-0.0129214	0.21961	-0.109986	0.04455	-0.0916833	0.033925	0.048475	-0.039	0.057425	-0.097075
981	rage:69569	chr10	guanine nucleotide binding protein, gamma 7	Gng7	-0.0517288	-0.05015	0.0194375	0.0162	-0.0386833	-0.0221688			0.0138437	0.00465625	-0.04044	0.100175	-0.0412563	-0.0328333	-0.0896917	0.0262		-0.101325
982	rage:70216	chr1	G-protein gamma 8 subunit	Gng8	-0.06155	0.0899	0.06748	0.0694818	-0.102408	-0.0274688	-0.00956	-0.0906133	0.0545667	0.0112125	-0.16707	-0.0533571	0.044575	-0.112633	0.01385	0.0141	-0.345975	0.0403125	-0.0185714
983	rage:59697	chr19	acyl-CoA:dihydroxyacetonephosphate acyltransferase	Gnpat	-0.0317163	0.113054	-0.0855797	0.0780378	-0.0076125	-0.0289135	-0.0622333	-0.0222047	-0.013238	0.0579995	-0.00333333	0.105694	0.0112167	-0.0523708	0.0258299	0.0212604	-0.0794615	-0.0722771	0.0169177
984	rage:73859	chr14	gonadotropin-releasing hormone receptor	Gnrhr	-0.042912	-0.109833	0.0906438	-0.137327	0.00789167	-0.101027	-0.0276188	0.03234	0.0490375	0.0113562	0.0089	0.108238	0.03556	-0.0437167	0.00805	-0.039525	0.00405	-0.0280375	0.0334
985	rage:69708	chr3	golgi reassembly stacking protein 2	Gorasp2	-0.0388588	0.522667	0.0587909	-0.0597955	0.0321182	0.134767	0.0838375	-0.05349	0.19636	0.179475	0.05174	-0.206114	0.0297714	0.168333	-0.59335	0.024625	-0.02146	0.136763	-0.159125
986	rage:81753	chr10	golgi SNAP receptor complex member 2	Gosr2		-0.0207625	0.0274031	0.0466833	-0.0434583	0.0129781	0.0769187	0.147222	0.0435875	-0.00095	0.22671	0.0253344	-0.0288625	0.050825	-0.0259	-0.0219375	-0.0457	0.0435375	-0.0115875
987	rage:78874	chr1	glutamate oxaloacetate transaminase 1	Got1	-0.100913	0.0198583	-0.0155646	0.173231	-0.0343875	-0.00810104	-0.005625	-0.138182	-0.00436354	0.0897844	-0.125993	0.00429375	0.0384052	-0.235578	0.0586208	-0.00447222	0.0569062	-0.002775	-0.0293583
988	rage:65641	chr19	glutamate oxaloacetate transaminase 2	Got2	-0.0290905	-0.0128667	0.0280538	0.00453636	-0.073025	-0.120456	-0.0387867	0.003025	0.00510625	-0.0165125	-0.05063	0.0820813	-0.0190267	-0.0299333	-0.0662	-0.0422333	0.0543875	0.00655	-0.0249875
989	rage:76058	chr11	glycoprotein Ib (platelet), beta polypeptide	Gp1bb		-0.00389583	0.0336281	-0.170521	0.0542333	0.0530104	0.0174458	0.0406021	0.0168521	-0.00643542	0.123452	0.0392385	0.0423333	0.0386333	0.0795514	8.33333e-05	0.137988	0.0327917	0.0345979
990	rage:57006	chr1	secretory (zymogen) granule membrane glycoprotein GP2	Gp2	0.0245727	0.28415	-0.1104	0.03151	-0.07628	0.0231071	0.00466923	0.0383417	-0.0790714	-0.02675	0.13345	-0.0681083	0.0531875	-0.0994333	0.0407364	0.0502	-0.108383	-0.136383	-0.06725
991	rage:63229	chr5	glycoprotein 38	Gp38	-0.0195577	-0.14835	0.00315625	0.0356733	-0.0713818	0.0834375	0.00258125	0.00085625	0.0021375	0.0142125	-0.00915	0.0176437	-0.0603875	0.0338333	0.028475	0.004425	0.0228125	-0.0002625	-0.0072
992	rage:63519	chr9	G protein-coupled bile acid receptor 1	Gpbar1	0.025228	-0.0317	-0.040875	0.00476667	0.152445	0.0291562	-0.0542063	0.004175	0.0097375	-0.0548625	0.00273	-0.0514063	-0.014075	0.0322333	-0.0269083	0.0135583	0.0414625	0.1067	0.0003125
993	rage:69028	chrX	glypican 3	Gpc3		-0.0143625	0.039075		0.378146			-0.0582344	0.0137656		0.049225		0.11625	-0.0331167	-0.079	-0.200779	0.360331	0.0316312	0.128
994	rage:66953	chr3	glycerol-3-phosphate dehydrogenase 2	Gpd2	-0.00425769	0.30475	-0.00046	0.0738867	-0.132558	0.09085	0.0454625	0.0336062	0.0135563	0.0214438	0.02355	0.0300333	0.044575	-0.0227	-0.00815	0.036925	0.07065	0.0620375	-0.06085
995	rage:63337	chr7	glycerol 3-phosphate dehydrogenase	Gpd3	0.0390269	-0.0682583	0.0183958	-0.0117044	-0.0969833	-0.0924354	0.0261833	-0.0197146	0.10349	-0.0003125	0.145963	0.12189	0.0773667	0.0974722	-0.0603417	-0.0762944	0.14795	0.031975	-0.0832042
996	rage:65233	chr6	gephyrin	Gphn	-0.000694231	0.0245375	0.0206469	0.02965	-0.061125	-0.0841	0.054725	0.0735906	0.0222312	0.0561531	-0.081705	0.0521031	-0.0109906	0.0401167	-0.0238667	-0.00706667	-0.0226687	0.0137188	-0.0676187
997	rage:75241	chr1	glucose phosphate isomerase	Gpi		0.098975	-0.092001	0.0654267	-0.0227028	-0.05955	0.0149677	0.075775	-0.00809792	0.0150271	0.00994667	-0.0500375	-0.00502812	-0.0127278	0.0500028	-0.0190583	0.0281125	0.157904	-0.0566979
998	rage:75892	chrX	glycoprotein m6b	Gpm6b	-0.0773813	-0.4484	0.0896643	0.0373	-0.16572	-0.105262	0.157443	-0.1186	0.8798	0.0368667	-0.28245	-0.1657	0.8382	-0.0335667	-0.438617	-0.406937	-1.0405	0.0397	0.30905
999	rage:70034	chr4	glycoprotein (transmembrane) nmb	Gpnmb	0.0531949	-0.0569792	0.0373885	-0.03304	0.157219	-0.187292		0.015499	-0.0363458	-0.1351	0.100933	0.0470604	-0.036	0.171389	-0.0202722	0.0236986	0.0472396	0.0939396	0.0954604
1000	rage:73394	chr4	G protein-coupled receptor 37 (endothelin receptor type B-like)	Gpr37	0.0196958	-0.066025	-0.0946375	-0.0420167	0.0451333	-0.111494	0.02474	0.0445187	0.07195	-0.033925	0.13896	-0.03905	0.0413062	0.01555	-0.00205	-0.021525	0.062325	0.079675	-0.040375
1001	rage:65434	chr3	G protein-coupled receptor 48	Gpr48	-0.0276962	-0.0419875	0.0929187	-0.0463133	0.0900833	0.0715344	0.0218063	-0.00745312	-0.0291812	0.0790031	-0.00848	-0.0248688	-0.0170938	-0.0143167	-0.0036375	-0.0085	-0.0410312	0.0484875	0.124831
1002	rage:61659	chr19	G protein-coupled receptor 56	Gpr56		-0.016625	0.177272		0.184133	-0.0138969	-0.113712	0.208713	0.0411281	-0.0390781	0.125775	-0.0126594	0.00889062	0.135983	-0.0158792	0.0610458	0.180794	0.287887	0.0231937
1003	rage:72644	chr2	G protein-coupled receptor 88	Gpr88	-0.0121913	-0.075475	0.0276625	-0.00582	0.0136182	0.0050375	-0.07064	-0.078725	0.0048375	-0.0419375	-0.02543	-0.0307867	0.07984	0.0404667	0.0447583	0.0172833	-0.135257	-0.116188	-0.0559875
1004	rage:80684	chrX	G protein-coupled receptor 9	Gpr9	-0.0832696	-0.11105	0.0482929	0.0249636	0.139718	-0.100085	0.00808333	-0.130373	0.0277375	-0.0947308	0.1066	-0.0844533	-0.01035	0.0126	-0.0081	-0.0447917	-0.01008	-0.0401857	0.00461667
1005	rage:75704	chr9	G protein-coupled hepta-helical receptor Ig-Hepta	Gprhep	0.00984192	0.089865	-0.0118204	0.0130727	0.0685021	-0.0243853	0.0199886	-0.00829125	0.0192246	0.02679	-0.047618	0.0211483	0.00760625	0.01293	0.0199094	0.01049	0.0352529	0.0566375	0.0168137
1006	rage:74511	chr14	G protein-coupled receptor kinase 2, groucho gene related (Drosophila)	Gprk2l	0.0919769	-0.088725	-0.114219	0.0928533		-0.0371469	0.02545	0.0122406	0.0565375	-0.0184219	-0.006875		0.0369375	-0.025525	0.0115417	-0.0200917	0.0383375	-0.0311125	0.068675
1007	rage:63060	chr1	G protein-coupled receptor kinase 5	Gprk5		0.0813	0.00180937	-0.05525	-0.0311917	0.0387469	0.0469625	0.0619219	-0.0311969	-0.0766063	0.0128	-0.0734656	-0.0177375	0.10335	-0.0286292	-0.0257	-0.14475		0.0118437
1008	rage:67683	chr17	G protein-coupled receptor kinase 6	Gprk6	-0.015808	-0.0746	-0.0853312	0.0275933	0.136058	0.098	-0.043	0.00030625	0.0482875	-0.00054375	-0.116367	-0.105237	-0.0271875	-0.068	0.00274167	-0.024625	-0.0253125	0.0610125	0.03965
1009	rage:68713	chr7	glutamic-pyruvate transaminase (alanine aminotransferase)	Gpt	-0.118012	0.025825	-0.147238	0.00281333	-0.043475	-0.138631	0.0739563	0.0091625	-0.0172375	0.0701313	0.07056	0.377181	0.0383375	-0.115567	0.015925	0.0268	0.079425	-0.0989	0.0713
1010	rage:73297	chr16_random	glutathione peroxidase 1	Gpx1	-0.0456577	-0.147012	0.0963875	-0.138567	0.0915792	-0.0258687	0.00142813	0.137969	0.0286625	0.03935	0.130255	0.0244594	-0.00135625	0.113792	-0.00804167	0.0699417	0.0443625	0.049825	0.0214125
1011	rage:64159	chr7	glutathione peroxidase 4	Gpx4	0.0496083	-0.417425	-0.173579	0.242053	-0.01687	-0.0650357	-0.07295	-0.094575	-0.0315385	0.121142	-0.0392667	0.0496923	0.127764	-0.0694667	0.00966364	-0.0342909	-0.12615	0.09834	-0.0798857
1012	rage:65361	chr8	golgi peripheral membrane protein p65	GRASP65	0.0406212	-0.033775	0.00874687	0.0223967	-0.0407417	-0.0232719	-0.1404	-0.0547031	0.0870844	0.0172781	-0.122775	0.0689594	-0.0353094	0.0144333		-0.00284167	-0.00885	-0.127188	0.143356
1013	rage:78298	chr3	growth factor receptor bound protein 14	Grb14	0.0419833	0.1832	-0.068925	0.0603857	0.0567	-0.09935	-0.150785	0.088925	0.06495	0.0803067	-0.0531778	0.108933	-0.05308	0.0208333	-0.00328333	-0.0714182	-0.02785	0.136438	0.0524375
1014	rage:68319	chr1	growth factor receptor bound protein 2	Grb2			-0.131313	-0.00616	-0.166517		0.0501313	-0.180363	-0.187588	0.0249563	0.12287	-0.124012		-0.0467	-0.00870833	0.0783083	0.055275	0.0321625	0.087775
1015	rage:77218	chr10	growth factor receptor binding protein GRB7	Grb7	0.0241211	-0.15305	-0.036075	0.0538733	-0.0224	0.096575	0.112555	0.37328	-0.1951	-0.142675	0.43035	0.07752	0.262586	-0.48205	0.55795	-0.27168	-0.115567	0.14516	-0.39782
1016	rage:82853	chr2	glutamate receptor, ionotropic, 2	Gria2				-0.0972211
1017	rage:74014	chr11	glutamate receptor, ionotropic, kainate 1	Grik1	0.0949316	-0.0269667	0.1062	-0.0580778	0.114364	0.1345	0.0818417	-0.06704	0.0841714	-0.0281846	-0.0189571	0.0727917	0.0482667	0.0455833	-0.0367818	0.164936	-0.41475	-0.402967	-0.0534667
1018	rage:57092	chr3	glutamate receptor, ionotropic, N-methyl D-aspartate 1	Grin1	-0.0437583	-0.0071	0.0306375	-0.0301154	0.0264364	-0.116683	0.0350533	0.0846125	0.0116357	0.0292267	-0.02062	0.0113267	-0.0184	0.00665	0.0679	0.020425	0.07932	-0.0005125	-0.116829
1019	rage:57790	chr10	glutamate receptor, ionotropic, NMDA2C	Grin2c	-0.072632	-0.11865	0.00073125	0.101187	-0.27072	-0.00066	0.0259467	-0.190319	0.0451533	-0.00291875	-0.26771	-0.171653	-0.0812688	-0.06175	-0.0144833	-0.0374667	-0.46065	-0.230725	-0.1604
1020	rage:67153	chr7	NMDA receptor glutamate-binding chain	Grina		-0.1021	-0.0669344	0.0477667	0.113175		-0.0199156		0.0267	0.0162937	0.13893	-0.0191094	-0.0204813	0.0660917	0.0647875	-0.0821833	-0.0557437	-0.0682313	0.0624062
1021	rage:70900	chr8	glutamate receptor, ionotropic	Grinl1a	0.0282654	-0.0915125	0.0181063	0.0259833	-0.0255917	-0.0142438	0.133222	-0.131222	-0.00029375	-0.00055625	-0.0233		0.0732406	-0.0890083	0.0877125	-0.0444542	-0.0932938		-0.0530187
1022	rage:57905	chr4	glutamate receptor interacting protein 2	Grip2	0.00552609	-0.048	0.00966875	-0.0301071	-0.085725	0.0237133	-0.137	-0.140892	-0.03738	0.0358625	-0.0686889	-0.0432846	-0.0931615	-0.15842	0.0394583	0.0425818	-0.0771429	0.08594	-0.0682
1023	rage:71950	chr8	gonadotropin-regulated long chain acyl-CoA synthetase	Grlacs	0.0363875	-0.114325	-0.0387375	0.102233	0.0689583	0.0605067	-0.114744	-0.1028	-0.0519125	0.001975	0.07909	-0.18995	0.0176688	-0.0654167	0.00379167	0.035225	0.07774	0.0261833	-0.297762
1024	rage:69145	chr10	granulin	Grn	0.0557442	0.218438	-0.106663		0.0487042	0.0407812	-0.0272844	0.0967156	0.0353813	-0.0207562	-0.03645	-0.0937125	-0.053575	0.126967	0.0551167	-0.0137958	-0.038025	0.034425	-0.0253437
1025	rage:67489	chr3	glucose regulated protein, 58 kDa	Grp58		-0.0726	0.0272333	0.0337678	0.0209111	0.0416484	0.0194875	-0.00394688	-0.0711849	-0.0449573	-0.0623717	0.0161464	0.00248958	-0.00366667	-0.017391	-0.0724028	-0.104963	-0.00889062	-0.005525
1026	rage:80946	chr14	GrpE-like 1, mitochondrial	Grpel1	0.02324	-0.0877667	0.021575	0.05624	-0.198878	-0.0621538	-0.0124909	-0.169125	-0.010225	-0.0970429	-0.0133667	0.0537625	-0.154862	-0.262375	-0.208	0.149071	0.09728	0.217343	-0.0826857
1027	rage:56602	chr6	nuclear autoantigen	Gs2na	-0.0138088	-0.0292683	-0.0157391	-0.043517	0.0104819	0.0154731	0.00259031	-0.0323144	0.00739281	0.00267781	-0.00514783	0.0163044	0.0125298	0.0259367	0.00963167	-0.008515	0.0316888	-0.0561756	-0.0361281
1028	rage:72571	chr1	glycogen synthase kinase 3 alpha	Gsk3a			0.075125	-0.0784433		0.0771875			0.0478688	0.0554312	0.00458		0.0305396	0.0027	0.0595333	-0.0267	-0.0178125		0.0560375
1029	rage:82594	chr11	glycogen synthase kinase 3 beta	Gsk3b	-0.0181045	0.0520417	-0.00173229	0.0930656	-0.0193667	-0.0181865	0.0459917	0.0809479	0.0586177	-0.0561802	-0.0364417	0.0366281	0.0194958	0.0266722	-0.00779722	-0.00567778	0.0270312	0.0934542	0.00943333
1030	rage:79402	chr10	G1 to phase transition 1	Gspt1	-0.0341865	0.0400208	-0.0313396	-0.0252011	-0.0368181	0.0128198	0.0199104	-0.0331979	0.0355938	0.00903958	-0.06777	-0.0272625	0.00867708	-0.0305667	0.00920972	0.00139167	-0.0324917	0.00345833	-0.0191625
1031	rage:66817	chr16	glutathione reductase	Gsr	-0.05361	0.047	-0.141955	0.0782333	-0.0910583	0.0049875	-0.0200462	0.0347187	0.0220938	-0.0153625	-0.12841	0.14666	0.0246	0.01625	-0.0522833	-0.0191167	-0.0373375	0.096675	-0.0087375
1032	rage:72396	chr3	glutathione synthetase	Gss	0.00433846	-0.0598042	0.0204719	-0.0839756	0.0748389	-0.047526	-0.0798802	-0.128633	-0.0401823	-0.00578229	0.0536667	-0.0359125	-0.0165417	-0.021125	-0.0333514	0.0147639	-0.122754	-0.0198063	-0.0682
1033	rage:76505	chr4	glutathione S-transferase, mitochondrial	GST13-13	-0.0620458	0.1259	0.162044	-0.0654933	-0.07127	-0.0376937	-0.0344062	0.189871	-0.0428	-0.128488	0.185625	0.0942833	0.04805	0.131867	-0.0105917	0.0836417	0.0495	0.118513	-0.0209
1034	rage:81852	chr8	glutathione-S-transferase, alpha type2	Gsta2	0.0116739	0.108567	-0.144007	0.0589231	-0.170658	-0.010175	0.0826812	0.0323875	0.137087	0.0943	-0.00775	0.158469	-0.0154571	-0.0446167	-0.04475	0.0753167	-0.040175	0.124012	0.021575
1035	rage:60917	chr2	glutathione S-transferase, mu 2	Gstm2		-0.0997875	-0.0410688	0.113497	0.058325	-0.0141781	-0.0869281	-0.0120844	0.0463969	0.0249656	-0.075065	-0.0493031	-0.0292406	-0.030775	0.01505	-0.0351458	-0.0642625	-0.293994	-0.078975
1036	rage:76951	chr2	glutathione S-transferase, mu type 3 (Yb3)	Gstm3	-0.210688	0.107633	0.203306	-0.132013	-0.216217	0.146081	-0.0496133	-0.166688	-0.00460625	0.207606	-0.133356	0.0879063	0.123431	-0.0576167	0.009525	0.00325455	-0.193925	-0.156988	-0.010025
1037	rage:67050	chr2	glutathione S-transferase, mu 5	Gstm5	-0.0240846	0.0593875	-0.0185063	-0.00413667	-0.061575	-0.0596563	0.000475	-0.0259938	0.00952187	0.0170469	-0.018855	0.00492188	0.008725	-0.0221	-0.0001375	-0.00779583	-0.005675	-0.0177938	-0.0252812
1038	rage:55537	chr1	glutathione S-transferase omega 1	Gsto1		-0.0103375	-0.0713687	0.0346433		-0.0735344		-0.0129	0.018175	-0.0241312	-0.013365	0.109669	0.0542906	0.0752917	-0.0741667	0.00709167	0.04395	0.0221375	-0.0786937
1039	rage:79817	chr1	glutathione S-transferase, pi 2	Gstp2		0.0109	0.249917	-0.201008		-0.0951562	-0.079375	0.131244	-0.014225	-0.0342125	0.03446	0.0851563	-0.0263	-0.01835		0.0166583		-0.14395	-0.0127875
1040	rage:62985	chr20	glutathione S-transferase, theta 1	Gstt1	0.0239333	0.00223333	-0.0773187	0.03676	-0.0462167	0.00323333	-0.01914	0.0233187	-0.0521875	-0.0078125	-0.01213	-0.103231	0.026	-0.00655	0.0801583	0.0431	-0.0897714	-0.0834	-0.063875
1041	rage:67629	chr10	nuclear receptor coactivator GT198	Gt198	-0.0291182	0.13465	-0.0249687	-0.0261	-0.08302	0.0265071	-0.10096	0.0726312	0.032375	-0.0309813	-0.249422	0.179679	0.0173867	0.0287167	0.00842	-0.00791	-0.261512	-0.070925	-0.12715
1042	rage:77800	chr8	general transcription factor IIa, 2 (12kD subunit)	Gtf2a2	0.003336	-0.16055	-0.0433062	0.115507	-0.0183909	0.0789933	-0.0261867	-0.1083	0.0201563	-0.0333067	-0.03275	-0.101657	0.024275	0.00345	0.02408	-0.0115917	-0.127457	0.0327	-0.0589375
1043	rage:70399	chr2	general transcription factor IIB	Gtf2b		0.0123625	-0.0927687	0.145093	-0.0629625	0.0152281		-0.0119562	0.0385875	-0.00725937	-0.018555	-0.0246437	0.0151688	-0.0356333	-0.03765	-0.00124167	-0.0751125	0.0105375	0.00135
1044	rage:71871	chr15	general transcription factor IIF, polypeptide 2 (30kD subunit)	Gtf2f2	0.084104	-0.01525	-0.03675	0.0517786	-0.001125	0.0634563	0.00795625	-0.0397625	-0.099975	-0.0474687	-0.04703	-0.0735867	-0.0307687	0.0851833	-0.00200833	0.022425	-0.201275	-0.000775	-0.008225
1045	rage:76693	chr12	general transcription factor II I	Gtf2i	0.0149	-0.01575	-0.00215625	0.00632	-0.00262727	0.131962	-0.002425	-0.002625	0.0880933	0.0277	0.10395	-0.185669	-0.031975	-0.0640833	0.0645333	-0.0169667	0.136475	0.0252286	-0.039875
1046	rage:61140	chr12	general transcription factor II I repeat domain-containing 1	Gtf2ird1		-0.0904375	0.0755187	0.03495	-0.027575	-0.00492813	-0.00190938	-0.0378906	0.0228437	0.0594406	-0.04251		0.0433656	-0.011425	0.00464167	-0.0415083	-0.0564875	0.0754812	0.023975
1047	rage:67106	chr1	general transcription factor III C 1	Gtf3c1		-0.0734	-0.0619781	0.0290033	-0.066325	0.0312406	-0.0472437	-0.127462	-0.0256344	-0.0109438	-0.0044	-0.155181	-0.0130563	-0.044425	0.0132792	0.0094375	-0.111406	-0.00134375	-0.0168812
1048	rage:71318	chr4	glutamate transporter EAAC1 interacting protein	Gtrap3-18	-0.073004	0.07675	0.35256	-0.0815571	-0.0849833	0.0590937	-0.0269	-0.0434857	-0.0982467	0.0357562	0.0425444	-0.0771267	-0.063725	0.0967667	0.162183	-0.490075	-0.06395	-0.0195625	-0.0145714
1049	rage:62790	chr2	RhoGEF glutamate transport modulator GTRAP48	Gtrap48	-0.022244	0.09885	0.0773563	-0.0840067	-0.0799167	0.039925	0.00636875	0.0217875	-0.041775	0.0886125	-0.0384	0.0158313	0.00506875	-0.0306833	-0.002925	-0.00128333	0.121862	0.038275	0.0138375
1050	rage:78154	chr2	guanylate cyclase 1, soluble, alpha 3	Gucy1a3	0.082184	0.444367	-0.0916	0.26286	-0.748133	-0.176267	-0.0916929	-0.0789533	-0.0466437	0.141443	-0.0322222	0.108093	0.0474067	0.10974	-0.156018	-0.022	0.176613	0.163975	-0.0282
1051	rage:76642	chr2	guanylate cyclase 1, soluble, beta 3	Gucy1b3		0.0325125	0.0873281	-0.0486667	-0.0669042	0.03655	-0.0102781	0.0175812	0.00976562	0.124959	0.01105	0.00869687	0.0433594	0.0134667	0.04345	-0.0481875	0.0575938	0.0285938	-0.032225
1052	rage:75084	chr12	glucuronidase, beta	Gusb	-0.033675	0.01735	-0.007925	0.0375489	-0.077375	0.009375	-0.0839552	-0.0911031	0.0254927	0.0132896	-0.115437	0.12355	0.0430969	-0.0209778	-0.0150806	-0.00381806	-0.0213	-0.024925	-0.00211667
1053	rage:62025	chr2	glycogenin	Gyg	0.0758904	-0.0487917	-0.135921	0.136573	-0.0834042	-0.0264729	-0.0401729	-0.0415729	0.0588312	0.0218	-0.0270967	-0.0184365	0.0723031	-0.02775	-0.0209028	-0.0338083	0.0350208	0.0156292	-0.0218687
1054	rage:72269	chr4	glycogen synthase 2	Gys2		0.102375			0.0286333	0.0966625	0.235806	0.212262				-0.0034	0.015	-0.149233	0.0241333	0.0211417	0.03805	-0.285712
1055	rage:67539	chr2	granzyme A	Gzma		-0.0779625	0.235369	-0.22781	0.0147625	-0.0493375	-0.0202375	0.0330219	0.0739812	-0.0981031	-0.188835	0.0749688	-0.0218906	0.0440167	0.0174	-0.0593292	-0.259606	0.0893062	-0.0180437
1056	rage:71676	chr2	granzyme K	Gzmk	-0.381346	-0.0454667	0.235987	-0.217631	-0.29645	0.178269	0.11145	-0.256256	0.0656562	-0.0497563	-0.36765	0.17045	0.0710933	0.0395667	-0.0437833	0.0254909	-0.753238	-0.049325	0.021425
1057	rage:81447	chr7	lymphoctye Met-ase 1	Gzmm	0.059575	0.0766	-0.07335	-0.0342636	0.0037	0.0389429	-0.02268	0.0402733	0.00201333	-0.00829333	0.03751	-0.0493	0.0333813	-0.0313833	0.0442333	0.0357917	0.0924	0.12735	-0.0094
1058	rage:62789	chr1	H19 fetal liver mRNA	H19		0.0262375	-0.0822156	0.274843	0.0486542	0.0805562		0.166553	-0.00313125	-0.0252906	-0.066675	0.0895937	0.0363969	-0.0449917	-0.0420625	0.0218292	-0.0349125	0.0184562	-0.0112
1059	rage:67852	chr7	H1 histone family, member 0	H1f0	0.287764	0.126067	-0.630138	0.441147	0.0173167	-0.151775	-0.0458231	0.07442	0.153938	-0.0381625	0.28285	0.06105	0.0151133	-0.0755	0.106292	-0.171733	0.314138	0.245	-0.0082
1060	rage:56652	chr10	germinal histone H4 gene	H1ft		-0.0140583	-0.00461938	0.0720093	0.0881429	0.0263115	0.0179914	-0.0203453	-0.00100906	-0.0417581	-0.0126945	-0.0638042	-0.0381302	0.0386133	0.06326	0.0278875	-0.0964631	-0.0537656	-0.0123238
1061	rage:60667	chr17	H2A histone family, member Y	H2afy	0.0556231	-0.0484667	-0.0525563	0.1415	-0.405218	0.0115188	-0.0291133	0.04226	0.177631	0.0784636	-0.143767	0.237493	0.0664938	-0.0252333	-0.0400333	-0.122833	-0.1168	-0.149675	0.0025375
1062	rage:71360	chr2	H2A histone family, member Z	H2afz		-0.115033	-0.0500615	0.0700289	0.158147	-0.028301	-0.0540531	-0.00189375	0.0123	-0.112254	-0.00294333	0.00641875	-0.0678187	0.146839	-0.0185833	0.057225	-0.0578917	0.00215417	-0.001825
1063	rage:58380	chr10	H3 histone, family 3B	H3f3b	-0.0173383	0.091045	-0.00455469	0.0171653	0.0753787	0.0750619	0.0161041	0.101228	0.0685729	-0.0516818	-0.03727	-0.0448961	-0.00489542	0.0751417	0.0391507	-0.0306181	-0.176438	-0.0146402	-0.0281527
1064	rage:59626	chr6_random	hydroxyacyl-Coenzyme A dehydrogenase/3-ketoacyl-Coenzyme A hiolase/enoyl-Coenzyme A hydratase (trifunctional protein), alpha subunit	Hadha		-0.0528708	-0.0565484	0.00301	-0.126106	-0.00237656	0.0388672	0.0646547	0.0381333	0.0312552	-0.0113808	0.0403698	-0.0362938	0.0199333	0.0268167	0.0131458	0.0321094	0.00927292	-0.0106417
1065	rage:66267	chr6	hydroxyacyl-Coenzyme A dehydrogenase/3-ketoacyl-Coenzyme A thiolase/enoyl-Coenzyme A hydratase (trifunctional protein), beta subunit	Hadhb	-0.0218667	-0.088625	-0.113956	0.234053	0.0785583	0.107287	-0.133988	-0.083025	-0.0225	-0.0157625	-0.18473	-0.245779	-0.0455571	-0.218917	-0.0478	-0.0964455	0.0164	0.0543125	0.02645
1066	rage:79465	chr2	L-3-hydroxyacyl-Coenzyme A dehydrogenase, short chain	Hadhsc		-0.0953	-0.0806604	0.00568222	-0.102956	-0.0313719	-0.0543594	-0.0856167	0.0428094	0.0634365	-0.141347	-0.0765354	0.0882792	0.138789	-0.0266694	-0.220092	-0.0667187	-0.0136271	0.0730167
1067	rage:57534	chr10	hydroxyacyl glutathione hydrolase	Hagh		-0.003975	-0.0477	-0.0244367		0.0372187	-0.0331438	0.0749781	0.0152844	-0.0918781	-0.038935	-0.000221875	0.00636875	0.0567167	-0.00265	-0.0478875	-0.0389	-0.0133937	-0.115456
1068	rage:74154	chr1	hepcidin antimicrobial peptide	Hamp	-0.0481692	-0.0047	-0.0695125	0.0514	-0.0936917	-0.0387063	-0.0846429	-0.0864667	0.0137937	-0.0237562	-0.04477	0.0195067	-0.0523625	0.00281667	-0.077625	-0.0552417	0.0354	-0.0133875	-0.015575
1069	rage:61331	chr2	hydroxyacid oxidase (glycolate oxidase) 3	Hao3		0.0229							0.0674063	0.089175				-0.1033				0.427512
1070	rage:76972	chr10	huntingtin-associated protein 1	Hap1		0.076875	-0.0894219	-0.03659	0.117863	-0.0110656	-0.0469094	0.0922125	0.0173	-0.035875	0.00191	0.0105937	0.02695	0.0683917	0.0260208	-0.0651292	0.191619	0.0187625	0.0336812
1071	rage:58847	chr11	huntingtin-associated protein interacting protein (duo)	Hapip	-0.0897	0.2938	-0.0988	-0.1078								1.4184					0.5722
1072	rage:71176	chr6	hypertrophic agonist responsive protein	harpb64	0.074228	-0.168	0.0686437	-0.0233733	-0.149691	-0.02438	-0.0208133	-0.0359	-0.0487556	-0.404729	0.0980778	0.056125	0.0224687	0.0817667	-0.0366727	0.0462091	0.109887	0.0109	0.05585
1073	rage:66338	chr7	hyaluro synthase 2	Has2		-0.0958625	-0.0321031	0.03931	0.157321	0.0054375	-0.113384	-0.012725	0.0255562	-0.05705	0.067595	-0.0259906	0.0334438	-0.049325	0.01535	0.0465333	0.0510875	0.0456625	0.0898438
1074	rage:60153	chr5	kinesin-related protein HASH	Hash	-0.0140583	-0.188625	0.0433133	-0.0695857	-0.00862727	-0.0382125	-0.0305667	-0.0354063	-0.0406875	-0.0514187	0.09379	0.0675	-0.0304733	0.0226167	0.0496917	0.0258083	-0.0129625	-0.02245	0.052
1075	rage:75124	chr12	kinase substrate HASPP28	Haspp28		-0.151733	-0.0356896	0.0188233	0.0556278	-0.0103896	0.0291323	0.00885937	0.0379281	-0.028825	0.0394317		0.0315354	-0.0134056	-0.0462778	0.00109722	0.0444937	0.0591	0.00699375
1076	rage:58260	chr10	hemoglobin, alpha 1	Hba1		0.0202464	0.116779	-0.196186	0.265212	0.00490469	0.0313332	0.149795	-0.00832095	-0.0370898	0.187349	0.128057	-0.0267347	0.497261	0.0727485	0.0342665	-0.257372	-0.137458	-0.0498161
1077	rage:79300	chr1	hemoglobin, epsilon 1	Hbe1	0.128438	0.00965655	0.0428818	-0.294803	0.511967	0.0785802	-0.088708	0.32804	0.0295563	-0.177022	0.482353	0.0265592	-0.102584	0.173433	0.00325278	-0.00045	-0.0512013	-0.175023	0.113104
1078	rage:55958	chr6	HMG-box containing protein 1	Hbp1		-0.0141125	-0.0088	-0.0356967		-0.028625	0.00681875	0.0536281	-0.0616281	-0.0361781	0.06494	-0.0880781	-0.008525	0.07225	-0.00119167	0.0176	0.0373375	-0.0130375	-0.0023125
1079	rage:62962	chr7	hypertension-related, calcium regulated gene	Hcarg		-0.0491875	-0.271294	0.24168	-0.0156625	0.01085	-0.0133969	0.0222656	0.0243406	0.0118125	0.000825	0.0649844	-7.5e-05	0.00546667	-0.00752917	-0.0564333	0.0217875	0.051225	0.107325
1080	rage:69331	chr3	hemopoietic cell kinase	Hck	-0.0392583	0.11755	0.068275	-0.180064	-0.133862	-0.0930556	0.0587778	-0.0162667	-0.3082	0.0519	-0.0545	0.0635	-0.0731333	0.179567	0.6107	0.366233	0.269	-0.199767	0.19055
1081	rage:67527	chr2	hyperpolarization-activated, cyclic nucleotide-gated potassium channel 1 (HCN1)	Hcn1	-0.003452	-0.099	-0.025	-0.0165636	-0.0572	0.0317	-0.0804692	0.0168875	0.0531937	0.07945	0.03004	-0.0251933	0.0633188	-0.221717	0.0703333	0.00520833	0.0173857	-0.044775	-0.0374125
1082	rage:80294	chr8	hyperpolarization-activated, cyclic nucleotide-gated K+ 4	Hcn4	0.0073	0.044975	0.0526438	0.108113	0.0211364	0.0267125	-0.0409533	0.0196125	0.0273267	-0.050625	-0.02693	-0.002	-0.0593562	0.04475	0.0334667	-0.0187917	-0.126514	-0.0566625	-0.057175
1083	rage:57974	chr10	hypocretin	HcRt	-0.01632	0.075175	0.01145	0.0172067	0.0889167	-0.0748625	-0.0801562	-0.0376	-0.00745	0.0307625	0.0584	0.041875	-0.005025	-0.0959667	-0.0162333	0.0607417	0.0601375	-0.0302375	0.015175
1084	rage:68574	chr15	homocysteine respondent protein HCYP2	Hcyp2	-0.0295423	0.0383208	0.0620229	-0.0966122	0.0125292	-0.00738542	0.0118521	0.0323167	0.00313542	-0.0223729	0.0879333	-0.0305677	0.0197208	0.0405722	0.0495472	0.0288722	0.0395667	0.0536667	-0.027425
1085	rage:78008	chr5	histone deacetylase 1	Hdac1	-0.0396407	0.124725	-0.0266891	-0.0577511	-0.0227049	0.0281396	0.0434099	-0.00535417	0.0733245	0.00674844	-0.100733	0.0714969	0.00920365	0.00632917	0.00845	0.00201806	-0.0808323	0.0623865	0.127682
1086	rage:77383	chr20	histone deacetylase 2	Hdac2	0.0104705	0.037325	0.000653125	-0.0196794	0.0360007	-0.0106505	0.055824	0.134407	-0.103519	0.0586563	0.0416308	0.0407286	0.00649792	0.025975	-0.113067	-0.00678611	0.0166656	-0.000825	-0.062575
1087	rage:78338	chr18	histone deacetylase 3	Hdac3	0.00544783	-0.1303	-0.0265188	0.0562667	-0.0150417	-0.02572	0.06638	0.02365	0.029475	-0.017275	0.050975	-0.00483333	-0.0334071	0.00301667	-0.02696	0.03484	0.065675	0.0144	0.0262375
1088	rage:76696	chr3	histidine decarboxylase	Hdc	0.0954864	0.00526667	0.062825	-0.02007	0.149682	-0.07904	-0.0313733	-0.04895	-0.0573375	-0.0433562	0.0633	-0.245279	-0.02042	0.0265167	0.0228083	0.0754333	0.124475	0.00397143	0.001375
1089	rage:68939	chr10	hepatoma-derived growth factor	Hdgf		0.0704175	-0.07828	-0.0118547	0.0644083	-0.103315	-0.04289	0.12787	0.00971125	0.00164792	0.094226	0.0057275	-0.0135062	0.132917	0.0179517	-0.00755833	-0.0349775	0.0104125	0.0261275
1090	rage:56511	chrUn	hepatoma-derived growth factor, related protein 2	Hdgfrp2		0.0295125	0.0165906	0.0664967		-0.0170437		-0.0147656	-0.0352219	-0.0250063	-0.027825		0.00868125	-0.0384167	0.0032375	0.0107042	0.00583125	0.0353438	-0.0630875
1091	rage:79538	chr1	hepatoma-derived growth factor, related protein 3	Hdgfrp3		-0.0612667	-0.0515208	0.00092	0.00395694	-0.0359208	0.0802719	0.0403042	0.0432625	0.0102844	-0.0317733	0.0346667	-0.0176958	0.0310806	-0.0382958	0.0361194	0.124856	0.0521479	-0.0330229
1092	rage:77977	chr14	Huntington disease gene homolog	Hdh		0.070175	-0.0782063	0.0493233	-0.142217	0.0244594	0.00192812	-0.0119188	-0.035925	0.0393438	-0.067315	-0.04495	0.00369687	0.0436583	-0.0384667	-0.00351667	-0.0517563	0.108325	0.0157437
1093	rage:64883	chr9	lipoprotein-binding protein	Hdlbp		0.105287	-0.00648125	-0.06307	-0.0637917	-0.0455844		0.014725	0.00214063	0.0110219	-0.00256	0.0373781	0.0223437	-0.00853333	-0.0615167	-0.00644167	0.0266	-0.084675	0.00285
1094	rage:61832	chrX	hephaestin	Heph	0.154748	-0.25955	-0.0353357	0.0878273	0.45766	0.02576	-0.0346643	0.108986	0.00855625	-0.0885167	0.0767778	-0.173536	-0.07246	0.0490833	-0.00821818	-0.00266364	0.1174	0.0516857	0.0296857
1095	rage:76761	chr19	homocysteine-inducible, endoplasmic reticulum stress-inducible, ubiquitin-like domain member 1	Herpud1	0.0165042	-0.051225	-0.0178063	-0.0850467	0.046475	-0.0282	-0.0558563	-0.0437563	-0.0069	0.0139063	0.143778	-0.0738625	0.0595313	0.130283	0.026975	0.151227	0.0426125	0.0201875	0.05
1096	rage:78863	chr11	hairy and enhancer of split 1 (Drosophila)	Hes1	0.000288	-0.0573	-0.0260813	0.121187	0.114718	0.0113875	0.0358562	-0.0558375	-0.0210437	-0.0007875	0.05014	0.0284667	-0.0483562	0.00151667	0.070375	-0.01655	-0.0243125	0.195688	-0.182787
1097	rage:65236	chr5	hairy and enhancer of split 5 (Drosophila)	Hes5	0.0112613	-0.0494863	0.00677281	0.057268	-0.166666	0.0300097	-0.0229434	-0.100397	0.0757878	0.0501569	-0.0814265		-0.0155797	0.0591242	-0.0200775	-0.0739333	-0.0739212	-0.0425525	0.09167
1098	rage:76343	chr8	hexosaminidase A	Hexa	-0.0450808	0.0134	-0.0340875	-0.01148		-0.0054625		-0.0643656	0.0447031	0.0228094	-0.004625		0.0196875	-0.0492667	0.0572375	-0.0429458	0.0245563	-0.04155	-0.0250625
1099	rage:73729	chr6	Hfb2 protein	Hfb2		-0.0480875	-0.193025		-0.163296	-0.0099875	0.0220594	-0.122522	-0.107994	-0.0557187	-0.034695	-0.0565656	-0.0343531	-0.0763333	-0.0563167	-0.0251125	-0.012875	0.0641375	-0.00890625
1100	rage:69505	chr17	hemochromatosis	Hfe	0.098	-0.160267	-0.103325	0.161144	0.0447833	-0.0642	-4e-05	0.077725	0.03052	0.0100625	0.08858	0.168981	0.01502	0.0901333	0.0892833	-0.00704167	0.117763	-0.109175	-0.001625
1101	rage:60608	chr17	HNF-3/forkhead homolog-1	Hfh1	0.132136	-0.0666	-0.278673	0.145553	0.0238667	-0.00023125	-0.032925	0.0842625	-0.0230625	-0.0238937	0.05143	-0.0331938	0.09768	-0.02735	0.0097	-0.00334167	0.0754125	-0.247675	-0.0133875
1102	rage:69663	chr1	hematopoietically expressed homeobox	Hhex		0.094325	-0.1191					0.179756	0.0261562	0.0838437	-0.01599		0.00535937	0.171167	0.0297917	0.0740833		0.226437	0.133963
1103	rage:68407	chr4	3-hydroxyisobutyrate dehydrogenase	Hibadh		-0.0379	-0.0452344	0.151787	0.0263792	-0.0218344	-0.128134	-0.123631	0.0115812	0.066075	0.06359	-0.221384	0.0248406	-0.0915333	0.125221	-0.0350958	-0.0254	0.053675	0.0308563
1104	rage:82158	chr6	hypoxia inducible factor 1, alpha subunit	Hif1a		-0.0925375	-0.0511094	-0.0349967	0.00476667	-0.0217312	-0.0239313	0.0295531	-0.0337531	0.001875	-0.025545	-0.091725	0.0048125	0.0367833	-0.05045	-0.0330333	-0.018675	0.0243813	-0.0149625
1105	rage:74238	chr8	hypoxia induced gene 1	Hig1	-0.121052	-0.103194	0.0930594	-0.149334	-0.0916486	0.060251	0.0179797	-0.128863	-0.00813125	0.0717432	-0.0630617	-0.029126	0.024874	0.0130097	0.100828	-0.100133	-0.125519	0.0139562	0.147156
1106	rage:59969	chr1	histidine triad nucleotide binding protein 4	Hint4	0.0190731	0.039225	-0.0105571	-0.2158	-0.0362167	-0.104562	0.0160437	0.0486687	0.00543125	2.5e-05	0.04458	0.052125	0.0366313	0.069	0.0240167	0.107975	0.032575	0.128863	-0.058075
1107	rage:80235	chr3	homeodomain-interacting protein kinase 3	Hipk3	-0.094108	0.11685	0.00543125	0.01652	-0.130742	-0.0412	0.0708438	-0.0079875	-0.0463688	0.0883813	-0.01912	0.00575	0.0146375	-0.0457333	-0.0123167	-0.0260333	0.061275	0.1454	0.0490375
1108	rage:78997	chr1	zinc finger protein HIT-39	Hit39	-0.0291792	-0.063575	0.040325	-0.114247	-0.19032	0.0514933	0.122973	-0.0145813	-0.0846867	-0.0046375	-0.0685	-0.155414	-0.0350875	-0.0403167	-0.00209167	0.00133636	-0.0385625	-0.0191875	-0.101962
1109	rage:80210	chr16	zinc finger protein HIT-40	Hit40		0.01895	0.0335063	-0.00748667	-0.0372417	0.0029	-0.0186187	0.036225	0.0448125	0.0111219	-0.015025	-0.0949906	0.0251656	-0.0672417	0.149896	0.0465125	0.0109875	-0.0268	-0.070775
1110	rage:70211	chr17	human immunodeficiency virus type I enhancer-binding protein 1	Hivep1	-0.028672	-0.0837333	-0.0220375	0.0326462	0.0152333	-0.0777333	0.118481	-0.0416	-0.0185062	0.0515437	-0.0669778	-0.0970867	-0.0419267	0.00536667	-0.035075	0.0534417	-0.0108375	0.0354857	-0.101225
1111	rage:60393	chr1	human immunodeficiency virus type 1 enhancer-binding protein 2	Hivep2	0.00430417	-0.0028	0.0504267	-0.0638462	0.0801	0.0422467	-0.0261857	-0.024925	-0.0258062	-0.021875	-0.2106	-0.00845714	-0.111731	-0.0448667	0.0066	-0.0206636	-0.058975	0.0576	-0.0134375
1112	rage:66291	chr20	major histocompatibility complex, class II, DM alpha	Hla-dma	-0.0249077	-0.046375	0.00725625	0.0773	-0.0105833	-0.0103719	0.0171437	0.0159156	0.00765937	0.00348125	-0.011395		0.006025	-0.00901667	0.00411667	-0.02055	0.0565563	0.0235062	-0.0147
1113	rage:69916	chr20	major histocompatibility complex, class II, DM beta	Hla-dmb	-0.278296	0.02415	0.380456	-0.401507	0.0206	0.413873	0.140444	-0.0303125	-0.07075	0.0741125	0.05482	-0.00865	-0.00286667	-0.0383167	-0.0397833	-0.056825	0.08315	-0.0518375	0.0513625
1114	rage:81313	chr8	hydroxymethylbilane synthase	Hmbs	0.0313923	-0.21125	0.0390813	0.0114267			-0.11055	-0.00910625	-0.0039375		0.06275		0.0019875	0.0567833	0.070975	-0.0327417	0.0555875		-0.0766875
1115	rage:61051	chr1	high mobility group box 1	Hmgb1	-0.0324816	-0.0385132	0.0711625	-0.00298673	0.0725017	-0.0103845		-0.0169875	-0.0142875	0.0892451	-0.0227658	-0.0496911	0.00252864	-0.00116515	0.0103053	-0.0203614	0.0314432	-0.0956848	0.124799
1116	rage:79548	chr16	high mobility group box 2	Hmgb2		0.07315	0.0441	-0.0814433	-0.0637792	0.00789375	0.0591125	0.0672625	0.0329844	0.0044125	0.03453	-0.02775	0.0151281	0.1219	0.0142875	-0.0302125	-0.0110688	0.00639375	-0.0213688
1117	rage:65916	chr5	3-hydroxy-3-methylglutaryl CoA lyase	Hmgcl	-0.015225	-0.0472625	-0.0321531	0.103239	-0.0253222	0.0130469	-0.0814146	-0.0247302	0.0124062	0.0143198	0.00376833	-0.0222594	0.0454865	-0.0285222	0.0407972	0.00639722	-0.0675167	0.0418	-0.0149125
1118	rage:74657	chr2	3-hydroxy-3-methylglutaryl-Coenzyme A reductase	Hmgcr	-0.0112712	0.0783375	0.0656875	-0.03895	-0.0139292	0.0447969	0.0249125		0.00129375	-0.0429406	-0.009575		-0.0328688	0.0426083	-0.00514167	-0.0140167	-0.0580188	0.0213563	-0.00865
1119	rage:79758	chr2	3-hydroxy-3-methylglutaryl-Coenzyme A synthase 1	Hmgcs1		-0.0058625	-0.0364844	-0.122127	-0.0787792	-0.0936906	-0.145194	-0.0930375	0.0317031	-0.0498875	-0.021085	0.0087875	0.0327469	-0.104617	-0.358167	-0.0184542	-0.036425	-0.615981	0.0123375
1120	rage:55712	chr2	3-hydroxy-3-methylglutaryl-Coenzyme A synthase 2	Hmgcs2		-0.216087	0.0953344	-0.0879667	-0.0686333	0.195559	0.1715	-0.012425	0.0190875	0.0489594	-0.110655	-0.0273656	0.146441	-0.131733	0.0282458	-0.0100125	-0.045475	-0.488206	0.00579375
1121	rage:70998	chr10	hyaluro mediated motility receptor	Hmmr	-0.0200696	0.033275	-0.0137	-0.0182818	0.14414	-0.06892	0.0722286	0.130781	0.0636562	-0.1189	0.0785889	0.0823	0.0567187	0.165217	-0.0427417	0.0194833	-0.0287	0.0146429	-0.1074
1122	rage:72368	chr10	heme oxygenase 2	Hmox2		0.0163562	-0.0139339	-0.028475	0.0259125	-0.0380219	0.0689453	0.0180328	0.0569797	-0.00141406	0.0240175		-0.0187703	-0.0166208	0.0269333	-0.00221667	-0.0360719	0.0721906	-0.0835781
1123	rage:70736	chr3	histamine N-methyltransferase	Hnmt	0.00165417	-0.0705333	0.0649071	-0.0141846	-0.0339167	0.00208	0.013575	-0.0348867	0.00925714	0.115108	0.0639111	-0.00193333	-0.0603687	-0.0304667	0.0463364	0.14575	-0.142988	0.223543	-0.146529
1124	rage:75197	chr10	heterogeneous nuclear ribonucleoprotein H1	Hnrnph1		0.203688	-0.0217177	0.000846667	-0.0329361	0.012901	0.0503063	-0.00936562	-0.0204031	0.0485313	0.0423	0.0362406	0.056301	-0.0568389	-0.0709181	0.0566097	0.126604	0.100927	0.00796875
1125	rage:73022	chr7	heterogeneous nuclear ribonucleoprotein A1	Hnrpa1	-0.012752	-0.122925	0.146747	-0.120927	0.1249	0.138725	-0.100863	0.0498063	0.0565533	-0.115625	-0.05485	-0.0532067	-0.0228812	-0.00281667	0.0186083	-0.0378583	0.0137625	-0.223137	-0.097575
1126	rage:55322	chr14	RNA binding protein p45AUF1	Hnrpd	-0.0226808	0.07515	-0.0116469	-0.03751	-0.180113	0.0225156	0.104162	0.028775	-0.0104344	0.0452594	-0.024715	0.0827063	0.0254781	-0.0346417	0.0145958	-0.0463708	-0.0219187	0.0302062	0.010375
1127	rage:79761	chr1	ribonucleoprotein F	Hnrpf		-0.0404417	-0.0523297	-0.0493144	0.0535792	0.0600203	-0.075151	-0.0489552	-0.00219635	-0.0493333	-0.0262733	-0.0585979	0.0041401	0.0639222	-0.0416132	0.0128785	-0.0228531	-0.0119844	0.0109125
1128	rage:71997	chr17	heterogeneous nuclear ribonucleoprotein K	Hnrpk	0.0442689	0.0023	-0.151336	0.0658678		-0.00731146	-0.0520672	-0.0036151	-0.0361349	-0.00216354	-0.007315	0.146218	0.0590313	-0.0203708	-0.0117819	-0.0187014	0.0606198	-0.0248021	0.0491021
1129	rage:55692	chr1	heterogeneous nuclear ribonucleoprotein L	Hnrpl			-0.0559125	0.0466633	0.0421583	-0.0581031	0.0151719	-0.014	-0.0139063	-0.0261969	0.006955	-0.0452469	0.0205687	0.046475	0.0249083	-0.080025	-0.0041625	-0.0797063	-0.00104375
1130	rage:73357	chr7	heterogeneous nuclear ribonucleoprotein M	Hnrpm	-0.0136319	-0.0387987	0.0702319	-0.0296771	0.0510647	0.0151194	-0.000680625	-0.0174652	0.0121355	-0.0309894	0.013707	-0.0981219	-0.01212	-0.0199867	0.0140308	0.0231783	0.00107375	0.0474302	-0.0610387
1131	rage:67811	chr13	transporter protein; system N1 Na+ and H+-coupled glutamine transporter	Hnrpu	-0.0423971	0.0233417	0.0053224	-0.016525	-0.133365	-0.0284411	0.0447677	-0.0208896	0.0222703	-0.0155781	-0.0027175	-0.0267354	0.0126807	0.0680208	-0.0585681	-0.00388958	0.00796979	-0.0243656	0.0271969
1132	rage:72584	chr16	homer, neuronal immediate early gene, 3	Homer3	0.245162	0.15075	0.020975	0.0235	0.0156	-0.0825125	0.157711	-0.04626	-0.37768	-0.290583	-0.0334	0.481575	-0.184325	-0.6018	-0.67045	1.03255	0.2588	0.05195	-0.0209
1133	rage:55871	chr4	homeobox A2	Hoxa2	-0.00395	-0.153275	-0.0115312	-0.131593	-0.0491	-0.0227643	0.03996	-0.0277	-0.0368733	-0.00957857	-0.0380778	0.0747846	0.007775	-0.0137667	-0.0807818	-0.0074	0.0322429	-0.0641	0.0220875
1134	rage:77267	chr4	homeo box A5	Hoxa5	-0.0502423	-0.0087125	0.05895	-0.14052	-0.239367	-0.0286031	-0.00214375	0.00340937	0.00897188	0.0438688	-0.010885	0.0344844	-0.0398594	-0.024075	0.00292917	-0.0324917	-0.0487562	0.0416562	0.00765
1135	rage:60980	chr7	homeo box C6	Hoxc6	0.0593571	0.106533	-0.0555214	-0.0511636	0.06899	0.0444467	0.0419929	0.19785	0.0606667	-0.0913167	0.1324	0.0152929	0.0618813	-0.0326667	-0.00790833	0.0003	0.216413	0.1192	0.0085125
1136	rage:58127	chr7	HP33	HP33	-0.0693	0.059725	0.028475	0.0610714	-0.166192	0.0349813	-0.0472062	-0.0977533	0.0604813	0.0787	-0.07867	0.0254438	-0.015925	-0.0610167	-0.0294333	-0.0133167	-0.135813	-0.0783625	-0.0027625
1137	rage:67827	chr5	hippocalcin	Hpca	-0.044692	0.046125	-0.0312562	0.0726933	-0.038225	-0.072825	0.0266812	-0.0216313	-0.079	-0.0195938	-0.0034	-0.0304875	0.0298375	-0.0562	0.0119417	0.0431833	0.0266625	0.15505	-0.0853
1138	rage:65042	chr10	HCF-1 beta-propeller interacting protein	Hpip	-0.00618077	-0.0533875	0.0058625	0.01741	0.0199833	-0.126359	0.0296625	-0.00477813	0.0278906	-0.0135688	0.0074		-0.0306594	0.000375	0.0234083	-0.0494375	0.00695625	0.0551875	0.0111188
1139	rage:71072	chr1	hepsin	Hpn	0.025812	-0.2074	-0.139206	0.00572667	-0.119375	-0.0060375	-0.0882437	0.0466438	0.005225	0.0856562	0.10239	0.0536437	0.0253188	0.0378	0.0656833	-0.023425	0.0035625	0.117038	0.0281625
1140	rage:80478	chrX	hypoxanthine guanine phosphoribosyl transferase	Hprt		-0.0637667	-0.0559266	0.06446	0.0203542	0.0880766	-0.0741859	-0.0317469	0.0400328	-0.0167875	-0.054945	-0.00155	0.00476719	-0.0110917	0.00573542	-0.0466187	0.0132344	0.000941667	-0.00374062
1141	rage:74720	chr1	Hermansky-Pudlak syndrome 1 homolog (human)	Hps1	0.128192	0.01635	-0.193713	0.200553	0.0837333	-0.00850667	-0.0079	0.01936	0.0146	-0.00968125	0.05376	0.0573187	0.0063375	-0.0189	0.0261417	0.0491917	0.007075	-0.0222375	-0.0209625
1142	rage:76759	chr14	heparanase	Hpse	0.00115321	0.035125	0.101549	-0.139407		0.00121563	-0.0938719	0.0427167	0.0137865	-0.0146281	-0.00612833	-0.0252823	0.0122	-0.0338667	-0.00838056	0.0183861	0.09465	0.0123354	-0.0823792
1143	rage:73916	chr15	hairless	hr	0.050144	0.014075	0.00593125	0.0772133	0.0405	-0.01845	-0.098	0.0476562	-0.0457062	0.0463	0.04683	0.159494	0.0185	-0.0441	0.0423917	0.0434833	0.121237	-0.077575	0.089975
1144	rage:64673	chr1	heterogeneous nuclear ribonucleoproteins methyltransferase-like 2 (S. cerevisiae)	Hrmt1l2	-0.0140308	-0.072125	0.0833625	-0.369593	0.226867	-0.0423375	-0.0588875	0.197587	0.0499125	-0.0879938	0.24077	-0.0520188	0.00109375	0.09565	0.0803417	0.072175	0.035325	-0.0391625	0.04475
1145	rage:64854	chr7	heat-responsive protein 12	Hrsp12		-0.0545125	-0.0620281											0.228817		-0.0271667			0.0912375
1146	rage:82132	chr14	heparan sulfate (glucosamine) 3-O-sulfotransferase 1	Hs3st1		-0.0187667	-0.0639792	0.00391778	-0.0137819		-0.075249	0.0167625	0.0194208	-0.0876875	-0.018785		-0.0229771	-0.0529889		-0.0139236	-0.0416729	0.0630792	0.0731646
1147	rage:76430	chr19	heat shock factor binding protein 1	Hsbp1	0.0512583	0.055475	-0.121413	0.0863133	0.0575556	0.0351538	0.0309462	0.00928571	0.0235938	-0.0472	-0.0320778	-0.119257	0.0502429	-0.0608167	-0.0014	-0.15645	-0.188871	0.22665	0.0589429
1148	rage:68823	chr13	hydroxysteroid 11-beta dehydrogenase 1	Hsd11b1	0.000896154	-0.1448	-0.0485688	-0.0608467	0.0149917	-0.0736133	0.00079375	0.0145438	-0.016375	-0.04824	0.04515	0.0938	0.043275	0.0426667	-0.00279167	-0.076075	0.0098125	-0.0427375	0.0261875
1149	rage:71748	chr19	hydroxysteroid 11-beta dehydrogenase 2	Hsd11b2	-0.01105	-0.0392	0.0709467	0.0361357	-0.0837417	-0.0347867	-0.03552	-0.10192	-0.09885	0.0860467	0.0135667	0.0184467	0.03254	-0.04605	-0.125758	-0.0383545	-0.0062	0.183825	0.0614125
1150	rage:79921	chrX	hydroxysteroid (17-beta) dehydrogenase 10	Hsd17b10	0.0032913	-0.167175	-0.0549857	0.297121	-0.0120583	-0.054225	-0.0370062	-0.0652875	0.128406	0.077625	-0.09667	0.0670867	-0.07855	-0.102167	0.037075	-0.0598	-0.0236375	-0.062725	-0.016775
1151	rage:64314	chr19	17-beta hydroxysteroid dehydrogenase type 2	Hsd17b2	-0.0292957	0.143925	0.0302769	0.0549231	-0.184583	0.0260188	0.181721	0.0106067	0.0691625	-0.0581143	-0.115388	0.00852	-0.0128688	0.0545333	-0.035275	0.00807273	-0.172467	0.0117125	-0.0129857
1152	rage:64119	chr18	peroxisomal multifunctional enzyme type II	Hsd17b4	-0.0252865	-0.006	0.0284063	-0.0534733	0.0325083			-0.0344563	-0.0195438			-0.0007375	0.0194781	-0.0298167	-0.00379167		-0.0396125	-0.0605125	-0.0125375
1153	rage:81955	chr13	hydroxysteroid dehydrogenase 17 beta, type 7	Hsd17b7	-0.06965	-0.027575	0.0862	-0.0740857	-0.1937	-0.05195	0.1295	-0.0510062	-0.05176	0.0906308	-0.05541	-0.0037875	0.0020875	-0.106833	0.0698333	0.0107417	-0.085825	-0.025675	-0.0864833
1154	rage:75256	chr2	hydroxy-delta-5-steroid dehydrogenase, 3 beta- and steroid delta-isomerase 1	Hsd3b1	0.0603962	-0.067325	0.0513	0.0133667	0.199009	0.0365062	-0.225238	-0.0376812	-0.0722125	-0.0187187	0.15109	-0.0151687	0.0158063	0.1606	0.028575	-0.0659333	0.0885125	-0.535175	-0.130625
1155	rage:69340	chr7	heat shock transcription factor 1	Hsf1	0.00585769	-0.0032625	0.0440625	-0.0999233	0.0463917	-0.0006125	-0.00914688	0.041025	-0.0517469	-0.0379094	0.089865	-8.75e-05	-0.00126875	0.00258333	0.0113167	0.0296208	0.0485063	0.0290375	0.00130625
1156	rage:62162	chr20	heat shock factor 2	Hsf2	-0.0267136	-0.046925	0.121138	0.0582333	-0.0178	0.0800467	0.051475	-0.0692857	-0.03296	-0.0988267	0.0195333	-0.0338875	0.0247857	-0.000116667	-0.0355833	-0.00222727	-0.034175	-0.0259625	-0.017425
1157	rage:67902	chr9	heat shock protein 60 (liver)	Hsp60		-0.108717	-5.20833e-05	0.04969	0.0381972	0.0522229	-0.0593854	-0.0680083	-0.0254854	-0.0369375	-0.05303	-0.0331625	-0.0114385	0.0216056	-0.0283611	0.0186583	-0.045	0.0593167	0.04445
1158	rage:72865	chr20	heat shock 70kD protein 1A	Hspa1a	-0.0174923	0.0166187	-0.0660922	0.0172317	0.000788194	0.0352063	0.00678281	-0.0887219	-0.0818375	-0.0179365	0.0458525	0.0238937	-0.004175	-0.0218458	0.0172083	0.0396687	-0.0485594	-0.0181219	0.0522823
1159	rage:63940	chr10	heat shock 70 kDa protein 4	Hspa4	-0.0935412	-0.7671	-0.00082	-0.246267	-0.06865	-0.189189	0.12675	-0.083	0.192825	0.213433	-0.0397	-0.3213	0.2328	0.18005	0.07885	-0.0928286	0.5353	0.0752	-0.15124
1160	rage:81079	chr3	heat shock 70kD protein 5	Hspa5		-0.0874	0.130294	-0.189503	0.163754	0.0956531	-0.0339875	-0.0493	-0.0139781	-0.114966	0.051585	-0.0652187	-0.0387594	0.0395583	-0.0244458	-0.0186042	0.0602562	-0.311319	-0.040525
1161	rage:65850	chr12	heat shock 27kDa protein 1	Hspb1		0.141437	-0.0334375		-0.151529	0.052075	-0.0290375	-0.041	-0.0259906	-0.00245937	0.040305	-0.00888437	0.0130812	-0.0438583	0.0346792	-0.0452792	-0.0586937	-0.013925	-0.0285687
1162	rage:80783	chr2	heat shock 27kD protein family, member 3	Hspb3	-0.0327955	-0.12	-0.0209867	-0.0199786	-0.0158091	-0.00474	-0.0671846	-0.0974067	0.0421938	0.0477375	-0.12232	-0.0231357	0.0625267	0.0285167	-0.0122636	-0.009	0.0061875	-0.132975	-0.0658857
1163	rage:62853	chr5	heat shock 27kD protein family, member 7 (cardiovascular)	Hspb7	-0.063748	0.045575	0.0963125	-0.0982286	-0.208145	-0.07352	0.0540267	0.08685	-0.0009125	0.0526143	-0.08175	-0.0204533	-0.0920437	0.113467	-0.053375	0.0138909	-0.012825	-0.094175	0.0564875
1164	rage:66607	chr1	hsp70-interacting protein	Hspbp1		0.021225	0.0304469	-0.0401333	0.000783333	0.0058125	-0.0348469	0.0218031	0.0858469	0.0574813	0.04464	0.0708219	-0.000971875	-0.015675	-0.00560833	0.0094875	-0.0013875	0.0757	-0.00110625
1165	rage:65476	chr6	heat shock protein 1, alpha	Hspca		-0.150595	0.0485538	-0.17874	0.337888	0.238555	0.0121784	-0.0322341	-0.156784	-0.141814	0.017473	-0.0745762	0.00334781	0.0407233	-0.0938529	-0.0719229	-0.176887	-0.0601213	0.0171887
1166	rage:61815	chr9	heat shock 10 kDa protein 1	Hspe1	-0.0313923	0.099275	0.118613	-0.06638	-0.113467	-0.0356063	0.0871312	0.0127125	-0.00768125	-0.0704933	-0.03487	0.100363	-0.0097125	0.092	-0.0957417	-0.0666167	0.1495	-0.1443	0.0459375
1167	rage:70393	chr8	5-hydroxytryptamine (serotonin) receptor 3a	Htr3a	0.00192917	-0.185533	0.0196937	0.0543267	-0.140209	-0.100279	0.0317071	0.0948333	-0.0212667	0.0154867	0.105544	0.108367	-0.109813	0.0213667	0.02835	-0.0686667	0.0509625	0.0351125	0.288788
1168	rage:82725	chr5	RNA binding protein HuB	Hub	-0.036312	-0.031475	0.0577	0.0337857	-0.0955	-0.0132333	0.0612062	0.0584154	0.04275	-0.0631455	-0.0185444	0.106236	0.0246563	0.0462167	-0.0177273	-0.0297417	0.0359143	-0.151329	-0.0492125
1169	rage:80165	chr8	hyaluronidase 2	Hyal2	0.0401308	0.0151125	0.0165188	0.0304633	0.0949208	-0.0623094	-0.00426563	-0.0309938	-0.0155812		0.13067	0.0266563	0.00269062	0.0144417	-0.0578167	-0.00749583	0.0476938	-0.0316688	0.00023125
1170	rage:74268	chrX	implantation-associated protein	IAG2		0.295275	0.0336687	-0.00514	-0.161775	-0.0524344	0.00424375	0.0550781	-0.0534031	-0.0214844	-0.04599	0.00648125	0.0333594	0.0358833	0.0473458	0.0114167	-0.0459062	-0.0832563	0.0033625
1171	rage:72996	chr4	immune associated nucleotide 4 like 1 (mouse)	Ian4l1	-0.059312	0.04155	0.0769625	-0.110287	-0.0452909	0.0340688	0.064125	-0.00260625	0.0699313	0.076375	0.02589	-0.09776	0.0182437	-0.0334667	0.00808182	0.0274833	-0.0232125	0.0958	-0.0945
1172	rage:76733	chr14	integrin binding sialoprotein	Ibsp		0.0430146	0.00212031	-0.0419883	-0.178208	0.0113307	0.0341484	0.00610104	-0.0224104	0.0527687	-0.0515717	-0.0309724	0.0284609	0.00690694	0.0170701	-0.0147771	-0.0967281	0.0777385	0.114785
1173	rage:69558	chr4	islet cell autoantigen 1, 69 kDa	Ica1	0.0648739	-0.0475	-0.0509438	0.04932	-0.112358	-0.076625	0.0380333	-0.009725	-0.02246	-0.04856	-0.00881	-0.0169063	-0.00473333	-0.06945	-0.0191417	0.006925	-0.0597875	0.0895375	-0.0099125
1174	rage:66009	chr8	intercellular adhesion molecule 1	Icam1	-0.0197058	-0.024175	0.0615344	-0.179327		-0.0419687	0.0125625	-0.0389438	-0.0342063	0.0144875	0.26167		0.0158062	-0.00724167	0.05475	-0.025425	-0.0211937	-0.0652375	-0.0235687
1175	rage:67884	chr8	intestinal cell kinase	Ick		0.030825	0.0673281	-0.0555767	0.326771	0.0920312	-0.027925	0.133597	-0.00280938	-0.103216	-0.03303	-0.00952813	-0.0554406	0.149467	-0.016075	0.0159042	0.021675	-0.021075	0.00831875
1176	rage:65498	chr3	Inhibitor of DNA binding 1, helix-loop-helix protein (splice variation)	Id1	0.0406096	0.1234	0.00594687	0.07049	0.081275	0.0544781	-0.009225	0.099275	-0.0282	-0.0501062	0.07603	0.0109844	-0.0367531	0.0458667	0.00455417	0.0359542	-0.0235062	0.00544375	0.0131562
1177	rage:58979	chr6	Inhibitor of DNA binding 2, domit negative helix-loop-helix protein	Id2		-0.0346875	0.0797969	-0.0264467	0.0576875	-0.0240781	-0.0290219	0.0404625	0.0744875	-0.0325219	-0.06287	-0.0505562		0.177825	0.0288792	0.00670417	-0.13525	0.0774688	0.0428188
1178	rage:82522	chr5	Inhibitor of DNA binding 3, domit negative helix-loop-helix protein	Id3			0.0759667	0.00468444	-0.0355444		0.0518521	0.103813	0.0641958	-0.0741021	0.0261567	0.0126812	-0.0047125	0.00509444	0.00466111	-0.051975	0.2142	0.0842625	0.0932125
1179	rage:77096	chr17	inhibitor of DNA binding 4	Idb4		-0.103212	-0.0864823	0.0918989	-0.0669333	0.014601	-0.0382094	-0.150767			0.00183		-0.00616771	-0.0322222	0.0458736	0.00750694	0.151075	0.0879417	-0.00922292
1180	rage:56642	chr1	insulin degrading enzyme	Ide	0.0305103	0.0131167	-0.0240927	0.00163778	0.0251417	-0.016526	0.0293896	-0.00664896	0.0768958	0.0114521	0.131182	0.0738156	0.0817771	0.0164083	-0.0136806	-0.0124458	-0.0255125	0.0863917	0.0192312
1181	rage:57875	chr9	isocitrate dehydrogenase 1	Idh1		-0.14543	-0.0936525	0.102802	0.0249813	0.0918088	0.0279622	0.0663471	0.0760625	-0.00328167	-0.03447	0.0597341	-0.0467515	0.0639117	-0.0269292	0.0541971	-0.0684456	0.0210229	-0.00978875
1182	rage:82809	chr8	isocitrate dehydrogenase 3 (NAD+) alpha	Idh3a	-0.0419053	0.0554905	-0.0585804	-0.00469333	-0.047944	0.0765571	0.00554732	0.01275	0.0714295	-0.0151679	0.00960571	-0.0123036	-0.000479613	-0.0636143	0.0339333	0.0396988	-0.0261661	-0.0683768	0.02365
1183	rage:79417	chrX	isocitrate dehydrogenase 3, gamma	Idh3g	-0.0528135	-0.0510375	0.0220031	-0.04172	-0.0870083		0.0756344	-0.0145969	0.0338594	0.0511219		-0.0364156	0.0420156	0.0565333		0.0613208	0.151644	0.115912	0.0510375
1184	rage:77700	chr17	isopentenyl-diphosphate delta isomerase	Idi1	-0.018792	-0.04755	-0.03318	-0.0111667	-0.1148	-0.0358813	-0.079025	-0.0750813	-0.0137312	0.0551188	0.01346	-0.103463	-0.056725	-0.10035	-0.00218333	0.00861667	-0.101557	0.074325	-0.0108875
1185	rage:56473	chr6	interferon, alpha-inducible protein 27-like	Ifi27l	-0.102965	0.10535	0.198691	-0.187537	0.0679667	-0.0430563	-0.00875625	0.0739687	0.252688	0.116303	0.030905	0.0327156	0.0546281	-0.000833333	0.0143708	-0.0663458	0.1262	-0.309637	0.0341
1186	rage:71857	chr1	interferon induced transmembrane protein 3-like	Ifitm3l	0.0612923	-0.00243333	-0.0667417	0.0196778	0.151699	-0.00850208	0.0544833	0.137827	0.0105292	-0.112486	0.0872467	-7.60417e-05	-0.0303719	0.0761444	0.027625	-0.0275264	-0.0637583	0.0651958	-0.00631667
1187	rage:82290	chr1	interferon gamma receptor	Ifngr	0.1503	0.259975	0.0104	0.05	-0.30172	-0.0323	-0.0107417	-0.0560455	-0.119533	-0.0879444	-0.0155333	0.00528462	-0.0254	-0.165783	-0.0087	-0.0578182	0.208386	-0.191788	0.245825
1188	rage:70524	chrX	immunoglobulin binding protein 1	Igbp1		0.0451083	-0.00745833	0.0668522	-0.124453	-0.00340208	0.0646687	-0.0206406	0.000585417	0.0288479	0.01128	-0.0478167	0.0121396	0.02755	-0.0144083	-0.00458056	-0.0312292	0.0337667	-0.0280458
1189	rage:77447	chr1	insulin-like growth factor 2	Igf2	0.110462	-0.0225062	-0.0186323	-0.0146261	0.162685	-0.0224745	0.0447245	0.268561	0.00114531	0.00710417	0.369273	0.0541474	0.0247469	0.01665	-0.0210437	0.0240979	0.482114	0.02105	-0.0281771
1190	rage:71957	chr1	insulin-like growth factor 2 receptor	Igf2r		0.0237958	0.050349	0.0597111	-0.05355	-0.000636458	0.0260781	0.0888875	-0.0137083	0.00334688	0.00289	-0.0387208	0.0774125	0.0693333	0.0125181	0.0607306	-0.051175	-0.133188	0.103158
1191	rage:67951	chr14	insulin-like growth factor binding protein 1	Igfbp1		0.0021125	-0.0367094	-0.0107433	-0.127771	0.0382313	0.0846469	0.0253406	-0.0502063	-0.00954687	-0.058775	-0.0625469	0.00908125	-0.1622	0.0246833	0.0268625	0.0150687	0.0077	0.0023625
1192	rage:56738	chr9	insulin-like growth factor binding protein 2	Igfbp2	0.0687818	0.101825	-0.0611533	0.133993	-0.11905	-0.0216375	-0.0946813	-0.0114333	0.0002375	0.0201187	-0.0738	0.0025125	0.0202563	0.0192833	-0.00885833	-0.0392083	-0.03185	0.0392	0.023025
1193	rage:77532	chr14	insulin-like growth factor binding protein 3	Igfbp3	-0.0159276	-0.0586688	-0.0394323	0.0889794	-0.0587896	0.013951	-0.0286349	-0.0169135	0.068113	-0.011187	0.162601	-0.0373995	-0.0890411	0.0314	-0.0769333	-0.00979167	-0.0363604	0.0578	-0.0127896
1194	rage:74604	chr9	insulin-like growth factor-binding protein 5	Igfbp5	-0.00374502	0.116255	0.0642291	-0.00424492	-0.0855223	0.0235282	-0.0320609	-0.00409022	-0.0270865	0.0361263	-0.0520422	0.0303267	-0.0123098	0.0169426	-0.0167933	-0.0253407	0.0204389	0.063075	-0.0589361
1195	rage:73782	chr7	insulin-like growth factor binding protein 6	Igfbp6		0.0741875	0.0913906					-0.0160281	0.121578	-0.0118938			0.0236719	0.1496	-0.108542	-0.0922542	0.00885	-0.0333563	0.265831
1196	rage:60057	chr1	immunoglobulin mu binding protein 2	Ighmbp2	-0.0784957	-0.1836	-0.0324182	0.008125	0.0885333	0.09025	0.02905	-0.00469375	0.0358938	-0.0524562	0.170138	0.0104923	-0.0643333	-0.0326	-0.0402	0.0495417	0.050025	0.140525	-0.08538
1197	rage:58276	chrX	immunoglobulin superfamily, member 1	Igsf1		-0.0772625	-0.141877	0.0362811				0.0316188	-0.141455	0.170811	0.0563733	0.0710333	-0.0139115	-0.00833611	0.0694597	-0.00317778	-0.0281625	0.111715	0.0103146
1198	rage:70133	chr9	indian hedgehog homolog, (Drosophila)	Ihh	-0.126056	0.152333	0.190888	-0.226386	0.30825	-0.103562	-0.204027	-0.0470769	0.0615083	0.145846	-0.0304125	0.0216889	0.129545	0.4926	-0.515233	-0.0905857	-0.0720143	-0.015025	0.14155
1199	rage:78652	chr8	inositol hexaphosphate kinase 1	Ihpk1	-0.0109808	-0.046325	-0.0447125	0.0849567	0.0013125	-0.029475	-0.0754656	-0.0231688	-0.0142938	0.0290094	0.02192	-0.101803	0.0348281	-0.0423333	0.019875	-0.0163833	-0.023825	0.0115875	0.0092125
1200	rage:55953	chr5	inhibitor of kappa light polypeptide enhancer in B-cells, kinase complex-associated protein	Ikbkap	1.66667e-05	0.040025	-0.0312312	0.0490267	0.0905273	0.0123937	0.0210933	-0.0242	-0.0354429	0.014775	0.0467889	-0.0664286	-0.00334375	-0.0116667	-0.00144167	0.0184917	-0.137843	0.0772875	-0.0256625
1201	rage:78843	chr16	inhibitor of kappa light polypeptide gene enhancer in B-cells, kinase beta	Ikbkb	-0.0227304	0.056225	0.272323	-0.0369455	0.0144917	0.0550812	0.0493533	0.066625	-0.09065	0.0982333	-0.01185	0.0348437	0.0011	0.00148333	0.00819091	-0.0188667	0.179438	-0.0507	-0.0232125
1202	rage:63468	chr19	interleukin 15	Il15	-0.0377423	-0.0061875	0.118363	-0.0576067		0.0149969	0.049225	0.0348188	0.0488594	-0.0636562	-0.00142	-0.0609312	-0.0209187	0.0578583	0.0447083	0.0291708	-0.130513	0.00558125	-0.08295
1203	rage:79725	chr1	interleukin 16	Il16	0.140875	0.050825	-0.09812	0.351247	0.114818	-0.01995	-0.107238	-0.104281	-0.0284375	-0.0652062	-0.10889	-0.0520857	-0.0388938	0.00945	-0.0568636	-0.000641667	-0.137737	0.0437375	-0.06765
1204	rage:64674	chr3	interleukin 1 alpha	Il1a	-0.0220038	-0.049525	0.0270937	0.0656067	-0.117525	-0.0227857	0.0726875	0.00252143	0.0337688	0.0225875	-0.00695	-0.1413	-0.0146063	-0.13676	0.0817	0.0470091	-0.045075	0.0255125	0.00715
1205	rage:73591	chr3	interleukin 1 beta	Il1b		0.00905417	0.0865656	-0.00621778	0.0956694	-0.0238344	0.032574	-0.0271813	0.00637083	-0.0749354	-0.0657033	-0.0221333	-0.0157771	0.00157778	0.00856111	-0.0248806	-0.181346	-0.0212292	-0.0337375
1206	rage:77263	chr9	interleukin 1 receptor, type II	Il1r2		0.174787	0.0145938	-0.00988		0.0451344	-0.0675125			-0.0477281	-0.009065		0.00734375	-0.1676		-0.111879		0.0281	0.0556688
1207	rage:79500	chr9	interleukin 1 receptor-like 1	Il1rl1	-0.00502	0.0872667	0.0398625	-0.0236867	-0.00414167	0.0958375	0.0629562	0.0473125	0.0663375	-0.015075	-0.0295556	0.0519813	-0.01154	0.0410833	0.0176727	-0.0194417	-0.004475	0.01195	-0.0625375
1208	rage:80118	chrX	interleukin 2 receptor, gamma chain	Il2rg	0.0349583	-0.017975	-0.0552429	-0.0785067	0.1569	-0.177587	-0.175988	0.148873	0.0541937	0.0006125	0.12791	0.160006	0.0140688	0.02655	-0.0125818	0.000166667	-0.0669625	-0.039875	-0.0758375
1209	rage:63276	chr2	interleukin 6 receptor	Il6r	-0.0112926	-0.164783	0.091999	0.011625	0.182035	0.101501	0.047063	-0.0262797	-0.0111391	-0.0346401	-0.0027375	-0.0457625	0.0134047	0.064375	0.0471243	0.00136181	-0.0966406	-0.0267073	-0.00169896
1210	rage:79037	chr8	interleukin enhancer binding factor 3	Ilf3	-0.014172	0.026075	0.0267687	0.01822	0.00463636	0.0405688	-0.0725438	0.0689533	-0.0820125	0.0735	0.0455333	-0.215563	0.018875	0.0501167	0.0780182	0.0127833	-0.0151857	0.0259714	-0.002775
1211	rage:71346	chr10	insulin-like growth factor 2, binding protein 1	Imp1	-0.111806	-0.0085	-0.0203867	-0.00502	-0.340511	0.0479167	0.197289	-0.1508	-0.2567	-0.85295	-1.4807	0.421025	0.0417143	-0.23105	-0.1823	0.08344	-0.208833	-0.264233	0.203
1212	rage:66555	chr5	importin 13	Imp13	0.025488	-0.1161	0.0063625	0.06034	0.0260583	0.0019625	-0.0493625	-0.0394188	-0.01495	0.026825	-0.0384556	-0.09814	-0.00338125	-0.130417	0.0117667	0.00664167	0.097475	0.0252125	0.0051875
1213	rage:73369	chr2	Inositol (myo)-1(or 4)-monophosphatase 1	Impa1	-0.094144	0.022775	0.0025625	-0.0599214	-0.001525	0.0651133	-0.0275687	-0.0157875	-0.0859562	-0.0110125	-0.24989	0.02015	0.0234563	0.0507	0.0188833	0.00498333	-0.155438	0.29605	0.06165
1214	rage:71695	chr18	inositol (myo)-1(or 4)-monophosphatase 2	Impa2	0.0781423	0.013675	0.0488812	-0.303203	0.224321	0.00886563	-0.108169	0.338478	0.0637625	-0.0118344	0.36455	0.0902406	-0.0769219	0.296392	0.0300125	0.0407	-0.0179	-0.138156	0.0818563
1215	rage:81049	chr8	IMP (inosine monophosphate) dehydrogenase 2	Impdh2		0.2981	-0.0936187	0.12298	-0.0309333	0.160713	-0.019675	-0.0752906	0.0289125	0.0425625	0.057	0.102738	-0.0144719	-0.0682167	-0.0453375	-0.014375	0.0146437	0.0392312	0.01145
1216	rage:55916	chr1	internexin, alpha	Inexa		-0.110613	-0.0503031	-0.189373					-0.101719	0.0551219	-0.044005			-0.0640417	0.0390458	-0.0992958		0.0165562	0.132106
1217	rage:66966	chr9	inhibin alpha	Inha	-0.0256	0.156325	0.0337733	-0.234017	0.0972667	-0.0268625	0.0631467	-0.0142938	-0.0614438	-0.0402313	0.0878	-0.104462	-0.03225	-0.02265	0.0136583	0.0678167	0.0522875	0.0237375	-0.111725
1218	rage:65463	chr17	inhibin beta-A	Inhba	-0.0052875	0.0538	0.0782125	0.0137667	0.0654833	0.05665	-0.0506375	-0.0613813	-0.0203375	0.0152125	0.0254444	0.004675	-0.01438	-0.0348	0.0527	0.0713	0.0246375	0.080525	-0.0572375
1219	rage:58921	chr9	inositol polyphosphate-4-phosphatase, type 1	Inpp4a		-0.0644125	0.00303125	0.03826	0.195392	-0.0378812	-0.0378219	0.080675	0.0397438	-0.0305219	0.066495	-0.00784063	0.0150594	0.0355583	0.0145333	-0.00826667	0.081125	-0.0093125	0.103081
1220	rage:81969	chr13	insulin induced gene 2	Insig2	-0.000153846	0.042275	-0.0365656	0.0122867		0.0165156	-0.0671469	-0.00535312	-0.0395063	0.0405563	-0.036195	-0.136153	0.0351031	-0.0573583	0.00220417	-0.0314708	0.018525	-0.162619	0.0098125
1221	rage:66924	chr20	inositol polyphosphate multikinase	Ipmk	0.0233776	-0.0211167	-0.074699	0.0413056	-0.186664	-0.0285938	-0.0445979	-0.0420156	-0.00342396	-0.00355729	-0.062165	-0.00647292	0.00631771	-0.0497889	0.0175139	-0.0405111	-0.0252375	0.0101875	0.00945833
1222	rage:72992	chr10	interferon regulatory factor 1	Irf1	-0.0327583	-0.04045	0.06695	-0.0530933	0.0669727	0.055425	-0.10486	-0.117793	-0.0301625	-0.01665	-0.131456	-0.0985	-0.0627938	-0.0441833	0.0222	0.00838333	-0.186525	-0.083925	-0.0248429
1223	rage:76709	chr6	putative ISG12(b) protein	isg12(b)	-0.329368	-0.12175	0.596206	-0.855	0.102117	0.134275	0.0782375	0.208231	0.130725	0.0315	0.00436	0.159606	-0.0943062	0.17675	0.110773	-0.0161417	0.112937	-0.165563	0.074275
1224	rage:56725	chr2	integrin alpha 1	Itga1	0.0260135	-0.0611375	-0.000946875	-0.0418633		-0.0297875		0.0349969	0.0249344	0.019925	-0.048655		0.0231719	-0.0413167	-0.0374542	0.0275208	0.216994	-0.014325	0.083225
1225	rage:66406	chr7	integrin alpha 5	Itga5	-0.0300692	-0.11435	-0.12806	-0.0220133	0.560333	-0.323433	-0.15212	0.3523		-0.7151	-0.7173	0.8483	0.58125	-0.4616	-0.2244	-0.4425	-0.1506	0.3163	0.3505
1226	rage:57633	chr7	integrin alpha 7	Itga7	-0.0505115	0.10875	0.0747906	-0.19438	0.179479	0.0518031	-0.0729188	-0.0543719	-0.0387031	0.099525		0.115059	-0.00699375	-0.0569917	0.0257542	0.0365958	-0.0967375	-0.274794	0.00893125
1227	rage:64539	chr1	integrin alpha X	Itgax		-0.0851187	-0.0861792	0.115602	-0.0416771	0.0558891	-0.0819859	-0.0352469	-0.0384562	-0.0134609	-0.0478825	-0.0854672	-0.00897656	-0.0936625	0.0135083	0.0381708	-0.138778	0.0297625	-0.0198094
1228	rage:77172	chr19	integrin beta 1	Itgb1		-0.11615	0.0427292	0.0660156	0.208128	0.0301021	-0.0416292	0.106779	-0.0362625	-0.0754042	-0.07867	-0.0625562	-0.00190937	0.112144	-0.00519306	0.00935278	-0.04295	-0.0532125	-0.0166417
1229	rage:60703	chr10	integrin beta 3 (Cd61)	Itgb3	0.085375	0.02635	-0.1436	0.19984	0.041275	0.0240937	-0.0888067	0.0466563	-0.08705	-0.009425	-0.14951	-0.134369	0.0761875	0.0495	0.0302417	-0.0105	-0.1386	-0.0866375	-0.0233125
1230	rage:68718	chr11	integrin, beta 5	Itgb5		-0.0367375	0.0517969	0.07542	-0.0106625	0.0554687	-0.0516125	-0.0914812	-0.0303906	-0.0308656	0.02965	-0.201134	-0.0521156	-0.059025	0.0608792	0.0390083	-0.126694	0.00546875	-0.0968688
1231	rage:57208	chr16	inter alpha-trypsin inhibitor, heavy chain 4	Itih4	-0.006996	-0.08155	0.0470813	0.05058	-0.0419273	0.0481062	-0.0053125	-0.0178867	-0.0077	0.0153688	-0.08264	0.02988	0.0285813	0.05535	-0.023175	0.0399833	-0.0244875	0.110038	-0.0569125
1232	rage:69682	chr3	inosine triphosphatase	Itpa			-0.0726437	-0.00934667	-0.0139417	0.0601687	-0.0162625	-0.0172563	-0.00991875	-0.0459531			-0.0090625	0.0479	0.0101542	0.01805	-0.0985813	0.0116313	-0.0387625
1233	rage:62581	chr1	inositol 1,4,5-trisphosphate 3-kinase C	Itpkc	0.0101895	-0.239325	-0.0936182	0.359086	-0.27862	0.132175	0.06225	-0.231113	-0.0253188	0.128029	-0.401871	0.1768	0.146253	-0.148117	-0.0319	-0.07902	-0.345383	-0.0133125	0.177014
1234	rage:77244	chr4	inositol 1,4,5-triphosphate receptor 1	Itpr1	0.0800894	0.0874438	-0.0201031	-0.0581339	0.0981583	0.0078849	-0.0682974	0.0812208	-0.0172906	-0.0128979	0.0486242	-0.0115937	-0.00924531	0.0635958	-0.0286854	0.0161924	3.02083e-05	-0.0213594	0.0699906
1235	rage:67194	chr20	inositol 1, 4, 5-triphosphate receptor 3	Itpr3	-0.00420577	0.038325	0.0471344	-0.0714533	-0.0273833	-0.00219062	-0.0474562	-0.0981375	-0.0637	0.0213875	-0.07556	0.00519063	-0.00735313	0.0564167	-0.015275	0.0010375	0.00233125	0.0168125	-0.0727438
1236	rage:72740	chr11	intersectin 1	Itsn	-0.024448	-0.14305	-0.0675562	0.0855333	-0.127075	0.0147188	0.0290625	0.0124125	-0.0127813	0.0394438	-0.06389	0.0106188	-0.0102437	-0.00166667	0.00339167	0.009375	-0.0198125	-0.156275	-0.0238375
1237	rage:74748	chr3	isovaleryl coenzyme A dehydrogenase	Ivd	-0.0243657	-0.0113042	-0.0567865	-0.0634356	-0.0889896	0.0210187	-0.101383	-0.105604	0.0375651	0.00807031	-0.0722033	-0.0641958	0.01115	-0.0500083	0.0471993	-0.00611736	-0.0657875	-0.0261219	0.0124313
1238	rage:64347	chr6	jagged 2	Jag2		-0.0744792	0.0779844		0.174722	-0.0358656	0.0104948		-0.0932937	0.000613542	0.307075	-0.1305	-0.0372448	-0.0692333	-0.0418458	0.0593778	0.42805	-0.01765	-0.0034625
1239	rage:64216	chr5	Janus kinase 1	Jak1	-0.0299	0.0441333	0.0331375	-0.0401	-0.125956	0.0331643	0.059	-0.0745571	0.0283143	0.0155167	-0.08435	-0.0922333	0.054125	-0.02155	-0.00973333	0.0302545	0.0699375	0.0171375	-0.003525
1240	rage:70103	chr1	Janus kinase 2	Jak2		-0.0147875	0.0223734	-0.08105	-0.123264	-0.0345307	0.0200313	0.0725755	0.0269063	0.032951	-0.0336225	0.0163365	0.00366406	0.00209028	-0.0206076	-0.043391	0.00478646	-0.0148948	0.0274188
1241	rage:78121	chr16	Janus kinase 3	Jak3			-0.0252937	0.05585	0.0068625	-0.0629969	-0.00675313	0.0816969	0.0980188	0.0669781	0.002085	0.0800813	0.055475	0.0404583	-0.0458833	-0.0451958	0.1731	0.0971562	0.0374063
1242	rage:58352	chr13	junctional adhesion molecule 1	Jam1	0.0143904	-0.148475	0.0599344	-0.0437167	-0.0147667	0.0275781	-0.0748687	-0.136544	-0.0344094	0.0016375	0.058785		0.0518062	0.0330167	-0.00125417	0.002375	0.0903375	-0.0215063	-0.0529812
1243	rage:74260	chr20	Jun dimerization protein 1 gene	Jdp1	-0.130633	-0.0325	0.152334	-0.0527933	-0.068875	-0.0258406	0.0241813	0.00733125	0.0602812	-0.0315844	-0.046765	0.00877187	-0.0528625	0.0253833	-0.0466167	0.00366667	-0.16935	-0.0706562	0.015125
1244	rage:74047	chr4	jumonji domain containing 1	Jmjd1		0.125879	-0.207856	0.0736367	-0.0130125	-0.0295	0.0899562	0.0847583	0.0949531	0.0675052	0.04646		-0.0302094	-0.00248889	-0.00430833	0.0578028	0.230217	0.0272354	0.0172
1245	rage:73485	chr10	JNK/SAPK-associated protein 1	JSAP1	0.044488	0.0069	-0.0276187	0.0392333	0.21265	-0.0312125	0.0192867	0.0102688	0.0367375	-0.0264438	-0.04925	-0.0526	-0.0082375	0.04435	0.0141583	-0.0212	-0.100663	-0.103	-0.0195375
1246	rage:68453	chr2	jumping translocation breakpoint	Jtb	0.0710278	0.30875	-0.0661214	-0.13224	-0.3161	-0.142822	-0.0439429	0.361675	0.611667	-0.0913	-0.0316333	0.0503778	0.0995375	-0.09982	-0.11291	0.140327	0.206286	-0.0480429	0.06442
1247	rage:56329	chr5	v-jun sarcoma virus 17 oncogene homolog (avian)	Jun		0.00563125	-0.0311735	-0.016488	0.140951	-0.0412602	0.0813369	0.0693367	-0.0326557	0.00555687	0.0614148	0.0509824	0.0229749	-0.0328625	-0.0862342	0.00949833	-0.0322846	-0.0927542	0.066475
1248	rage:80457	chr19	Jun-B oncogene	Junb		0.150712	0.0349031	-0.02348	0.172788	-0.000675	-0.113941	0.00879375	-0.0796969	-0.0488437	0.052845	-0.07255	0.0307406	0.0619	0.0145292	0.0162708	0.10405	-0.200769
1249	rage:72149	chr16	Jun D proto-oncogene	Jund	-0.057292	0.11765	0.0720062	-0.0661133	0.05736	-0.0136357	-0.0894125	-0.0519933	0.00170625	-0.0021375	-0.06917	0.115263	0.0159062	0.102683	0.008225	-0.081725	-0.0156125	0.0112	0.140437
1250	rage:63088	chr10	junction plakoglobin	Jup	-0.0530962	-0.05055	0.0292937	0.00196667	0.0128636	0.0801187	-0.0678187	-0.0809067	-0.0679133	-0.0435812	-0.0573	-0.0391313	-0.0433125	0.00383333	-0.0177167	-0.0287583	-0.0497625	-0.0378429	-0.01565
1251	rage:68264	chr16	kynurenine aminotransferase 2	Kat2	-0.0392813	-0.2244	-0.0874833	-0.181793	-0.178044	0.05836	-0.0536417	-0.149583	0.012375	0.124988	-0.1142	0.0254167	-0.0717267	-0.1592	0.0274778	-0.0599909	0.0913429	0.114613	0.246771
1252	rage:66482	chr14	potassium channel interacting protein 4	Kchip4	-0.0135778	-0.090325	0.0234364	-0.0570286	0.13739	-0.0807857	0.0280308	-0.145713	-0.0265	-0.00326429	-0.0019375	-0.06576	-0.0376286	-0.15795	0.0208083	0.00540833	-0.0686625	0.06218	0.0570833
1253	rage:55875	chr4	potassium voltage-gated channel, shaker-related subfamily, member 5	Kcna5	-0.0819158	0.268675	-0.108991	0.193233	-0.02213	-0.0350143	-0.209842	-0.0306	-0.01054	0.0148071	-0.06918	-0.0455067	-0.13646	-0.01158	-0.049775	0.0189727	-0.0604333	0.104786	0.09006
1254	rage:79751	chr10	potassium voltage gated channel, shaker related subfamily, beta member 3	Kcnab3		-0.0834875			0.0127708	-0.0268781	0.0281656	-0.0601125	-0.0223844	-0.0607656	0.05164	0.047475	-0.0298844	-0.0279083	0.0280208	-0.00250417	-0.0213	-0.0043625	-0.0412875
1255	rage:68140	chr1	potassium voltage gated channel, Shaw-related subfamily, member 1	Kcnc1		0.237625			-0.0274694		0.0252885	-0.0427333	-0.0556187	-0.00299167	0.062605	-0.0776115	-0.0569146	0.01045	0.0457875	-0.00943472	-0.0467146	0.05015	-0.0445937
1256	rage:82932	chr1	potassium voltage gated channel, Shaw-related subfamily, member 3	Kcnc3	-0.309441	-0.0024	0.308971	-0.308707	0.0324	0.0843692	-0.0829929	-0.0195375	0.218144	0.00317778	-0.215989	-0.0415286	0.0258714	0.1084	0.210575	0.031575	-0.26992	-0.179757	-0.0807714
1257	rage:78797	chr2	potassium voltage gated channel, Shal-related family, member 3	Kcnd3	-0.0918421	-0.26875	0.000633333	-0.00421333	-0.44142	0.0998214	0.177527	-0.0431833	-0.0469333	0.14835	0.0354667	0.160754	0.07177	-0.16422	-0.270275	-0.0162	0.222414	-0.0485714	0.005275
1258	rage:62461	chr11	potassium voltage-gated channel, Isk-related family, member 2	Kcne2	-0.101577	-0.117867	0.01544	-0.0444083	-0.113655	0.0622133	-0.0465214	-0.112927	-0.01785	0.072075	0.0496444	0.05632	0.0171687	-0.08958	0.0280091	0.042425	0.011075	0.0084	-0.048025
1259	rage:56140	chr6	potassium voltage-gated channel, subfamily F, member 1	Kcnf1		-0.235438	-0.00248438		0.0003875	-0.0430625	-0.045825	-0.0836062	-0.0498687	-0.0348281	0.01514		-0.0341844	-0.0735417	0.0506458	0.0397917	-0.112887	0.0228	-0.0592125
1260	rage:70221	chr6	potassium voltage-gated channel, subfamily G, member 3	Kcng3		0.193312		-0.0598133	0.0680833	-0.0847094			0.0251031		0.018515	-0.0919031	0.0162937	0.01235	0.05065	-0.0165458	-0.023275	-0.0513687	0.045825
1261	rage:58302	chr4	potassium voltage-gated channel, subfamily H (eag-related), member 2	Kcnh2		-0.0834875	0.00808438	-0.0378367	0.0457167	0.004075	0.0313719	-0.0529344	-0.00966875	0.055825	-0.05231	-0.0909094	-0.0001625	-0.0919667	-0.011775	0.0250208	-0.0129687	-0.0372313	0.0253125
1262	rage:56134	chr8	potassium inwardly-rectifying channel, subfamily J, member 1	Kcnj1	-0.0673043	-0.087725	0.0923937	0.000553333	-0.0792727	0.0663938	0.0183533	0.02315	-0.0581688	-0.0055625	-0.02267	0.0613	-0.0056625	0.00128333	0.000825	0.03045	0.0369571	0.050425	0.0473125
1263	rage:57367	chr10	potassium inwardly-rectifying channel, subfamily J, member 16	Kcnj16		0.0753583	0.0512302	-0.204528	0.112269	0.155906	-0.0568104	0.0725146	-0.00270833	0.0761708	0.174837	-0.114802	0.097899	-0.0866056	-0.0854625	-0.118963	0.0370292	0.0003	-0.0314771
1264	rage:76588	chr11	potassium inwardly-rectifying channel, subfamily J, member 6	Kcnj6	-0.049104	0.068	0.0892067	-0.254738	-0.017275	-0.04195	0.055525	-0.0394937	-0.0538267	0.0336688	0.00716667	-0.0380062	-0.100025	-0.08485	-0.00534167	0.0282833	0.101325	0.013775	0.0591714
1265	rage:66967	chr4	potassium inwardly-rectifying channel, subfamily J, member 8	Kcnj8	0.0923042	0.173925	-0.137437	0.0833667	-0.107491	-0.0257687	0.058125	0.185887	-0.0759429	0.13495	0.189433	0.0444133	-0.02702	0.0344333	-0.0265667	-0.0263833	0.409262	0.12265	-0.0482625
1266	rage:76673	chr19	putative potassium channel TWIK	Kcnk1	-0.0299038	0.03755	0.157388	0.0237267	-0.12244	0.039475	0.0718625	-0.0751813	0.0231875	0.0190063	-0.0954222	-0.0683375	0.017125	0.009	-0.03835	-0.0350091	-0.006525	-0.0078125	-0.0415375
1267	rage:78719	chr6	potassium channel, subfamily K, member 12	Kcnk12	0.0710773	-0.089375	-0.186377	0.150418	-0.0564909	-0.0544357	-0.0211143	0.00829333	-0.0836437	0.00170714	-0.0727222	0.0453923	-0.0555625	-0.132317	-0.048075	-0.0334727	-0.0506333	-0.0741	0.2402
1268	rage:56995	chr3	potassium channel, subfamily K, member 15 (TASK-5)	Kcnk15	-0.002968	0.13865	-0.00566	0.0544533	-0.0571273	-0.00718125	0.0378267	0.00542667	-0.01085	0.00351429	-0.0399	-0.0225813	-0.023775	-0.00923333	-0.035675	0.01165	0.0695857	-0.02215	0.0286125
1269	rage:76875	chr13	potassium channel, subfamily K, member 2	Kcnk2	0.0114212	-0.0762083	-0.0128771	0.0655311	-0.0795111	-0.042399	-0.0467094	-0.126907	0.0263135	0.0547292	0.0265067	-0.132971	-0.0378406	-0.00107778	-0.0376361	0.0112889	-0.0304396	0.0206396	-0.0161979
1270	rage:81539	chr6	potassium channel, subfamily K, member 3	Kcnk3		-0.151517	0.0357417	-0.00391556	0.007025	0.0419208	-0.0783156	-0.0652104	0.055526	0.0669792	-0.023875	-0.0413021	0.0670458	-0.0111222	-0.0351778	0.0352972	0.0760187	-0.0381208	-0.00100833
1271	rage:75262	chr1	potassium channel, subfamily K, member 6 (TWIK-2)	Kcnk6	-0.0756087	-0.224675	0.0619071	0.0651571	-0.05269	-0.0371467	-0.102413	-0.0561533	-0.0774937	-0.008525	-0.07985	0.0759563	-0.0302	0.0394667	-0.0852417	0.127391	-0.09205	-0.0409429	0.118771
1272	rage:80037	chr16	potassium intermediate/small conductance calcium-activated channel, subfamily N, member 1	Kcnn1	0.00672174	0.031225	-0.0719937	0.16612	-0.152764	0.00528571	0.0330929	-0.0989625	-0.134293	0.0237688	-0.04334	-0.0479133	-0.00214	-0.02474	-0.0955083	-0.0346833	0.0414	-0.0185	0.0944375
1273	rage:60316	chr8	Kelch-like ECH-associated protein 1	Keap1		0.123687	0.0626437	-0.0636133	0.00774167	0.00520937	-0.0188125	0.00385938	-0.0348469	0.0344406	-0.011935	0.110056	-0.0171969	-0.01345	-0.00780417	-0.0235958	-0.0884	-0.0187063	-0.042525
1274	rage:68647	chr6	ketohexokinase	Khk	0.002692	-0.1887	0.0622437	-0.02132	-0.030175	0.0327267	-0.14686	-0.00632	0.0032	0.02312	0.04754	0.0808875	-0.0381375	-0.0981167	0.03375	0.056	0.142	0.202657	-0.0734286
1275	rage:69388	chr7	KIAA1536 protein	KIAA1536	0.035484	0.01755	-0.092	0.17498	-0.0909333	-0.0666687	0.00909375	0.0305625	0.00045625	0.0938938	-0.07848	-0.0661313	0.0277333	-0.0750833	0.062275	-0.0413083	0.0007	0.0348375	-0.002625
1276	rage:65183	chr16	MT-protocadherin	KIAA1775	-0.0235933	0.0893	-0.456822	-0.0746364	-0.146514	-0.186463	-0.135657	0.187018	0.0245818	0.06826	-0.0274857	0.0762	-0.0838	-0.15408	-0.00075	0.0218667	0.135817	-0.06445	0.08256
1277	rage:75028	chr6	kinase D-interacting substance of 220 kDa	Kidins220		-0.0244429	0.0676494	-0.0624414	-0.0610553	0.0445558	0.02691	0.00162083	0.0337084	0.0285704	-0.0222846	-0.0133529	-0.00344183	-0.0574302	-0.00409921	0.0378831	0.000707143	-0.00250387	0.00809286
1278	rage:55779	chr5	kinesin family member 1B	Kif1b		0.03405	0.027499	0.0216289	-0.19909	0.0150063	-0.0312708	0.0101292	0.0123833	0.0230833	-0.05454	-0.0114833	0.0143	-0.0271278	0.0437472	-0.0206861	-0.00770417	-0.115375	-0.0227417
1279	rage:58407	chr10	kinesin 1C	Kif1c		-0.051625	0.136281		0.115	0.0730094	-0.0202656	0.0593906	-0.037925	-0.0858031	0.057415		-0.0359906	0.123733	0.0205833	0.0447625	0.0093125	0.0498437	0.0098
1280	rage:70591	chr6	kinesin family member 3C	Kif3c	-0.06808	-0.0749667	-0.129312	-0.0321	-0.162155	-0.01155	-0.124675	-0.0872063	-0.0173063	0.0629625	-0.0275	-0.06876	-0.0432625	0.0150667	-0.0378083	-0.010025	-0.031475	0.05545	-0.000125
1281	rage:79545	chr17	kinesin family member 5B	Kif5b	0.00577404	-0.0769312	0.0819641	-0.0571944	0.0274938	-0.0316432	-0.0150089	0.00310938	0.00857708	-0.030613	0.0241942	-0.020876	0.00616042	0.0753792	-0.0592896	0.00483681	-0.0123333	0.000779167	-0.00477396
1282	rage:78622	chr13	kinase interacting with leukemia-associated gene	Kist	-0.0446619	-0.112175	0.0873231	0.0704667	-0.0356091	-0.0033	0.02162	-0.05405	-0.1073	0.116719	-0.03145	0.00371333	-0.0281375	-0.0666333	0.102875	-0.0243333	-0.0216143	0.0508375	0.042325
1283	rage:60988	chr7	kit ligand	Kitl	-0.009056	0.114633	0.0927188	-0.0173867	-0.0558083	0.0789125	-0.0179187	-0.0466125	-0.0475375	0.0175125	-0.03571	-0.0554867	-0.0626125	0.0648333	0.032275	-0.00581818	-0.0145875	-0.03155	-0.0037
1284	rage:67393	chr6	kinesin light chain 1	Klc1	-0.104884	-0.0283942	0.172891	-0.136624	0.0693615	-0.0344967	0.0171064	0.0749742	0.0614783	0.0454462	-0.0540468	0.0139085	-4.47917e-05	0.0281639	-0.0194458	0.0167458	0.0263967	0.0460975	0.00853542
1285	rage:58052	chr1	kinesin light chain KLCt	Klct	0.0483455	-0.0499	0.0297929	-0.0143333	-0.10676	-0.0757313	0.0858437	0.169414	0.618033	-0.09088	-0.0206625	0.0130833	-0.0242	0.0853667	-0.0395417	-0.0282167	0.00755	0.071625	0.0257625
1286	rage:63868	chr4	Kruppel-like factor 15	Klf15		-0.091725	0.0574469	-0.119497	-0.0756458	-0.0217625	-0.0126031		-0.0635656	-0.0187906	0.03411	0.0912844	0.0867906	-0.087075	-0.109783	-0.0161125	0.100519	-0.0638563	-0.0753687
1287	rage:60033	chr3	Kruppel-like factor 5 (intestinal)	Klf5	0.00916087	0.0974	0.0562067	-0.37122	0.160525	-0.055275	-0.0353312	0.117831	-0.0459625	-0.00765	0.22307	-0.0325938	-0.0602812	0.283283	0.0555917	0.122783	-0.03625	-0.109587	0.1519
1288	rage:71622	chr1	Kruppel-like factor 9	Klf9	-0.042072	0.060625	0.0445688	-0.00522667	-0.115417	-0.0448133	0.107406	0.00304375	0.0286812	0.0800687	-0.0627	0.01732	0.0199	-0.032	0.0163833	-0.04635	-0.01825	0.0234625	0.0488875
1289	rage:61668	chr4	killer cell lectin-like receptor subfamily B member 1B	Klrb1b	0.0809923	0.004975	-0.0935313	-0.0284	0.0433	0.0343	-0.116869	0.134113	-0.117644	-0.0517467	-0.12616	-0.0841	-0.0167267	0.0946667	0.0517167	-0.0237273	-0.158688	-0.1755	-0.0537625
1290	rage:73232	chr4	NK cell lectin-like receptor family E, member 1	Klre1	-0.11936	0.090175	-0.310613	0.08366	-0.468375	-0.00519375	-0.0609812	-0.113206	-0.0006625	0.126012	-0.1953	-0.0930688	0.0348	-0.09905	-0.0119667	0.00405	-0.178575	0.01565	-0.027
1291	rage:77833	chr3	dynein-associated protein RKM23	km23		-0.0098125	-0.0425562	0.00652333	0.0695708	-0.00509687	0.00531563	0.0709844	0.0560281	0.0804906	0.02083	0.105319	-0.022325	-0.0492333	-0.0310542	-0.0218458	0.00563125	0.149119	-0.0070875
1292	rage:72684	chr13	kynurenine 3-hydroxylase	Kmo		-0.0765667	-0.0249792	-0.0636633	0.0206083	-0.00233125	0.0122063	0.0613396	-0.0112708	-0.0773833	-0.0303667	0.0408375	0.0303448	0.0816167	-0.014575	-0.0720444	0.0117896	0.122987	0.0230729
1293	rage:81819	chr4	Kirsten rat sarcoma viral oncogene homologue 2 (active)	Kras2		-0.0929083	0.0903875	0.0127133	-0.000593056	0.0143427	0.0877438	-0.0330063	-0.0153896	-0.0139917	0.1699	-0.0235802	0.128459	0.0932389	-0.0667806	0.0606111	-0.0782271	0.0163583	-0.104267
1294	rage:66214	chr7	KRAB box containing zinc finger protein	Krim1	0.02098	0.018425	-0.00795625	-0.07184	-0.131927	-0.0105733	-0.09404	0.107844	-0.126144	-0.100256	0.03312	0.234079	-0.0405375	-0.0123167	-0.0509909	0.0323333	0.158763	0.0524625	0.0879375
1295	rage:55647	chr2	keratin complex 1, acidic, gene 18	Krt1-18	-0.14765	0.0188	0.3432	0.1982							0.053		0.0143				-0.197833	-0.5216
1296	rage:58996	chr10	keratin 19	Krt19	-0.017024	-0.199775	-0.105627	-0.0295	-0.00254545	0.0087	0.0865375	0.0619	0.115644	0.020275	-0.0467444	0.118944	-0.0130667	-0.0148833	0.05515	-0.0693833	-0.0029875	-0.77135	-0.0114625
1297	rage:76129	chr7	keratin complex 2, basic, gene 8	Krt2-8	-0.030419	-0.015725	-0.0439125	0.0774	0.065375	0.0201937	0.01845	0.0795875	0.0770437	0.0313375	0.02329	-0.0651687	-0.088125	-0.14215	0.0233167	-0.0324333	0.039275	0.057575	-0.0001875
1298	rage:60843	chr3	Kua homolog	Kua	0.048056	-0.036975	0.0397562	-0.0560533	0.214417	0.00776875	-0.0733812	0.0434625	-0.0238867	-0.0312187	0.00923333	-0.104147	-0.0243562	0.0773833	0.0327417	0.0726818	0.1081	-0.023875	-0.0443625
1299	rage:56124	chr7	lactalbumin, alpha	Lalba	0.112421	-0.082275	-0.0608156	0.126807	0.037675	-0.0532094	0.0505688	-0.00296875	-0.0302031	0.0549125	-0.022625	-0.0609969	0.0977656	-0.0629583	-0.00486667	0.00667083	-0.0613187	-0.173381	0.0364063
1300	rage:61516	chr3	laminin, alpha 5	Lama5	0.00367115	0.0491625	0.0245313	-0.03534	0.00155417	-0.0296812	-0.0380719	0.0973969	0.0253563	0.0455625	0.062975	0.0519031	-0.0355375	-0.0729917	0.0260333	-0.0271792	0.00835625	0.0458438	-0.0200125
1301	rage:69442	chr16_random	laminin, beta 2	Lamb2		-0.0417875	0.0360938	-0.01226	-0.0881583	0.0134531	0.0321094	0.0323687	-0.0267844	-0.0039875	-0.05693	-0.130791	-0.0239625	-0.071775	0.0337542	-0.0355375	-0.0402687	-0.133575	0.00466875
1302	rage:55971	chr13	laminin, gamma 1	Lamc1	-0.00676038	0.100978	0.0861282	-0.178544	0.112384	-0.0117823	-0.0580943	0.17242	0.00313281	-0.08948	0.0119658	-0.150753	-0.0212792	0.185936	0.0444114	0.00949306	0.186081	-0.0161323	0.0495938
1303	rage:59338	chr16	lysosomal membrane glycoprotein 1	Lamp1	0.0319454	0.0173964	0.00262533	-0.0174175	0.0687514	0.0206215	-0.019493	0.134561	0.00705818	-0.0522487	0.0177788	0.0149569	-0.0389286	0.0677754	0.0297681	-0.0369963	0.00533571	0.0138393	0.0114429
1304	rage:80762	chrX	lysosomal membrane glycoprotein 2	Lamp2	0.0155974	-0.0439688	-0.00626875	0.0158817	-0.0582562	0.0341719	0.0692953	-0.00232031	0.0383	0.0247953	0.017725	-0.0438516	0.00473438	-0.0160458	-0.0383292	0.0393771	0.092025	0.0834969	-0.0389156
1305	rage:82208	chr8	laminin receptor 1 (67kD, ribosomal protein SA)	Lamr1	-0.0154583	-0.273225	-0.0216188	0.0856231	0.0505182	0.0731273	-0.0587857	-0.0785133	0.0336625	-0.0354857	0.244471	0.0291929	0.0840154	-0.1107	0.0431917	-0.0568909	-0.145771	-0.04965	-0.0799
1306	rage:81245	chr13	lamina-associated polypeptide 1C	Lap1c	0.0175	0.051	-0.102894	-0.00690667	-0.13485	0.0207467	0.073625	-0.024325	0.04684	0.00800625	-0.0363	-0.0223687	0.0200467	0.02855	-0.0652091	-0.022325	0.0009625	0.0551125	0.0426875
1307	rage:60673	chr6	lysosomal-associated protein transmembrane 4 alpha	Laptm4a	0.115305	-0.119633	0.261277	-0.317333	0.129225	0.00556875	-0.0308625	0.0231812	-0.020225	-0.0749688	0.06391	0.0518812	-0.0298733	0.0306833	-0.1041	-0.0413583	0.0907625	0.0898625	0.0462625
1308	rage:69361	chr10	LIM and SH3 protein 1	Lasp1	0.0448083	0.222675	-0.0800437	-0.12656	0.0447417	-0.0538875	0.00176875	0.179794	-0.00874375	0.0119375	0.07414	0.113844	0.005075	0.0994167	0.00349167	0.0549667	0.141487	0.0517625	0.0628875
1309	rage:68182	chr1	linker for activation of T cells	Lat	-0.014716	0.01925	-0.0545188	-0.00134	-0.118073	0.050725	0.0605933	0.11736	-0.0235625	-0.0798937	0.08212	-0.06078	-0.0344867	0.0614167	0.0327917	-0.0241417	0.08875	-0.013125	-0.0325875
1310	rage:81347	chr3	lipopolysaccharide binding protein	Lbp	0.0334872	0.103296	-0.0345229	0.0730656	0.0174694	0.0402104	-0.00729375		0.0263875	0.0211063	0.04011	0.0288313	0.00513438	-0.0190389	0.0249097	-0.0165028	0.01785	0.0587229	-0.00893333
1311	rage:73846	chr13	lamin B receptor	Lbr	0.06768	-0.209775	0.125681	-0.02608	0.187117	0.0649437	-0.0434625	0.0910125	0.0216937	-0.0856188	-0.02381	-0.0582312	0.0254938	0.0793667	-0.0654833	0.0262333	-0.037975	-0.122088	0.0636875
1312	rage:60924	chr19	lecithin cholesterol acyltransferase	Lcat		0.04965	-0.112781	-0.0344533	0.0965792	-0.0639812	0.0326625		-0.0024125	0.0355094	-0.07546	-0.03105	-0.00119063	-0.0487667	0.00882917	-0.0162333	0.0799187	-0.433475	0.03085
1313	rage:82784	chr5	lymphocyte-specific protein tyrosine kinase	Lck		-0.2076							0.0684906					0.00798333	0.0606208	0.029175	-0.114344	0.027175	-0.0294312
1314	rage:79308	chr3	lipocalin 2	Lcn2	0.413443	0.2519	-0.417219	0.320793	0.315108	-0.227119	-0.03332	0.356669	0.125	0.00093125	0.3628	0.242586	-0.0997867	0.1695	0.0441	0.0295	0.249713	0.063775	0.215063
1315	rage:79277	chr5	lipocalin 7	Lcn7	-0.0314231	0.0751375	-0.0367812	0.00556667	0.0596292	-0.0549187	0.0680719	-0.0216594	-0.0380125	-0.120928	-0.020455	0.0446437	-0.0290219	0.043475	-0.0305417	0.00655417	-0.0456625	0.0645063	0.0122937
1316	rage:63968	chr13	protein-tyrosine phosphatase, non-receptor type 7	Lcptp	0.06209	0.0309	-0.0911714	0.120727	-0.00173333	0.0554083	0.0220692	-0.0688	0.0800733	-0.00263333	0.0758667	-0.075775	-0.0578437	-0.0651833	0.047375	-0.004925	-0.04745	-0.208267	-0.04456
1317	rage:55834	chr1	lactate dehydrogenase A	Ldha		0.029875	-0.179958	0.0775033	0.0843125	-0.0408198	-0.0144677	0.0687781	0.008925	0.0238073	0.137343	-0.0216521	0.0195187	-0.01745	-0.00527778	-0.0342889	0.171683	-0.267392	0.0359625
1318	rage:68791	chr4	lactate dehydrogenase B	Ldhb	-0.0373	-0.0532333	0.109517	0.0509182	0.0261583	-0.0146167	0.00412308	0.0659923	0.21948	0.106108	0.17111	-0.0976333	-0.0549692	0.083525	-0.190733	-0.0447	-0.0552857	0.0865143	-0.146838
1319	rage:69359	chr8	low density lipoprotein receptor	Ldlr	0.0304	-0.1836	-0.0958867	0.0556091	-0.0531091	-0.0304429	-0.000592857	0.00752	0.0802187	-0.08875	-0.07337	-0.140443	0.0307467	-0.06665	-0.0270091	-0.0383167	-0.0761125	-0.0364125	-0.0267875
1320	rage:61364	chr2	lymphoid enhancer binding factor 1	Lef1	0.0129962	-0.153387	-0.0428312	0.0385833		0.0581125	0.0368781	-0.0337656	-0.0426625	-0.100694	-0.089745	0.0403656	0.0751687	-0.0028	-0.0755333	0.0423292	-0.101531	-0.01775	-0.00325
1321	rage:58003	chr5	leptin receptor	Lepr		-0.0008625	0.0792156	-0.219883							-0.01744	-0.0366187		0.0800083		-0.111383		-0.112606	0.410656
1322	rage:80435	chr10	lectin, galactose binding, soluble 1	Lgals1				-0.0954833										0.139317		0.0207333	0.214913		0.0589125
1323	rage:58256	chr7	lectin, galactoside-binding, soluble, 2 (galectin 2)	Lgals2	0.0280937	0.0285938	-0.0128693	0.068619	0.000456667	-0.0103909	-0.0396439	-0.0267592	-0.0971378	0.0208393	0.0014155	-0.0537962	-0.0313178	0.0285967	0.0436908	-0.00948417	0.0397219	0.0419425	-0.0417769
1324	rage:80506	chr10	lectin, galactose binding, soluble 5	Lgals5	-0.170458	-0.0004	0.227413	-0.349243	0.002475	0.126573	0.00705625	0.164313	0.0737937	-0.04135	0.06674	0.0526062	-0.0589733	0.147867	0.0689667	-0.003525	-0.01125	-0.168687	-0.00985
1325	rage:80569	chr1	lectin, galactose binding, soluble 7	Lgals7		-0.0157292	0.0543922	-0.0207206	0.0810486	0.0481828	-0.0579255	0.329349	0.0301505	-0.0323906	0.262459	0.0346495	-0.0302281	0.143421	-0.000756944	0.0280632	-0.0413208	-0.183078	0.069975
1326	rage:68851	chr17	lectin, galactose binding, soluble 8	Lgals8	-0.042832	0.0917	0.0161312	0.03704	-0.421882	-0.000233333	0.166853	-0.0919687	-0.00382	0.061875	-0.07506	0.0238357	-0.00905	0.0615667	-0.125417	-0.05995	-0.0781125	0.0172	-0.04715
1327	rage:66910	chr1_random	leucine-rich, glioma inactivated 1	Lgi1	0.0185136	0.0833	-0.139638	-0.01164	0.2176	0.094925	-0.00231333	0.00999333	0.0305688	0.0001	0.07431	-0.0549667	-0.0517733	-0.119525	0.0553273	0.084975	0.07735	-0.0088875	0.0117125
1328	rage:62572	chr1	leucine-rich repeat LGI family, member 4	Lgi4	-0.084492	-0.017575	-0.144094	0.0646933	-0.0663917	0.00735	0.1047	-0.0165125	0.0389063	0.0210375	-0.0850222	0.02875	0.0418875	-0.0268833	-0.0488667	0.0190333	-0.01205	0.0501625	0.0733
1329	rage:81623	chr6	luteinizing hormone/choriogonadotropin receptor	Lhcgr		0.0837083	0.064449	-0.01278	-0.167793	-0.057151	-0.0578031	-0.0600802	0.0422052	0.0243302	0.0261583	-0.0620135	-0.0367052	-0.00196389	-0.0227667	-0.00454722	-0.0360042	-0.0203542	0.0470979
1330	rage:66610	chr4	HMGIC fusion partner-like protein 4	Lhfpl4		0.0713667	-0.100722	0.0291189	-0.0559125	0.0470854	0.0248396	0.0720406	0.0549177	0.000165625	-0.0122633	-0.0669521	0.0143417	-0.0756889	-0.0193306	-0.00547778	0.0423167	0.00669583	0.0017125
1331	rage:62917	chr10	LIM homeobox protein 1	Lhx1	-0.00309565	-0.102625	-0.037825	0.159291	-0.116775	0.0935286	0.16055	-0.0648571	-0.0326467	-0.0382	-0.10742	-0.0786375	-0.0406375	-0.1042	0.0597545	-0.03975	-0.0464375	-0.0046	0.00778571
1332	rage:75791	chr2	leukemia inhibitor factor receptor alpha-chain	Lifr	0.0450217	-0.048025	0.0423625	0.121113	-0.295617	0.146431	0.0411313	-0.0712867	-0.042775	-0.0776	-0.13413	-0.180288	-0.088725	0.0307167	-0.0711417	-0.013675	0.113225	0.156875	-0.0936714
1333	rage:56548	chr1	DNA ligase I	Lig1			-0.00584375					0.00619687	-0.135422	-0.0827125	-0.023395	-0.229156		-0.0125083	0.0130208	0.0581875	0.137763
1334	rage:57427	chr14	LIM motif-containing protein kinase 2	Limk2		-0.0230583	-0.0171437	0.0571467					-0.0372375	-0.00751875	0.032		-0.0109042	0.0309667	0.038275	0.00211667	-0.0138875	-0.0274125	0.0947125
1335	rage:70758	chr19	lin-10 protein homolog	Lin10	0.116296	-0.045775	-0.125481	0.0655733	-0.0466417	0.0455385	0.04444	-0.0671	-0.0129875	-0.05568	-0.05272	0.01438	-0.0483687	0.03585	0.0552125	-0.0959818	-0.0174375	-0.060925	0.006075
1336	rage:72003	chr1	lipase, hormone sensitive	Lipe		-0.0765875	0.0154844	-0.00828333	0.0578167		-0.0697656	0.0128844	-0.0380063	0.0442031	0.116425		0.010375	-0.00965833	-0.0405417	-0.0367875	0.353287	0.0619375	0.0179375
1337	rage:70412	chr20	RING finger protein LIRF	Lirf		0.0304083	0.0116646	0.0524267	-0.0787458	-0.12184	-0.0263917	-0.0502906	0.00618229	-0.0179802	-0.0514033	-0.0749417	0.0400625	0.0102889	-0.0128306	0.0312306	0.0052375	-0.00752917	-0.0650292
1338	rage:69037	chr1	liver-specific bHLH-Zip transcription factor 7	Lisch7		0.128587	0.0524719	-0.0658867	-0.0480667		0.105687		0.0671656	-0.107825	-0.00589	0.0150313	0.0288938	-0.021575	-0.0243542	-0.0795792	0.139325	-0.03355	0.147594
1339	rage:82364	chr18	lectin, mannose-binding, 1	Lman1		-0.317725						0.123284					-0.0095875	-0.0757167	0.0864833	0.0260458	0.00613125	0.0392688	-0.0412188
1340	rage:58018	chr2	lamin A	Lmna		0.133646	0.00397188	-0.124557	0.141701	-0.083025	-0.0401854	0.0865094	-0.0169521	-0.0246922	0.060295	0.0671214	-0.000145833	0.0411528	0.0703917	-0.054575	0.158823	0.0371583	-0.034275
1341	rage:61537	chr18	lamin B1	Lmnb1		-0.0422625	0.0457313	-0.0405733				-0.0217125	-0.0328344	-0.011875	0.06901	-0.124206	0.0187281	0.0492583	0.0290625	-0.0646833	0.0917	-0.0134188	0.0716875
1342	rage:70380	chr12	linker of T-cell receptor pathways	Lnk	-0.00792436	-0.0182375	0.0816854	-0.00898556	0.0152	-0.00145417	-0.0287448	-0.00582188	-0.0186104	-0.0607552	-0.0328667	-0.020074	-0.0240156	0.0253833	-0.0107972	0.0386222	0.000279167	0.0189	0.000758333
1343	rage:79469	chr8	brain specific binding protein	LOC117582		-0.108813	0.0137406	0.0118967	-0.0202958	-0.0992469	-0.0929531	0.0220719	0.0133719	0.00628125	0.01805	0.049825	0.04315	-0.0559583	-0.0071875	-0.00429583	0.0729438	0.0203938	-0.01365
1344	rage:82403	chr1	dopamine responsive protein	LOC171057	0.038696	-0.00573333	0.0504	-0.00516	0.126027	-0.0422333	-0.0858933	0.0260063	-0.0243125	-0.0616214	0.0500556	-0.0749867	0.10362	0.0567167	0.112175	-0.042325	-0.017675	0.00854286	-0.0176125
1345	rage:68934	chr11	RN protein	LOC171116	-0.02028	-0.101933	0.109106	0.0625333	0.0189727	0.0860125	-0.00473571	0.047275	0.0658438	-0.035925	-0.06203	0.0903667	-0.049225	0.00556667	-0.00756667	-0.0656333	0.035775	0.0766125	-0.0229875
1346	rage:73742	chr20	Pr2 protein	LOC171120	0.054792	-0.02475	-0.00350625	0.0275467	-0.0113167	-0.0204438	-0.056875	-0.0654938	0.0206187	-0.0765375	0.02368	-0.0265333	-0.0371875	-0.0527333	0.0544333	0.0302083	0.059225	0.1086	-0.0967375
1347	rage:80770	chr3	protein phosphatase V	LOC171121	-0.007244	0.1117	-0.0058	-0.05014	0.01615	-0.0174313	0.013975	0.133381	-0.0040125	0.020625	0.00138	0.00094375	-0.0681867	0.0600833	0.10115	-0.09865	0.115929	-0.028	0.05775
1348	rage:60990	chr17	20 alpha-hydroxysteroid dehydrogenase	LOC171516	0.021352	-0.0433667	-0.0764062	0.1518	-0.195592	0.0918812	-0.00127333	-0.0174875	0.0465688	-0.004525	-0.14058	0.0178312	-0.0029	-0.0746167	-0.022975	-0.0542583	-0.06935	-0.152388	-0.0283625
1349	rage:70763	chr5	iGb3 synthase	LOC171553		0.16735	-0.0816125		0.131542	-0.0468406	0.0601	0.212019	0.00515313	-0.0820031	0.03167		0.0489406	0.0094	0.0868917	0.0513	0.150469	-0.0624875	-0.08475
1350	rage:68809	chr14	F-spondin	LOC171569	-0.16528	0.036875	0.14615	-0.286207	-0.145117	-0.0578688	-0.0715375	-0.0968812	-0.100894	-0.0525812	-0.16599	-0.0811625	0.0014875	-0.0124	0.0680583	0.0334583	-0.179462	-0.0910625	0.0237375
1351	rage:79174	chr17	3-alpha-hydroxysteroid dehydrogenase	LOC191574	-0.0385292	-0.0332	0.01765	-0.04332	-0.182964	-0.0101375	0.023	0.0269313	-0.101962	0.0717125	-0.09372	0.00858	-0.0134625	-0.112383	0.082175	-0.00846667	0.0662625	-0.0318	0.106025
1352	rage:63535	chr11	golgi-associated protein GCP360	LOC192243	0.048536	-0.022975	-0.0716625	-0.06234	0.0507083	-0.0196813	-0.023425	0.112119	-0.0255	0.0184563	0.02643	0.0332937	-0.0106875	0.10175	-0.0537333	-0.00213333	0.071575	0.0118	-0.0268375
1353	rage:58525	chr1	heat shock 20-kDa protein	Loc192245	0.0633115	0.03245	-0.0465867	0.0316933	0.133509	-0.0382563	-0.0605	0.0032375	0.00821875	-0.00843125	-0.02578	0.00545	0.00266	-0.00486667	-0.0286833	0.004775	0.0130125	0.041825	-0.0213875
1354	rage:82398	chr7	transcription factor INI	Loc192246	-0.0124583	0.116925	0.0278733	0.0539643	-0.0222364	0.0417308	0.0396643	0.0337286	0.00628125	-0.0792	-0.0825556	0.0936429	-0.0878	-0.01275	-0.0505583	-0.03135	0.00167143	0.0250714	-0.0642286
1355	rage:67364	chr16	myosin heavy chain Myr 8	Loc192253	0.012096	-0.181825	-0.0549	0.0414533	-0.147525	-0.00923125	-0.01225	0.0131812	0.018425	0.0077375	-0.01401	-0.0430867	-0.01522	0.0467667	-0.0454583	-0.0439	0.112375	0.071675	0.0547125
1356	rage:64657	chr10	polyubiquitin	Loc192255	0.0753385	0.0298208	0.138352	0.0597856	-0.00799792	0.00974375	-0.0488661	0.0836781	0.0482859	0.0174422	-0.0067975	-0.0162578	0.00662656	-0.0322042	0.124704	-0.0527875	0.0796906	0.114428	-0.066825
1357	rage:73054	chr6	phospholipase B	Loc192259	-0.07216	0.061575	0.061825	-0.0699867	-0.120855	0.00475	0.0769933	0.0463125	-0.0254813	0.0553063	-0.0428	0.0482187	-0.0115062	-0.0367833	-0.0280417	0.0210083	0.0836375	0.167513	0.0104
1358	rage:61620	chr2	pR-ET2 encoded oncodevelopmental protein	Loc192269	-0.0685769	0.0457667	-0.0571125	-0.000533333	-0.16824	-0.021	-0.0431067	-0.141253	-0.0319133	0.0115667	-0.206878	0.0236357	-0.0290188	-0.0676	-0.0514583	-0.0256083	-0.332612	0.0973	0.02155
1359	rage:59761	chr10	tumor specific antigen 70 kDa	Loc192276	-0.123396	-0.038625	0.178027	-0.161373	-0.0434364	-0.152844	0.0261312	0.124006	-0.00584375	-0.0259438	0.01044	0.0079125	0.00428125	0.0328	0.0495583	-0.0291667	0.0436625	-0.0603875	0.0394
1360	rage:61246	chr1	CTD-binding SR-like protein rA9	LOC245925		0.0779167	0.184398	-0.158298	-0.20855	-0.0436146	0.0151052		-0.182824	0.0749625	-0.0567533		-0.00584375	0.0804833	0.101156	-0.0133611	0.0185021	0.0633771	0.0836354
1361	rage:75557	chr1	RNA binding motif protein 16	LOC245926	0.0490042	-0.222175	0.0243312	0.0743067	-0.0819455	-0.2683	0.0798615	-0.08285	-0.00662667	-0.0781167	-0.08131	-0.0598692	-0.0390538	0.100283	-0.0899333	-0.0177583	-0.0046375	-0.245188	0.150557
1362	rage:70465	chr17	RNA helicase	LOC245957	-0.019704	-0.0672	0.0927875	0.0589733	-0.112458	0.0142688	0.1169	0.018225	0.0367375	-0.004975	-0.0946	0.0207	-0.0144688	0.0557333	-0.00861667	-0.0242917	0.044225	0.191175	0.0125875
1363	rage:56452	chr3	Estrogen-regulated protein CBL20, 20.4kD	LOC245963	0.226491	0.109467	-0.0920533	0.184553	0.0215583	-0.0598375	-0.124325	0.212667	0.0539625	-0.0166625	0.12141	0.0179812	0.0227867	0.079	-0.031725	-0.0980833	0.19485	0.0634625	0.084825
1364	rage:77553	chr10	coronin relative protein	LOC245982	0.066852	0.050825	-0.2621	0.0682667	-0.121567	0.0289812	-0.0284125	-0.0169063	0.0428688	0.0719438	-0.09329	-0.074575	0.0260813	-0.0271	0.0595083	0.0103583	-0.075575	0.0842375	0.019825
1365	rage:79564	chr9	liver regeneration p-53 related protein	LOC246046	-0.0369	-0.00725	0.0202156	-0.0732567	-0.104625	0.0835469	-0.0683969	0.00561875	0.0628375	0.000309375	0.019525	-0.0712906	0.0469219	-0.0305333	0.0135875	-0.0226	0.0881938	-0.02815	-0.0575
1366	rage:74098	chr12	RDCR-0918-3 protein	LOC246120	0.0317167	-0.05635	-0.011	0.0316067	0.0551417	0.0154375	-0.0837813	-0.0908667	-0.0514308	0.3863	0.05846	-0.07498	0.0103437	0.0582167	0.0290417	0.0622583	-0.0366625	-0.0898375	0.0565375
1367	rage:77650	chr8	p75-like apoptosis-inducing death domain protein PLAIDD	LOC246143	-0.0253417	0.0379667	-0.00491333	0.0228077	-0.0672455	0.109631	-0.03716	-0.0481625	0.04105	-0.04935	0.00362	0.0375667	-0.0259937	-0.0470333	0.0445917	0.00845833	-0.0493625	-0.0767	-0.072225
1368	rage:60913	chr2	nexilin	LOC246172		-0.0348333			0.0461819	0.0770781	0.15834	0.0392927	-0.0629375	-0.0615802	0.0413367	-0.13135	-0.0156594	-0.0159333	-0.0934375	-0.0218333	0.1183	0.00455208	-0.0438125
1369	rage:71844	chr12	voltage-gated Ca channel	LOC246215	-0.0273958	0.08	0.0365	-0.0707133	-0.0450667	0.028275	-0.155388	0.084275	0.03285	0.0553875	0.02671	0.131506	-0.0239312	0.0376333	0.0341	0.0169091	-0.026975	0.0788125	-0.0494625
1370	rage:72239	chr16	arrestin-E	LOC246218	0.179221	-0.00814583	0.0529552	-0.222859	0.112611	0.0174979	0.0362042	0.177316	0.0537969	0.143976	0.0475583	-0.134152	0.0668531	0.105689	-0.0489958	0.00280417	0.392896	-0.149431	0.0102979
1371	rage:66661	chr3	Na+/Pi-cotransporter type IIc	LOC246234	-0.110904	0.038525	0.219006	-0.123627	-0.146142	-0.026075	0.152337	0.0823437	0.113294	-0.0037375	-0.01426	0.114719	0.00829375	-0.0925333	-0.0233167	-0.0552583	-0.05515	0.103	-0.00795
1372	rage:76945	chr4	Tax1 binding protein 1 homolog	LOC246244	-0.059712	-0.0777	0.09166	-0.0783	0.0737083	0.0577313	0.0222063	-0.2367	0.15075	-0.0109133	-0.136362	-0.209343	-0.0329	0.0689333	0.0064	-0.07877	-0.343087	-0.0758286	-0.098375
1373	rage:57871	chr1	protein phosphatase 2A B regulatory subunit delta isoform	LOC246255		-0.111163	-0.0175781	0.0623733	-0.0599542	-0.104553	0.0663969	0.0377594	0.0295938	0.0307719	-0.01589	-0.004425	-0.00903438	-0.00913333	-0.0378125	0.000329167	0.0119125	0.00533125	-0.00523125
1374	rage:68017	chr1	kidney-specific protein (KS)	LOC246263	0.23789	-0.204625	-0.222557	0.584386	-0.005525	0.0277357	-0.170736	0.0208857	0.0953929	0.0405733	0.0287889	0.0425867	-0.00142143	0.12735	-0.08252	0.0069	-0.053875	0.511238	-0.072125
1375	rage:57391	chr3	estrous-specific protein, 250 kDa	LOC246270	-0.017092	0.0455667	0.120969	-0.00658667	-0.1215	-0.020325	-0.0135687	-0.0287133	0.0292333	0.034625	-0.02795	-0.00887143	0.00205	-0.0422333	-0.00598333	-0.0184	-0.100275	-0.0001	-0.0102625
1376	rage:68267	chr1	asparaginase-like sperm autoantigen	LOC246307			-0.0128094	0.01027	-0.104429	0.0408969	-0.0225719	0.0621906	-0.00740938	0.0197031	0.00561	-0.0190063	-0.0400344	-0.00834167	0.0328167	0.0963042	0.00925	0.0938375	-0.0684188
1377	rage:71665	chr7	cytosolic leucine-rich protein	LOC246768		0.087325	0.0578344	0.0853667	0.10555	-0.0750281	0.0973656	0.01515	0.0982813		0.12955	0.0747031	0.025925	-0.0145	-0.0214667	0.0100625	0.084325	-0.0260063	0.167869
1378	rage:77802	chr3	CDK5 activator-binding protein	LOC252827	-0.052724	-0.096475	0.0028375	0.0241933	-0.1735	0.0209063	0.0442375	-0.183775	-0.033325	0.0356187	0.02279	-0.0433133	0.00805625	-0.0677833	0.0275	0.0149833	-0.01085	0.116213	-0.0350875
1379	rage:68844	chr5	syntaxin 17	LOC252853	-0.113458	0.086225	0.138553	-0.248508	-0.0867818	0.0162313	-0.0209786	0.0106125	-0.0323062	0.0221875	-0.02309	0.0213733	-0.0265188	-0.0885833	0.066925	-0.0355583	0.02865	-0.067375	-0.123512
1380	rage:82731	chr5	NonO/p54nrb homolog	LOC252855	0.0879365	-0.107563	-0.092825	0.1492	0.151529	-0.0175875	0.0136156	-0.00349063	0.029725	-0.0628094	0.047005	-0.106719	0.0099375	0.0176167	0.0126167	-0.0516958	-0.0237625	0.0225875	-0.0527313
1381	rage:59820	chr6	FERM-domain-containing protein 163SCII	LOC257646		-0.040775	-0.0828687	0.0260633	0.093075	-0.0434031	-0.000853125	0.0014625	-0.032325	-0.163853	-0.102065	-0.102022		0.08555	0.00702083	0.0132167	-0.118231	0.0519563	-0.0002875
1382	rage:70341	chr10	hippyragranin	LOC257650	0.04349	0.074225	0.0765	-0.0788818	-0.0240273	-0.135693	0.130407	-0.02995	-0.0312875	0.1272	-0.0175111	-0.0282867	0.001	-0.00365	0.0202583	0.0301583	0.138557	-0.069125	-0.128317
1383	rage:80471	chr10	prepro-Neuropeptide W polypeptide	LOC259224	0.0581227	0.18715	0.0716154	-0.206692	0.300818	-0.154354	0.0385357	0.0848933	-0.161371	-0.117362	-0.1095	-0.00411818	-0.160231	0.0763167	0.03806	0.100245	0.280238	-0.040875	-0.07555
1384	rage:73954	chr5	peroxisomal protein	LOC260327	-0.0159375	-0.0744	0.134469	-0.187686	-0.158413	-0.00835333	-0.157986	0.0922143	-0.0022	0.0318167	0.08915	-0.04165	-0.0278667	-0.170083	0.0402167	-0.00335833	-0.0488286	-0.105912	-0.0253625
1385	rage:64618	chr19	outer mitochondrial membrane receptor rTOM20	LOC266601			-0.0228531	0.0234467		-0.0202156	0.0396594						-0.0660313	0.02635	-0.0214	-0.00125417	0.179719	0.0919563	-0.0609187
1386	rage:66124	chr15	carbonyl reductase	LOC266686	-0.0569718	0.05815	0.0229271	-0.00978667	-0.0535153	-0.0431448	-0.0192437	-0.0613531	0.045426	0.0443854	-0.104577	0.0891104	0.0356073	-0.0558167	0.0253361	-0.0654833	0.0219792	-0.250127	-0.029775
1387	rage:79948	chr14	putative phosphate-phosphoenolpyruvate translocator	LOC266687	-0.0488885	-0.0426375	0.0591094	0.0726233	0.0614917	-0.0345188	-0.00996875	-0.0224219	-0.0254344	0.037925	0.017635	-0.0375469	-0.00482187	-0.0473583	-0.0041125	0.0160917	-0.0122625	-0.0317313	-0.0045625
1388	rage:70467	chr1	G protein coupled receptor Rca	LOC266762		-0.0929375	0.0231656	-0.0120267	0.045075	0.0179344	0.007525	0.0273531	-0.00312187	0.0128188			0.0101625	0.01805	0.0230667	-0.0357875	0.0485187	-0.0214938	-0.0238937
1389	rage:61877	chr9	ES cell-related protein	LOC280671	-0.0298	-0.04095	-0.0121844	0.0112033	-0.0737417	-0.0592656	0.0223688	-0.0050125	0.0321969	0.0023375	-0.068655	-0.0186375	0.0714187	-0.0167917	-0.0528208	-0.0218208	0.00749375	-0.0525562	0.00614375
1390	rage:66081	chr4	Vps24p protein	LOC282834	-0.018808	0.200067	0.0326687	0.06388	0.0190545	-0.0696	-0.0248563	0.0483313	0.0106062	0.00045	0.05633	0.0667533	0.0505	0.0692667	0.0364333	0.00571667	-0.1108	-0.0347375	-0.012025
1391	rage:59641	chr17	prolactin-like protein C related	LOC286889	-0.049875	0.02055	-0.0242125	-0.0592533	-0.0062	0.02426	0.00868125	0.0734333	-0.0215643	0.0236333	0.03339	0.0955	0.0880214	0.0890667	-0.0785833	-0.0537667	0.128643	-0.01175	-0.136387
1392	rage:82571	chr2	tropomyosin isoform 6	LOC286890		0.0229006	-0.00766854	-0.022062	-0.0412817	-0.0227932	-0.0233498	-0.0652668	0.00110877	0.00090191	-0.0851585	-0.00577615	0.00418031	0.00974537	0.0239201	-0.0139026	0.0191321	0.0123076	0.00372986
1393	rage:81099	chr4	cationic trypsinogen	LOC286911	-0.0563556	0.079225	-0.342556	0.0001875	-0.0467917	0.0344214	0.165943	-0.16805	0.169057	0.0516933	0.112029	-0.108187	-0.114092	-0.0402333	-0.249833	0.0887083	-0.0290375	-0.0418429	-0.228617
1394	rage:67181	chr15	epidermal Langerhans cell protein LCP1	LOC286990	-0.0206808	-0.0643875	0.0521906	0.0256067	0.116983	-0.0125375	-0.00295937	0.0242875	-0.0218406	-0.014475	-0.03069	-0.0287813	0.00490312	-0.006375	0.0396583	0.0470417	-0.001425	0.0896437	0.00021875
1395	rage:67899	chr5	CaM-kinase II inhibitor alpha	LOC287005	-0.0720513	-0.0236917	-0.000702083	0.0651444	-0.16781	0.00164271	0.0369146	-0.099199	-0.00777083	0.0204865	-0.12933	-0.0341302	-0.0184562	0.0139389	-0.0143819	-0.0200861	-0.0488958	0.105025	0.020725
1396	rage:72906	chr1	C-CAM4 protein	LOC287009	0.0211058	0.0099625	-0.078775	0.00284		-0.0437656	-0.0353062	0.00270313	-0.0157437	-0.13715	0.040075		0.00814063	0.00789167	-0.0302375	0.0241292	-0.0704625	-0.0688687	-0.032175
1397	rage:75893	chr10	galactose transporter	LOC287642	0.0123569	0.0477174	-0.0164786	0.0810987	-0.0473159	0.00426964	0.0273134	-0.0341576	-0.0383079	0.0988939	0.0853163	0.0228613	-0.0944455	-0.0153562	0.00604598	-0.04135	-0.0417609	0.0138156	0.0781694
1398	rage:63697	chr13	adiponectin receptor 1	LOC289036	0.0125846	0.0162125	0.0289578	0.06049	0.11101	-0.0165172	-0.0840078	0.0356703	0.0138813	-0.0403984	-0.008235	0.0342781	-0.0350781	-0.0091375	0.000295833	0.0480479	0.00815625	0.0717125	-0.0100906
1399	rage:68499	chr13	DMT1-associated protein	LOC289312		-0.0021875	0.0235469	0.00715667	-0.0238375	-0.0041625	0.0503844	0.033375	0.0969187	-0.0345781	-0.102395	0.00999375	0.0177531	0.0332917	0.0160042	-0.0052625	0.018125	0.050375	0.0233312
1400	rage:57732	chr14	putatative 28 kDa protein	LOC289809	0.04564	0.0533333	-0.0545062	-0.04508	0.1347	0.0834062	-0.1128	0.0254437	0.0384812	-0.0390375	-0.00477	0.0646125	-0.0237125	0.0413333	0.137475	-0.0454917	0.1281	-0.0288375	0.0031875
1401	rage:66970	chr17	HesB protein	LOC290985			0.0382083	0.0242222	-0.0227139	0.0282813	-0.0332625	0.0150125	0.0756188	-0.00674896	0.055105	-0.0162708	-0.0110531	-0.0686389	0.0251194	0.00664722	0.124779	0.0332917	-0.0319292
1402	rage:71024	chr19	nin one binding protein	LOC291996		-0.000364583	-0.0275167	-0.0112711	0.11689	0.0442667	-0.0207307	-0.0027474	-0.0112448	-0.0214479	0.07773	0.0259563	-0.0309672	0.0467667	-0.0600632	0.0085	-0.0938396	-0.0720833	-0.0483302
1403	rage:67350	chr1	PDIP1	LOC293497		-0.04056	-0.0284597	0.0557564	0.0375433	-0.0518092	-0.0665992	-0.0516347	-0.014448	-0.0103984	-0.0341725	-0.00411625	-0.0771906	-0.0235742	-0.03158	0.0026425	-0.0448994	0.0521688	0.0559367
1404	rage:56327	chr1	ADP-ribosylation-like factor 6-interacting protein	LOC293551	0.00584103	0.0729417	-0.0693854	-0.0540056	0.0558847	-0.0355073	0.018525	0.109857	0.0112333	0.0243	0.0878133	-0.0064375	-0.00989688	0.0878389	-0.0198625	-0.00625556	0.0784438	0.0402917	0.0517958
1405	rage:68953	chr3	hypothetical protein LOC29390	LOC29390	0.0409077	0.070075	-0.103878	0.0289267							-0.000495		0.100806		-0.0462167	-0.115429	0.0148375	-0.0442188	0.107538
1406	rage:78945	chr3	BWK-1	LOC296466	-0.00246538	-0.0650896	0.040699	-0.00871333	0.00782292	0.00324844	0.0130109	0.0249281	-0.0423839	0.0114865	-0.00326583	-0.0146333	-0.00934948	0.00873333	-0.00598125	0.00416319	0.0143083	0.0086625	0.00630625
1407	rage:82247	chr4	2,3-bisphosphoglycerate mutase	LOC296973		-0.0124333	-0.00205313	-0.14226	0.0645139	-0.0148115	0.00285	0.133886	0.0450927	-0.0448812	0.0488233	0.114292	-0.0407167	0.0472889	-0.00984306	-0.0266583	0.11255	0.0332792	0.00472292
1408	rage:62994	chr6	androgen-responsive gene encoding an ARD-like protein	LOC298934	-0.0391833	-0.0698	-0.061675	-0.0846	-0.0644444	0.0519125	0.0262267	-0.110413	-0.0787062	0.07905	-0.12697	0.122931	0.00204375	-0.0478833	0.0193	0.0134667	-0.1028	-0.0772286	0.0292571
1409	rage:55445	chr7	membralin	LOC299608	0.078652	-0.17245	-0.00715	-0.123214	0.0610556	0.04094	0.155192	0.0453813	-0.03795	-0.0246071	-0.10367	0.1044	0.0118154	0.0608167	-0.0409167	0.0387667	-0.0625429	0.122013	-0.0211714
1410	rage:73685	chr13	transmembrane receptor FcgammaRIII-X	LOC304966	-0.169339	-0.0526	0.208467	-0.355633	0.19956	0.0139214	0.238764	-0.10636	0.375811	0.21865	0.0180125	0.60316	0.20029	-0.15008	-0.0550727	0.183991	-0.157025	-0.118657	-0.0815375
1411	rage:72618	chr16	putative scaffolding protein POSH	LOC306417	-0.0349542	-0.031925	0.106531	0.00658	-0.0494917	-0.0178562	0.0100625	0.0635	-0.0159625	0.0358125	-0.04308	0.0757133	-0.022975	0.0568333	-0.00959091	0.03395	-0.0537	0.0457875	-0.016825
1412	rage:57508	chr19	annexin V-binding protein ABP-7	LOC308306	-0.0537356	0.10325	0.0695234	-0.0456617	-0.219487	-0.0279187	-0.0583781		0.0661875		-0.04961		0.0510187	0.056125	-0.0132542	-0.0527458	0.0813188	0.048725	0.0326063
1413	rage:64186	chr1	desmuslin	LOC308709	-0.00758636	-0.0569667	-0.0410687	-0.0311333	-0.2757	0.0135643	0.146546	0.0285667	0.0854267	0.252346	-0.20824	0.118408	0.0325692	0.05935	-0.0565182	0.000866667	0.0157875	0.0737125	0.0672
1414	rage:66747	chr4	FAM3C-like protein	LOC312159	-0.137792	-0.0847	0.295125	-0.32914	0.141317	0.0552437	-0.02685	-0.0542	-0.0215625	-0.0499313	0.09592	-0.0543	-0.00884375	-0.0956833	-0.013075	0.0252833	0.0950875	-0.073425	0.05
1415	rage:69272	chr7	nicotinate phosphoribosyltransferase-like protein	LOC315085		-0.0220125	0.0222703	-0.0780394	0.128674	0.0551219	-0.0669938	-0.00499688	-0.0577875	0.0387578	0.143087	-0.0900307	-0.0232693	-0.0210097	0.0361042	-0.0279292	0.396512	0.134337	0.00788229
1416	rage:82232	chr16	hypothetical protein	LOC361110	0.0324625	-0.163233	-0.0433857	0.0338273	0.116518	0.0170692	-0.040325	0.0164267	0.033575	0.02144	0.0479778	-0.0772625	-0.001125	-0.09175	0.0223417	0.0664727	0.107563	0.00865	0.0234
1417	rage:58808	chr2	coxsackie-adenovirus receptor-like	LOC361873		-0.06702	0.0194312	-0.0613827		0.11283		0.0266088			-0.09245		0.09998	0.0232133		-0.090565	0.002005	0.0350975	0.172675
1418	rage:66553	chr3	hypothetical protein LK44	LOC362219	-0.0447891	-0.0410125	0.00997917	0.0890644	-0.0838389	-0.0130167	0.0397979	-0.112255	0.0598375	0.0343385	-0.138992		-0.024126	-0.1029	-0.0348139	-0.0674972	-0.105742	-0.119004	-0.0247646
1419	rage:65547	chr3	hypothetical protein	LOC362246	0.0530058	-0.135912	0.112212	-0.08616	0.0316208	-0.0411344	-0.0787	-0.0188875	-0.0169219	-0.0551094	0.02085	-0.00360312	-0.0257562	0.0770917	-0.000183333	0.0264083	0.0868688	-0.107694	0.059825
1420	rage:76314	chr4	similar to interleukin 17 receptor E isoform 1	LOC362417	0.0388192	-0.0326	0.0623867	0.0264286	0.107555	-0.0268467	0.0468067	-0.0844125	-0.0429375	0.0637	0.02307	-0.0780333	0.03632	-0.0195	-0.0536	-0.005475	0.099875	-0.01135	-0.0671
1421	rage:75009	chr4	wound inducible transcript 3.0	LOC362463	-0.023125	0.0660375	0.0102406	-0.0587967	-0.0724292	0.00443437	0.0915531	-0.0082375	0.0137125	0.0148094	-0.02434	-0.0229375	-0.0215813	-0.0701667	-0.0427667	-0.0347125	0.284119	0.02635	0.0275875
1422	rage:78629	chr6	brain and reproductive organ-expressed protein	LOC362704	0.050452	-0.162875	-0.075675	0.118193	0.0533833	0.0448687	0.0244812	0.0482375	0.00500625	0.0277313	0.0243111	-0.131362	-0.0185188	0.02055	-0.00146364	0.021975	-0.0011125	0.0710125	0.07615
1423	rage:69506	chr7	angiopoietin-like protein 4	LOC362850	-0.06268	-0.301675	-0.293075	0.0493933	-0.43245	0.0357375	0.09384	0.116687	0.262156	-0.0587125	-0.1185	-0.195294	0.0441625	-0.15345	0.102083	-0.00866667	0.0159	-0.344125	0.0447625
1424	rage:80446	chr2	promethin	LOC378467	0.0429389	0.129875	0.0246636	-0.0345375	0.10321	-0.0183417	0.0627714	0.0627313	-0.0714214	0.112491	0.0615333	0.00788571	-0.0183333	-0.199133	-0.09615	0.0217667	0.0958	0.0324875	0.0825375
1425	rage:61721	chr10	rabaptin 5	LOC54190	-0.0490043	-0.0383	-0.0731187	-0.103033	-0.118756	0.0995917	-0.0437769	-0.101992	-0.01441	-0.34435	0.1722	0.159864	0.0390438	0.02885	0.0351455	-0.0669417	0.139671	0.0129125	0.0965375
1426	rage:65193	chr1	alkaline phosphodiesterase	LOC54410		0.00269167	-0.068849	0.0664289	0.0513472	0.0178115	-0.0636208	-0.000575	0.00251562	0.0229281	0.0241783	-0.0646552	-0.036524	-0.0249611	-0.001475	0.00508056	0.0196667	0.000747917	0.003525
1427	rage:77862	chr1	CTD-binding SR-like rA1	LOC56081	-0.0200071	-0.01425	-0.0412667	0.08348	-0.0206806	-0.0166583	-0.00616042	0.0167302	0.00618125	-0.00897917	-0.05091	0.0036	-0.0441208	-0.00116111	0.0159347	-0.001	-0.0143542	-0.0296083	-0.0271875
1428	rage:67333	chr2	dnaj-like protein	LOC56764	-0.153713	0.0249	0.182	-0.2639	0.020825	0.00069375	-0.00723125	-0.0446938	-0.0582375	0.0290562	-0.03981	-0.0489187	-0.0088625	-0.0355167	0.0300167	0.0164	0.0477	0.0668375	-0.0261375
1429	rage:58295	chr8	macrophage inflammatory protein-1 alpha receptor gene	LOC57301	-0.039713	-0.00355	-0.026325	-0.00637333	-0.0990273	-0.0042	0.04978	0.0371933	0.0509688	0.105519	0.08845	0.00674667	0.0249875	-0.0699167	0.0613667	-0.04075	0.09705	0.097325	0.0479125
1430	rage:72893	chr10	ERM-binding phosphoprotein	LOC59114		0.0057375	0.01705	-0.0692633	-0.0375042	0.0851719	0.0829406	0.0868031	0.0675531	0.075525	0.02504	0.118803	0.0967	-0.0449667	0.0274792	-0.0552917	-0.0376375	0.202081	0.07725
1431	rage:65145	chr14	db83	LOC59303	-0.037264	-0.0357333	-0.0114938	0.0207133	-0.044025	0.09185	-0.0731625	-0.124931	-0.0504188	0.01645	-0.06823	-0.01055	-0.023	-0.0272833	-0.0920667	-0.0561417	0.0340375	-0.0897125	0.012825
1432	rage:82475	chr1	pregcy-specific beta 1-glycoprotein	LOC59313			0.167997	-0.20001	0.0939167		0.0197219	0.169194	0.0604562	-0.0156719	0.300805		-0.0176594	0.0249167	-0.0342667	-0.0556417	0.0720813	0.0524125	0.0784
1433	rage:70214	chr2	arfaptin 1	LOC60382	-0.03046	-0.092925	-0.068575	0.0860133	-0.0871583	-0.0782875	-0.0018	0.00055625	0.0125375	-0.0173125	-0.02709	0.025	0.0359125	-0.0235	-0.0250583	-0.0578833	0.0462875	-0.013075	0.0058875
1434	rage:79977	chr3	protein kinase C-binding protein Beta15	LOC60383		-0.227575	-0.0145812	-0.00920667	0.09255	-0.0228563	-0.033275	-0.0639875	0.0102844	0.0224031	-0.061435	-0.0660656	-0.00467187	-0.0319	0.00539583	-0.0189917	0.004575	0.005425	0.0576688
1435	rage:82820	chr4	G protein beta-subunit gene	LOC60449	-0.0768375	0.0749333	0.0610167	-0.109	-0.0710889	0.192109	-0.108167	0.26815	0.102011	0.3219	-0.19466	0.02882	-0.14192	0.04572	0.0842636	0.0204333	-0.01495	0.1047	-0.0140833
1436	rage:70273	chr15	component of rsec6/8 secretory complex p71 (71 kDa)	LOC60627	0.0598792	0.249025	-0.044825	-0.0670467	0.022575	0.0111438	0.0994063	-0.0113	-0.0157937	-0.00570625	0.07138	0.0433867	0.0118867	0.05028	0.03335	-0.11983	0.069475	0.0120625	0.044075
1437	rage:69476	chr5	zetin 1	LOC64027	-0.102824	0.1239	0.107569	-0.113692	-0.0419	-0.0902562	-0.07475	0.0457938	-0.0400667	-0.0852267	-0.0286	-0.00512143	0.043825	0.00933333	-0.0752083	0.021825	-0.0237125	0.0327625	0.05515
1438	rage:63705	chr2	myomegalin	LOC64183		-0.0010875	-0.0259781	0.0212	0.0185208	0.0181781	0.0228812	0.133734	-0.0211531	-0.00310625	0.000485	0.0303781	0.0118344	-0.0308083	0.0845958	0.0277292	-0.0122438	0.112675	-0.0226125
1439	rage:57793	chr4	growth response protein (CL-6)	LOC64194		-0.129189	-0.00905826	-0.0509962	0.00404955	-0.0270181	-0.0349597	-0.00730176	-0.0353354	-0.0104438	0.00297405	0.0208135	-0.0202628	-0.118177	-0.054744	0.051656	-0.0202547	0.042975	0.0293596
1440	rage:68312	chr10	2-oxoglutarate carrier	LOC64201	0.0253865	-0.0142125	-0.0820437		0.0687542	-0.00343125	-0.0584312	-0.0550031	-0.0170812	-0.00232187	-0.055855	-0.114078	0.0123375	-0.0374	-0.0118792	-0.00876667	0.00478125	0.119075	0.0603313
1441	rage:76526	chr6	C1-tetrahydrofolate synthase	LOC64300	-0.00233462	-0.018525	0.0329813	-0.00282	-0.0725	-0.0924187	-0.0119333	0.05305	-0.017975	-0.0179813	-0.08161	-0.0781	0.0138687	0.0935167	-0.0413833	-0.0146333	-0.0325125	-0.0225	0.023625
1442	rage:57368	chr8	sperm membrane protein (YWK-II)	LOC64312		0.0733417	-0.0254135	-0.0167611	-0.0823931	-0.0134417	-0.02805	0.0540896	-0.0274292	-0.0176979	-0.0464267	-0.0331104	0.0280073	0.0190444	0.0396417	-0.00723056	0.033125	0.0474021	-0.0418375
1443	rage:65729	chr12	acetoacetyl-CoA synthetase	LOC65984	-0.043	0.0411333	-0.0537143	-0.0302833	0.01849	0.178454	0.0852429	-0.05684	0.0551375	0.0726533	-0.0425625	0.0662687	0.0355313	-0.1199	-0.047825	0.0220417	-0.2362	-0.19678	-0.00806
1444	rage:79313	chr11	Axin-associating molecule	LOC78973	-0.061712	0.002075	0.0801313	-0.200913	-0.0819222	0.0426267	-0.0163733	-0.0168571	-0.165357	-0.149222	-0.0703111	0.00518333	0.0555214	0.00206667	-0.00973636	-0.0216167	0.141614	0.0560875	0.0706
1445	rage:72895	chr6	sphingosine-1-phosphate phosphohydrolase	LOC81536	-0.000530769	0.0359	-0.1825	0.0946567	-0.0038	-0.0319469	-0.0127344	-0.0222875	0.0281844	-0.0108125	-0.137005	-0.0306469	0.0341438	0.0878667	-0.00977083	0.054525	-0.129544	0.053625	0.0315062
1446	rage:60170	chr10	ubiquitin conjugating enzyme	LOC81816		0.016225	-0.0897312	0.06079	-0.0694542	0.0296187	0.0249312	-0.0158625	0.00197812	0.0498719	0.01013	0.042975	-0.0543719	-0.0855333	0.0678583	-0.022625	-0.0299313	-0.0904438	0.0166688
1447	rage:66977	chr10	for proteasomal ATPase (SUG1)	LOC81827	-0.012284	0.242125	-0.0798875	-0.274567	0.050975	0.06515	-0.00061875	0.115675	-0.042	-0.02065	0.13529	-0.104556	0.0597812	0.0468333	0.008325	0.0107667	-0.000975	-0.0106625	0.0147875
1448	rage:57100	chr7	polymerase II	LOC83503		0.1	-0.0013875	0.0170733	0.0690083	-0.0380906	-0.0206156	-0.06355	0.0358625	0.00275625	-0.014145	-0.0703313	0.0372937	-0.0268917	0.0779583	0.0016875	-0.100975	-0.0544625	0.0325375
1449	rage:82349	chr3	smooth muscle-specific 17 beta-hydroxysteroid dehydrogenase type 3	LOC84013	-0.069324	0.057375	-0.0406375	-0.121353	-0.0428	-0.00402	-0.03262	0.0789562	0.0227	-0.0109071	0.0753889	0.0136	-0.0045875	0.00164	0.00490909	-0.168658	0.0566625	-0.068325	0.038425
1450	rage:77095	chr9	spp-24 precursor	LOC94168	0.239847	0.7021	-0.128736	0.103787	-0.299886	-0.0436308	-0.0680692	0.112717	-0.241683	0.144633	0.12345	0.01235	-0.17922	-0.4161	-0.25805	-0.02948	-0.03068	-0.48555	-0.0535
1451	rage:60561	chr18	lysyl oxidase	Lox	0.134056	0.12295	-0.104231	0.0233333	0.219658	-0.0901375	0.06715	0.221494	-0.0045125	-0.128119	0.15258	-0.0651125	-0.0749688	0.12615	-0.0273583	0.0122	-0.140325	0.0197125	0.059525
1452	rage:57843	chr16	lipoprotein lipase	Lpl	0.0714176	-0.0166604	-0.247342	0.0548333	-0.0338174	0.0654604	0.0541917	-0.066425	0.0379724	0.027949	-0.072375	-0.0116766	0.0676161	-0.0411222	0.0555021	-0.0851653	-0.0584219	0.0258094	-0.0229625
1453	rage:74776	chr2	lecithin-retinol acyltransferase	Lrat	-0.0725385	-0.118025	0.103031	-0.392687	0.184158	0.002375	0.0616563	0.228487	0.123394	-0.091425	0.14356	-0.03934	0.125469	0.188867	0.13532	-0.00950833	0.0621	0.004775	0.0383625
1454	rage:80337	chr1	LRP16 protein	Lrp16	0.0130625	-0.1491	-0.0985687	0.113953	-0.414045	-0.16818	-0.046025	-0.116469	-0.0730125	0.105431	-0.15404	-0.0884667	-0.0195312	-0.175333	0.0933833	-0.0248167	0.041	0.14465	-0.104162
1455	rage:64923	chr3	low density lipoprotein receptor-related protein 2	Lrp2	0.09921	0.071425	-0.0545714	0.0522462	-0.0376909	0.144836	-0.0682692	-0.0323533	0.307767	0.03995	0.0019375	-0.0628	0.0287286	-0.01644	-0.272867	0.103673	0.066375	0.287487	-0.0114286
1456	rage:71653	chr1	low density lipoprotein receptor-related protein 3	Lrp3	-0.036032	0.066775	-0.0256467	0.151267	-0.162867	0.0195563	0.0308812	-0.0041875	0.0318	-0.007725	-0.01591	0.0415438	0.0284063	-0.00258333	-0.0202	-0.00953333	0.0602875	-0.0578375	0.0302125
1457	rage:79700	chr3	low density lipoprotein receptor-related protein 4	Lrp4	0.003752	0.247675	0.0167563	0.0716333	-0.110918	-0.0094125	-0.0717938	0.0818333	-0.0249437	0.0080125	0.01056	-0.109947	-0.029925	-0.0312333	0.0418083	-0.00449167	0.0192375	-0.0697375	0.00791429
1458	rage:80865	chr14	low density lipoprotein receptor-related protein associated protein 1	Lrpap1		-0.040425	0.021074	0.0491422	0.0152042	-0.00178437	-0.0532281	-0.00230625	0.0546188	0.0109104	0.00912	0.00345	-0.0221833	0.00866111	0.0143361	0.0648333	-0.0955729	0.144988	-0.00751875
1459	rage:74296	chr11	limbic system-associated membrane protein	Lsamp	0.016632	0.033275	-0.04865	-0.0176357	-0.04815	0.053875	0.0502733	0.04295	0.02395	-0.0184625	-0.02594	-0.0615125	0.024025	-0.0869167	0.0935917	-0.00570833	-0.054025	0.061875	-0.01415
1460	rage:56412	chr20	2,3-oxidosqualene: lanosterol cyclase	Lss		0.027925	0.145488	-0.272287	-0.0449958	-0.0947438	-0.0714812	-0.0517344	-0.0535938	0.0696406	-0.02036	0.0131938	0.0482875	-0.0731583	-0.0563042	0.0034375	0.0129812	-0.0291313	-0.0054125
1461	rage:76491	chr20	lymphotoxin A	Lta	0.00575455	0.0251667	-0.150736	0.06093	0.0346583	0.01458	0.00698571	-0.0976313	-0.009775	0.00868125	0.119833	-0.10658	0.0170286	-0.0907667	-0.034925	0.02565	0.0673714	-0.0355857	-0.0496333
1462	rage:62240	chr6	LanC (bacterial lantibiotic synthetase component C)-like 1	Ltbp1	-0.0120596	0.0896833	-0.0628146	-0.271238	-0.00718556	0.0520038	0.0654106	-0.00642875	0.119193		-0.025358	0.0154196	-0.017129	-0.03995	-0.0427039	0.0393569	0.189134	0.0537212	-0.0593417
1463	rage:79918	chr10	leukotriene C4 synthase	Ltc4s	-0.063888	-0.00546667	0.0549533	0.0479286	-0.01186	-0.102171	0.0238231	0.0780929	-0.06032	0.0903062	-0.10614	0.00812143	0.0390125	-0.00678333	0.0436	0.00819167	-0.0122571	0.069575	-0.0283125
1464	rage:61758	chr1	Lutheran blood group (Auberger b antigen included)	Lu	-0.00465962	0.0489875	0.0226094	0.00353667	0.0221875	-0.0755969	0.0423813	-0.0261375	-0.0610438	0.0234375	-0.04918	0.0328594	0.00391562	0.020925	-0.000858333	-0.0102	-0.164313	-0.056775	-0.00503125
1465	rage:59004	chr7	lumican	Lum	0.0119083	-0.0362917	0.0930729	-0.0787422	0.131115	0.00177917	-0.0969604	-0.0167458	-0.0240125	-0.00259792	-0.00461333	-0.0821927	0.0296323	0.0335333	-0.0162722	-0.0389486	-0.0893979	-0.105677	-0.0622354
1466	rage:58203	chr5	leucine zipper protein 1	Luzp1		0.0894375	0.00117187	-0.00105333	-0.0269542	0.00202813	-0.0386344	0.0168594	-0.00680625	0.0148406	-0.02621	-0.0871031	-0.0289937	0.0159917	0.0542958	-0.0358917	0.0625875	0.0252687	-0.0444875
1467	rage:79356	chr2	latexin	Lxn	0.00664808	0.124983	-0.00804688	0.00769	-0.00482361	0.0180604	-0.0251594	0.0433062	0.0142677	-0.00474271	0.066	0.0798146	-0.032175	-0.0118222	0.0173264	-0.00411944	0.0122375	-0.00905833	0.00180833
1468	rage:78080	chr3	lymphocyte antigen 68	Ly68	0.00555865	0.163902	0.0211641	-0.120568	-0.00522014	0.0573729	0.122419	0.139208	-0.0405813	0.0170083	0.10343	0.017888	0.000133854	0.0643111	0.0102389	-0.00670556	-0.00956771	-0.0751917	0.160228
1469	rage:64303	chr7	Ly6-B antigen gene	Ly6b		-0.1821	0.06345	0.05248	0.101867	0.118581	0.01925	-0.0334	-0.0196781	-0.0210594	-0.21084	-0.00249375	0.0192812	0.0868583	-0.128838	-0.164058	0.112519	0.0670688	0.0579312
1470	rage:63557	chr7	Ly6-C antigen gene	Ly6c	-0.0399043	0.076125	0.228775	-0.19402	0.178592	0.0264357	0.179819	-0.02092	-0.0412071	0.04565	-0.0598875	0.03185	-0.05638	-0.0106667	0.00937273	-0.230175	0.105083	0.1501	0.052475
1471	rage:65402	chr5	Ser/Thr-like protein kinase lyk4	Lyk4	0.036532	0.091875	0.0492375	-0.03194	-0.106292	0.05205	-0.0249375	-0.0374375	-0.0401375	0.00555625	-0.09348	0.0694267	0.0139937	-0.0409667	0.0751083	0.0205083	-0.0109	0.030375	0.0679375
1472	rage:59214	chr10	protein kinase LYK5	Lyk5	0.0187591	-0.155325	0.00870714	-0.0326417	0.18535	-0.0138	-0.0443615	-0.0172438	-0.01322	-0.0933929	-0.0894	-0.264193	-0.0210929	-0.0994333	0.0850273	0.108067	0.08484	0.0540286	-0.26894
1473	rage:61383	chr5	lyn protein non-receptor kinase	Lyn	0.03068	-0.094025	-0.0236875	0.00618667	0.0609727	-0.0655687	-0.0199875	-0.159438	0.0554313	-0.0972188	-0.04823	0.0488	0.0315813	0.0121167	0.0115333	-0.0547667	0.0251375	0.144087	-0.0659125
1474	rage:80596	chr5	lysophospholipase 1	Lypla1	-0.0366288	-0.168088	0.0552281	-0.0651167	-0.0117917	-0.0271187	-0.0714781		0.0271813	0.013725	-0.010975	-0.00698125	0.0906562	0.0563417	-0.0616292	-0.0385333	-0.0356375	-0.198744	-0.0665438
1475	rage:65933	chr5	lysophospholipase II	Lypla2	-0.0946378	0.0214708	0.139515	-0.170321	0.00479375	-0.0124094	-0.00417031	-0.0462281	0.116429	0.0531474	0.012155	-0.0136448	-0.0164734	-0.038575	0.0296903	-0.0368542	0.0501427	0.0638688	0.0057625
1476	rage:56218	chr7	LYRIC	Lyric		0.0910563	-0.0219484	0.0129217	-0.0576458	-0.0301313	0.030575	-0.00223698	0.0584141	-0.0048651	-0.103683	0.00750677	0.0166089	-0.0495125	0.0150771	-0.0342292	0.0156406	0.00895625	0.00994375
1477	rage:61852	chr7	lysozyme	Lyz		-0.115112	-0.0315469	0.0303267	0.174162	0.137481	0.0302969	0.240063	0.0621094	-0.126787	0.137545	-0.0233937	0.00226875	0.110192	0.03745		0.035425	0.0867625	-0.135525
1478	rage:76877	chr17	Max dimerization protein 3	Mad3	-0.044992	-0.0893	0.0697687	-0.12622	0.0674667	-0.0382687	0.0743813	-0.082575	0.03685	0.0389187	-0.00721	0.153363	0.0127125	-0.0061	0.00935	-0.024575	0.058175	0.0188375	0.0167375
1479	rage:64256	chr3	MAP-kinase activating death domain	Madd		0.0763375	0.0242219	0.0583	-0.0233917	0.0219281	0.0255156	-0.04445	0.0110875	0.0639219	0.034195	-0.0351375	-0.04435	-0.0868083	0.00855417	0.0532583	-0.00673125	-0.0683812	0.0038625
1480	rage:82590	chr19	MAD homolog 1 (Drosophila)	Madh1	-0.0178981	0.0257375	-0.0523687	-0.07821			-0.00060625						0.0513844	-0.0493333	-0.0333292	0.0254125	-0.095425		0.0112625
1481	rage:75871	chr18	MAD homolog 2 (Drosophila)	Madh2	-0.0131328	-0.09751	-0.0182825	0.0528002	-0.0641208	0.0226952	0.0238773	-0.0372967	0.00923375	0.0209427	0.00405367	-0.0546703	0.0160579	-0.119696	-0.0323892	0.0635369	-0.00611542	0.0507879	0.0833562
1482	rage:59597	chr8	MAD homolog 3 (Drosophila)	Madh3		-0.00810833	0.022874	-0.0236167	-0.041325	0.0403594	-0.0193667	-0.0855354	-0.0443	-0.00615729	-0.000963333	-0.00904792	-0.0230875	-0.0492111	0.0607556	0.0141861	-0.0340667	0.0052625	0.0124021
1483	rage:76391	chr18	MAD homolog 4 (Drosophila)	Madh4	0.0768981	-0.0422375	0.0255	-0.0217267				-0.0345531	-0.0223781	0.00795937	-0.09447		0.00785		-0.0120542	0.0349583	0.0050625	-0.040475	0.1033
1484	rage:60763	chr18	MAD homolog 7 (Drosophila)	Madh7	0.07938	0.054875	-0.141644	0.212267	-0.02901	0.00234375	0.0285533	-0.0842867	0.0235688	0.0469933	-0.03598	-0.0363067	0.0170188	-0.0152	0.0246167	0.02785	0.0305625	0.0100875	-0.0237
1485	rage:63039	chr19	v-maf musculoaponeurotic fibrosarcoma (avian) oncogene homolog (c-maf)	Maf		0.0654917	0.00861458	-0.0224089	-0.0269736	0.00577708	-0.0341271	-0.0730417	0.0138312	0.0251427	0.00876	-0.0204083	-0.0131417	-0.0432111	-0.00124861	0.0425417	0.0342417	0.0283833	-0.0328146
1486	rage:78067	chr3	v-maf musculoaponeurotic fibrosarcoma oncogene family, protein B (avian)	Mafb	-0.053675	0.1722	0.0816562	-0.13055	0.01109	0.03834	-0.13812	0.0839063	-0.0184937	0.00528125	-0.0285444	-0.0638733	-0.0403	0.128967	-0.0185917	-0.017975	0.111575	-0.0064875	-0.0389
1487	rage:72658	chr1	myelin-associated glycoprotein	Mag		-0.0365625	-0.083125	0.0170067				-0.146878	-0.0565281	0.0621594	0.125635			0.129825	0.0205083	0.0157542	-0.186619	-0.0859813	0.134225
1488	rage:82474	chrX	melanoma antigen, family D, 1	Maged1	0.0183888	0.0312146	-0.0402776	0.0258611	-0.0357403	0.0078	0.0572042	-0.0500432	0.00899479	0.0209818	-0.0534	0.0381536	0.0155495	0.0146069	0.0871604	-0.0235604	0.0410219	-0.096775	-0.0160604
1489	rage:80266	chrX	melanoma antigen, family D, 2	Maged2		-0.0665	-0.0253437	-0.0418933	0.0651	-0.01335		0.146034	-0.00850312	0.057	0.020715			0.0668167	-0.0188542	-0.00307083	0.133956	0.0955562	0.059
1490	rage:58036	chr3	myelin and lymphocyte protein	Mal	0.0641826	-0.10635	-0.107275	0.0918083	-0.108933	0.12838	0.0658077	-0.0602313	0.0507875	-0.0462063	-0.35996	-0.00605	0.02384	-0.07445	-0.073925	-0.06315	-0.759937	-0.000525	-0.07345
1491	rage:57996	chr7	mal, T-cell differentiation protein 2	Mal2	0.0783904	0.0474875	0.0240188	0.0185633	0.024775	0.008	-0.0685469	-0.0478594	-0.065925	-0.0584875	-0.08316	0.0354719	0.0237438	0.0711917	-0.01515	0.000941667	-0.0270937	-0.0948063	0.0035625
1492	rage:78417	chr8	mannosidase, alpha, class 2C, member 1	Man2c1		-0.0693375	-0.0661719	0.01562	0.0497625	0.0316219	-0.0347406	0.0213781	0.0370281	-0.0422625	0.0408	0.00512187	-0.0311375	0.0242	0.00297917	0.00894167	-0.00400625	0.00743125	-0.0103
1493	rage:80746	chrX	monoamine oxidase A	Maoa	0.0443609	0.139471	-0.0647177	0.111488	0.0806042	0.00691979	-0.0729521	0.0433469	-0.0314615	-0.0484688	-0.0225733	0.014149	0.00769063	0.07175	0.0362944	-0.0382083	-0.00884375	-0.336423	0.0277792
1494	rage:72108	chrX	monoamine oxidase B	Maob	-0.0279442	0.012575	0.0199156	0.00604	0.00982917	0.0110156	-0.0122312	-0.0586219	-0.0604469	-0.000790625	-0.02145	0.0420125	-0.01105	-0.0699	0.0385417	-0.0242125	-0.0843562	-0.217725	0.0169875
1495	rage:76657	chr2	microtubule-associated protein 1b	Map1b	-0.00903038	0.0355911	-0.008151	-0.0269435	0.0981394	0.0246641	-0.0463766	0.033197	0.023266	0.0275469	0.00274225	0.0498435	0.0151771	0.032031	-0.026393	-0.0180016	0.0341185	0.0952931	0.0299754
1496	rage:80761	chr8	mitogen activated protein kinase kinase 1	Map2k1	0.0534731	0.0371167	-0.0377	0.08664	0.0330083	0.0407542	-0.0545531	0.018825	-0.0309187	-0.00295937	-0.00364	-0.0680406	-0.016675	0.05985	-0.0411083	-0.0237778	0.0918979	0.0858479	0.0159938
1497	rage:76705	chr8	mitogen activated protein kinase kinase 5	Map2k5	0.022388	0.08465	-0.0137875	0.14196	-0.097075	0.0178188	0.0558375	-0.0283562	0.0197875	0.020375	-0.00096	0.0609563	-0.0209625	0.0306667	0.0218545	0.0332833	0.0532625	0.0592625	0.0412
1498	rage:80910	chr10	mitogen-activated protein kinase kinase 6	Map2k6		0.088175	0.116947	-0.08651	-0.0941333	-0.0729344	-0.0725812	-0.0679781	0.0237469		-0.011205		0.0975281	-0.042875	0.0324667	-0.0672292	-0.00999375	0.0823187	0.129156
1499	rage:81559	chr2	mitogen activated protein kinase kinase kinase 1	Map3k1	-0.145092	0.0352667	0.146619	-0.110933	-0.290027	0.154747	0.005475	-0.0417786	-0.0627867	0.123527	-0.10578	0.180925	0.0517375	-0.110383	0.0135	0.054425	-0.111038	-0.125825	0.103729
1500	rage:65497	chr7	mitogen activated protein kinase kinase kinase 12	Map3k12		0.021775	0.231978	-0.08344	-0.131271	0.0766281	0.0175063	-0.0134875	-0.0295125	0.0797469	-0.0775	0.0613844	-0.0132344	-0.0632083	-0.0378625	-0.0227375	0.0302	0.121188	0.015025
1501	rage:59909	chr6	mitogen-activated protein kinase kinase kinase kinase 3	Map4k3	0.0202071	0.1833	-0.0967	0.589538	0.10125	0.0283667	0.122533	-0.273517	0.267143	0.2993	0.0603667	-0.0736875	0.149943	0.18976	-0.1236	-0.034425	0.374843	0.219286	0.0505167
1502	rage:76396	chr11	mitogen activated protein kinase 1	Mapk1	-0.00342308	0.01	-0.0150031	-0.00206333	-0.0204833	-0.0482312	0.0198031	0.0143312	-0.000615625	0.0379156	-0.072205	-0.0262344	0.040175	-0.0399083	-0.0163708	0.0135667	0.03715	0.0464	0.0553562
1503	rage:59680	chr7	mitogen-activated protein kinase 12	Mapk12	0.096424	0.06445	-0.152827	0.100171	0.02909	0.157413	0.0609714	-0.0312538	0.0714867	-0.0805909	-0.0301111	0.162933	0.051625	0.05375	0.0128455	0.0163083	0.0131	-0.136912	0.0366
1504	rage:67107	chr20	mitogen activated protein kinase 14	Mapk14	0.001536	-0.0028	-0.087675	0.11452	-0.0051	-0.0209312	-0.0102313	-0.0308563	0.0412312	0.0498313	0.01377	-0.0488563	-0.0172563	-0.0339	-0.0174583	0.0224167	0.052225	0.0253875	0.023425
1505	rage:78265	chr1	protein kinase, mitogen activated 3 (extracellular-signal-regulated kinase 1, ERK1)	Mapk3		-0.117883	0.00685625	0.104527	-0.0347417	-0.0246708	0.0737802	0.105541	0.0420125	-0.00460937	0.10113	0.116358	0.00968958	0.0240917	0.00173611	-0.0330194	0.0570625	-0.03015	-0.0257458
1506	rage:63180	chr8	mitogen-activated protein kinase 6	Mapk6	0.00610321	0.0345312	-0.0483536	0.0872522	-0.0197493	0.0430911	0.0210057	0.0109	0.00565052	0.0167776	-0.0466608	0.00953698	0.0128151	-0.0311083	-0.0243292	0.0386083	-0.116159	-0.0697635	0.0259604
1507	rage:71596	chr16	mitogen-activated protein kinase 8	Mapk8	-0.046872	0.121375	0.00830625	-0.01518	-0.18175	0.00223125	0.0634063	-0.00480625	0.00525	-0.0080625	0.05496	-0.00120625	-0.0073875	-0.00675	0.00734167	0.094875	0.0435875	0.0473875	-0.0087125
1508	rage:71699	chr10	stress activated protein kinase alpha II	Mapk9	-0.0884542	0.07735	-0.00424375	-0.0156133	0.114382	-0.00568667	-0.0150467	0.0290062	0.023125	0.0654187	0.028475	0.100027	0.153333	0.04055	-0.105133	-0.0137333	-0.0210875	0.0323625	0.0934
1509	rage:75273	chr13	MAP kinase-activated protein kinase 2	Mapkapk2	-0.145305	-0.161267	0.0472571	0.00503077	0.0107083	0.0321375	-0.0245563	-0.043625	-0.0001875	-0.0001125	-0.09521	-0.0419625	-0.0731625	-0.199917	0.0880917	-0.0306	-0.0497375	0.0725429	0.016375
1510	rage:63002	chr3	microtubule-associated protein, RP/EB family, member 1	Mapre1	-0.0428731	0.089775	-0.0395281	-0.01935	-0.18815	0.0232531	0.147416	-0.0103563	0.0323875	0.0784875	-0.040215	0.0696188	-0.000721875	-0.0410667	0.0343625	0.00149167	0.0427125	0.107831	-0.0356313
1511	rage:82012	chr10	microtubule-associated protein tau	Mapt		0.00621667	0.0597167	-0.0301728	-0.0642493	-0.0152745	-0.0537594	-0.0622667	-0.0109396	0.0695125	-0.170778	0.0631573	-0.012599	-0.157037	0.00637847	0.0117771	0.0642854	0.0852844	0.0533823
1512	rage:62019	chr13	MAP/microtubule affinity-regulating kinase 1	Mark1	-0.000995833	0.171067	0.0604125	0.117685	0.0911818	0.0764308	0.0991667	-0.00985	-0.0594125	0.0682417	-0.01876	-0.104879	0.0269692	-0.0799333	-0.0529667	-0.0575818	-0.032575	-0.0323625	-0.0066125
1513	rage:80741	chr6	MAP/microtubule affinity-regulating kinase 3	Mark3	0.018536	-0.0538	0.035925	0.0678	0.0888818	0.05254	0.0711933	0.03922	-0.0108812	0.0163437	-0.04278	0.0550438	-0.034275	0.118033	-0.0769545	-0.024675	0.0809875	0.0402	0.0118
1514	rage:81341	chrUn	MAP2 RNA trans-acting protein MARTA1	Marta1	-0.0204641	-0.006325	0.0883677	-0.0333089	-0.157085	-0.015451	-0.0887646	-0.0813573	-0.0266104	-0.0123625	-0.113663		-0.0271969	0.01355	0.0294806	0.0185125	-0.00385417	-0.0134792	0.0257708
1515	rage:63524	chr1	MAS1 oncogene	Mas1	-0.017136	0.035475	0.0287688	-0.04938	-0.040925	-0.0104	0.0331437	0.0349875	0.0241	0.00036875	-0.03708	-0.0401067	-0.0246437	-0.0146667	-0.0922833	0.00973333	-0.041125	-0.0733	-0.0828125
1516	rage:69497	chr11	mannose-binding protein associated serine protease-1	Masp1	-0.101146	-0.0468	0.0153875	0.0399429	0.0275364	0.0700125	0.00465625	0.0105	0.030525	-0.038875	-0.1242	-0.0141125	0.00339375	-0.0578333	-0.0576333	0.00874167	0.1	-0.0795125	0.014975
1517	rage:71490	chr5	MASP-2 protein	Masp2	0.051312	-0.01605	0.0303125	-0.0507	0.0252167	0.0318562	-0.0029875	0.0831375	-0.02	-0.0769313	0.02301	0.0698125	0.00481875	-0.0302333	0.044675	0.0254917	0.0642875	0.111975	0.0031625
1518	rage:72850	chr4	methionine adenosyltransferase II, alpha	Mat2a	-0.0669895	-0.363167	0.045	-0.162038	0.361733	-0.0336231	-0.237433	-0.0321692	-0.18324	0.314982	0.17161	-0.00731667	-0.0194083	-0.115867	-0.0325111	-0.05812	0.225575	0.0682375	-0.00195714
1519	rage:79787	chr18	matrin 3	Matr3		0.240781	-0.0989856	0.192708	-0.242239	0.136343		-0.0100063	-0.0462844	0.0896788	0.0479875		0.106434	0.159829		-0.0128875	0.107498	-0.0528188	0.310406
1520	rage:66543	chr20	MAWD binding protein	Mawbp	0.019644	-0.12855	-0.0910313	0.0498733	0.0620364	-0.0170375	-0.07435	-0.0454312	0.00338125	-0.0363687	0.0299222	-0.141067	-0.0170125	-0.07275	0.03515	0.01545	0.0423	0.0150875	0.0474875
1521	rage:74153	chr6	Max	Max	0.034032	0.0611333	-0.130125	-0.06378	0.060025	-0.0051375	0.0415333	0.11248	0.007825	-0.00263125	0.12309	-0.0211312	-0.0044	0.0635333	-0.0118	0.0284	0.03255	0.1446	-0.044875
1522	rage:73857	chr13	protein interacting with guanine nucleotide exchange factor	Maxp1	-0.044988	0.0319	-0.00186875	0.00359333	-0.02225	-0.0442375	-0.0590929	-0.0148437	0.0331188	0.0177	-0.09547	-0.143162	-0.0491	0.10672	0.0832083	-0.066375	-0.153487	-0.0361375	-0.0359
1523	rage:63604	chr7	membrane bound C2 domain containing protein	Mbc2	0.193316	-0.066825	-0.144687	0.00992667	0.08101	-0.00806154	-0.0241583	-0.221275	0.436586	-0.0198	0.134514	0.305771	0.142914	0.275333	0.022325	-0.100425	0.16115	0.5321	0.17958
1524	rage:56259	chr18	myelin basic protein	Mbp	-0.0352115	-0.04055	0.0465781	-0.0113833	0.021025	-0.000603125	0.0420375	-0.0373219	0.031675	0.00951562	-0.037185	-0.0415406	-0.0338594	-0.00953333	0.015825	0.000170833	-0.0044625	0.0455375	-0.0512875
1525	rage:82601	chr19	membrane-bound transcription factor protease, site 1	Mbtps1	-0.039132	0.054225	-0.02144	0.0355067	0.00722727	-0.0155929	-0.0611933	0.08274	-0.0793167	-0.0398636	0.0724625	-0.09182	0.043475	-0.00333333	0.027075	0.00274167	-0.11474	0.0482714	0.0251625
1526	rage:55888	chr8	l-gicerin	Mcam	-0.158875	-0.043225	0.396856	-0.270347	0.105227	0.269727	-0.0852692	-0.0761133	-0.0278533	0.00686	-0.03966	-0.09818	-0.0727375	-0.07556	0.034975	0.006025	-0.133386	-0.00282	-0.1687
1527	rage:82756	chr2_random	myeloid cell leukemia sequence 1	Mcl1	0.0251256	0.0777292	-0.0138	0.0683744	0.0231083	0.0342531	0.0930167	-0.037901	-0.033501	0.00987812	0.036985		0.0357271	0.00595	-0.0407111	0.0271417	0.0410979	-0.0243083	0.0591896
1528	rage:64074	chr15	mast cell protease 1	Mcpt1	-0.0880478	0.02795	-0.112156	-0.210392	-0.184527	-0.0188062	-0.00986667	-0.0695538	-0.0175933	0.01292	-0.07137	-0.118975	0.0388933	-0.029	-0.00279167	0.0276833	-0.0796571	0.046925	-0.0436
1529	rage:70433	chr15	mast cell protease 2	Mcpt2	0.0421364	-0.0687	-0.032175	0.03075	-0.0377917	-0.0402813	0.0815187	-0.0116	0.0280313	-0.051675	0.05335	0.0843375	0.0443187	-0.0249667	-0.000683333	-0.0110917	0.0443875	-0.0286125	-0.0370571
1530	rage:68613	chr6	MAM domain containing glycosylphosphatidylinositol anchor 2	Mdga2	-0.0341667	0.180925	0.0230667	0.0436067	-0.465363	0.06988	-0.0317125	0.0519286	0.0800467	-0.0267077	-0.086325	0.163225	-0.112877	0.101267	0.0483917	0.0574455	-0.124057	-0.002875	0.23805
1531	rage:57608	chr14	malate dehydrogenase 1	Mdh1		0.0179917	0.0497208	0.07706	0.00815	-0.0400479	0.00834271	-0.0322323	0.0228937	-0.000189583	0.0213033	-0.0464688	-0.036299	0.00681111	0.00328889	-0.0502722	0.0865333	-0.0148896	0.00886875
1532	rage:76302	chr8	malic enzyme 1	Me1	-0.0598104	0.0541025	0.0732325	-0.0674973	-0.105352	-0.00882969	-0.00732094	-0.03037	0.02767	0.00903375	-0.117544	-0.0647681	0.00901333	-0.0208967	0.000171667	-0.0922333	-0.06102	0.0235475	0.02911
1533	rage:76167	chr16	mel transforming oncogene (derived from cell line NK14)- RAB8 homolog	Mel	0.00767692	-0.051275	0.129875	0.140407	0.10946	-0.00997143	0.0044	0.01558	0.0443333	-0.12645	-0.04966	-0.251343	-0.079925	0.0104667	-0.0392	0.0127083	-0.0827286	-0.12335	-0.0005375
1534	rage:66654	chr1	multiple endocrine neoplasia 1	Men1	-0.0586417	0.181433	-0.124464	0.115664	-0.09656	0.0759467	0.175577	-0.0614688	0.103873	0.0544154	-0.35425	0.170907	0.126919	-0.0846	0.0369833	-0.00935	-0.265012	-0.120987	-0.0121125
1535	rage:72080	chr9	meprin 1 alpha	Mep1a	0.0842563	-0.227533	-0.0410364	-0.0503111	0.00847778	0.0114462	0.0892091	0.0393875	-0.130487	-0.107494	0.047025	-0.163453	-0.0794929	-0.0721833	-0.0900833	-0.0910364	0.16674	0.3225	-0.31358
1536	rage:59719	chr3	c-mer proto-oncogene tyrosine kinase	Mertk	0.059956	-0.180433	-0.25325	0.232833	-0.146018	0.020575	0.06865	0.0167467	0.0357312	0.0554813	-0.0697778	-0.00426875	0.0745625	0.04935	0.036075	0.0790667	-0.01655	0.115562	0.002075
1537	rage:61063	chr2	methionine aminopeptidase 2	Metap2	0.00687429	-0.0542614	0.00825499	0.0401561		0.0330821	-0.00949208	-0.00673095	0.0063558	0.0304705	-0.00948	-0.0408122	0.0203937	0.0486615	-0.00666548	0.0433683	0.0149982	0.0532511	0.048133
1538	rage:58443	chr2	mitofusin 1	Mfn1		0.0357	0.00986875	0.0729167	-0.0878875	0.0700562	-0.122684	-0.0837687	-0.0388063	0.0692125	0.016895	-0.129609	-0.0210875	-0.116692	-0.0617875	-0.029575	0.0072625	-0.0214375	0.0395
1539	rage:77701	chr5	mitofusin 2	Mfn2	-0.030468	0.064925	0.0444125	0.0176667	-0.143208	0.0570533	0.0114437	0.0517312	-0.00920625	0.00788125	-0.03947	0.0668867	-0.0351562	0.0394	0.0228167	-0.0037	0.0549571	0.0739625	0.0116625
1540	rage:79133	chr7	manic fringe homolog (Drosophila)	Mfng	-0.044412	0.13715	0.00718125	0.0355733	-0.164142	0.0573437	0.159212	-0.00215	-0.0349813	0.0789313	-0.03783	-0.0747562	0.0254813	0.00671667	-0.0118091	-0.0491667	0.0108	0.0505	-0.0366
1541	rage:74988	chr13	Mg87 protein	Mg87	0.047448	-0.128667	-0.107569	0.22042	-0.035	0.0710563	-0.00556875	0.00130625	0.0460875	0.0163063	-0.04883	-0.0152687	0.00956667	-0.08885	-0.0637083	-0.0568333	-0.0604875	-0.0711	-0.0038375
1542	rage:75279	chr10	N-acetylglucosaminyltransferase I	Mgat1	0.0304769	0.102	-0.002175	0.0108643	0.137067	0.0432813	-0.129567	-0.066175	-0.0884812	-0.0589875	-0.02096	-0.101493	0.0512687	-0.000433333	0.030175	-0.003675	-0.0775625	-0.0303125	0.0249375
1543	rage:58278	chr6	mannosyl (alpha-1,6-)-glycoprotein beta-1,2-N-acetylglucosaminyltransferase	Mgat2	0.385833	-0.065875	-0.626631	0.497513	0.327045	0.03072	-0.0134687	-0.0150929	-0.423557	-0.3132	0.0128111	-0.0185933	0.0404214	0.12865	-0.0599	0.01155	-0.0191143	-0.0158429	-0.0442
1544	rage:82611	chr19	similar to mannosidase 2, alpha B1	MGC72561	-0.0178981	0.001875	0.00822708	0.00161778	-0.0355292	-0.00527917	-0.0429021	0.059425	0.0329031	0.012325	-0.0374483	-0.000155208	0.0186063	0.0202778	-0.0147833	0.0444083	-0.000333333	0.0172354	0.000933333
1545	rage:61820	chr18	similar to Hypothetical protein KIAA0141	MGC72566	-0.115627	-0.00075	0.149606	-0.05662	0.0154727	0.0025625	0.0250867	-0.0285063	-0.0054875	0.0450133	-0.01569	-0.110843	-0.002675	-0.0146333	-0.0452	0.0120417	0.0333	0.0016625	0.0043875
1546	rage:67422	chr16	similar to RIKEN cDNA 1110012M11	MGC72581		0.111319	0.0521219	-0.0454333	0.00919583	0.001225	-0.0238562	-0.0208375	-0.0405688	-0.0045125	-0.03808	0.0296156	-0.0398813	-0.0346417	0.012975	0.00347083	-0.0631875	-0.00064375	0.0397562
1547	rage:56514	chr18	similar to endoplasmic reticulum chaperone SIL1 homolog	MGC72590	-0.0365	0.026875	-0.00334667	0.0539846	-0.0863636	-0.019575	-0.0261867	-0.0370687	-0.000726667	-0.04365	-0.08687	0.07435	-0.0165667	-0.0636167	0.01581	-0.0216083	-0.02415	0.1169	-0.00938571
1548	rage:77866	chr7	Unknown (protein for MGC:72591)	MGC72591	0.024252	0.0550667	0.0071875	-0.0771333	-0.0795727	-0.0185187	-0.00525	0.0450333	0.0476375	-0.00173125	0.04478	-0.0220687	-0.0315875	-0.0471833	-0.109508	-0.07285	0.0587625	0.0219625	-0.0669375
1549	rage:74523	chr1	Unknown (protein for MGC:72597)	MGC72597	0.0603846	0.03055		-0.01774	0.0420125	-0.0272844	0.00105313	0.0478469	0.016925	-0.0318625	0.01063	-0.0919438	-0.00706562	0.0111167	-0.0249208	0.0116125	0.101344	-0.0283	0.0254562
1550	rage:55713	chr5	Unknown (protein for MGC:72598)	MGC72598	0.0438586	-0.00038	0.0391859	-0.020002	-0.0244567	-0.0733781	-0.0414759	0.00105531	0.00825063	-0.0499335	0.0033655	-0.0178066	0.0199569	0.0321367	0.00809583	0.00702667	0.0056	0.0394975	0.0328975
1551	rage:78988	chr13	Unknown (protein for MGC:72610)	MGC72610	-0.050844	0.00335	-0.00789375	0.0229667	-0.0535	-0.00900625	0.0807438	0.06015	0.0373313	0.0186063	-0.09281	0.0719313	0.0515562	-0.0541667	-0.010325	-0.0409667	-0.0069125	-0.0629875	0.0243625
1552	rage:75728	chr7	similar to RIKEN cDNA 2410017I18	MGC72611	-0.0975731	-0.02925	0.180188	0.0146767	0.0170458	-0.00226875	-0.0371969	-0.007425	-0.0802594	-0.0753344	-0.00918	-0.149166	-0.174472	-0.0263167	-0.02125	-0.0531083	-0.01675	-0.0519813	0.0374313
1553	rage:73256	chr2	Unknown (protein for MGC:72614)	MGC72614	-0.185474	0.054975	0.329494	-0.439564	0.000941667	0.366873	0.203088	0.161075	-0.0206375	-0.013475	0.21006	-0.0475333	0.0599333	0.17885	-0.0226182	0.068375	0.0728125	0.116337	0.056475
1554	rage:59857	chr9	Unknown (protein for MGC:72616)	MGC72616	-0.0507904	-0.0580708	1.66667e-05	0.0924089		-0.021475	0.0620708	0.10254	0.110029	-0.018	-0.03748	0.125517	-0.0421698	0.0319278	-0.0209806	-0.0901056	0.05615	-0.0387208	-0.0316542
1555	rage:61454	chr5	Unknown (protein for MGC:72624)	MGC72624	-0.0888654	0.194025	0.11015	-0.235333	0.00973333	-0.0928687	0.00404375	0.0449937	0.0238533	-0.01165	0.0767	-0.0379625	-0.0144188	0.0764833	0.103264	-0.103367	0.131338	-0.0385857	-0.140143
1556	rage:65791	chr11	similar to RIKEN cDNA 5830404H04	MGC72630		0.0953375	0.0869313	-0.0949167	-0.150446	-0.0533781	-0.0223625	-0.012875	-0.0398062	0.00916875	-0.016925	0.0157625	-0.00581875	0.0390917	0.00858333	-0.0291417	-0.00089375	0.0468125	0.00145625
1557	rage:68429	chr1	Unknown (protein for MGC:72638)	MGC72638	-0.0965385	0.0072125	0.0285875	-0.0695	-0.180617	-0.0217656	0.0709688	-0.145375	0.0208094	0.0111	-0.137085	-0.0318406	-0.0484344	-0.0214167	0.00595833	-0.0412542	-0.176163	0.0160188	-0.0348437
1558	rage:59742	chr4	Unknown (protein for MGC:72933)	MGC72933	-0.0721348	-0.02545	0.03398	-0.0232	-0.17256	0.0216063	0.0234875	-0.0962308	-0.00922143	0.0456437	-0.03394	0.02692	0.0412313	0.003875	-0.0222778	0.0567857	0.0002	-0.0355571	0.0178
1559	rage:72604	chr17	Unknown (protein for MGC:72959)	MGC72959		-0.1797	0.118734	0.01596	-0.197488	-0.0148719	0.0458281	-0.006	0.100756	0.0164875	-0.03412			0.0595583	-0.0491208	-0.0266458	0.0743438	0.0901375	-0.018975
1560	rage:68862	chr15	Unknown (protein for MGC:72968)	MGC72968		-0.0201625	-0.0329781			-0.0605625		-0.0314156	-0.0471375	0.0431969	0.04768		0.0435	-0.113892	-0.003375	-0.0302333	-0.00076875	0.0436062	-0.0283312
1561	rage:67886	chr4	Unknown (protein for MGC:72974)	MGC72974	0.037112	-0.069775	0.07948	-0.0394538	0.098	0.0648187	-0.131508	-0.0501313	0.0202625	-0.0408812	0.09663	-0.1161	0.026625	0.0298167	-0.0145167	0.074375	0.0378	-0.0239143	-0.00265714
1562	rage:71223	chr1	Unknown (protein for MGC:72981)	MGC72981	0.163915	-0.0742	-0.190506	0.184913	-0.00975833	0.050675	0.0839312	0.0751125	0.0070625	0.0180062	-0.05848	0.0994687	0.0005125	0.0523833	-0.0793	-0.04085	0.0354375	0.13605	0.01965
1563	rage:66364	chr20	similar to GI:13385412-like protein splice form I	MGC72991	-0.0424667	-0.04225	-0.0212813	0.000693333	0.0160091	0.023075	-0.0692	-0.0277125	-0.0494188	-0.0278	0.02133	-0.167636	0.0462875	-0.130517	0.00124167	-0.0217167	-0.0700125	-0.108425	-0.023125
1564	rage:61743	chr4	Unknown (protein for MGC:72996)	MGC72996	0.0350962	-0.102425	0.0609312	-0.02116	0.110517	0.039275	0.0138875	-0.0148563	-0.0140937	-0.0745375	0.09112	-0.0100625	-0.00330625	0.03095	0.0004	0.0162917	0.257788	0.111513	-0.073
1565	rage:68023	chr7	Unknown (protein for MGC:73002)	MGC73002	0.02202	-0.198475	0.0470813	-0.0558071	0.123091	-1.25e-05	-0.0330067	0.00976875	-0.0243438	-0.0451267	-0.06802	-0.0585625	-0.00762	-0.00366667	0.0473167	-0.0619667	-0.106038	0.01845	-0.0191625
1566	rage:57064	chr1	Unknown (protein for MGC:73003)	MGC73003	0.08812	-0.281925	-0.116747	0.189807	-0.0842364	-0.0490375	-0.005825	-0.0681733	0.01134	-0.0254312	-0.1243	0.088075	-0.00454375	-0.00686667	-0.0381917	-0.029825	-0.0280625	-0.06005	0.0063125
1567	rage:61937	chr3	Unknown (protein for MGC:73008)	MGC73008	0.00504583	-0.1622	0.0494933	0.0404857	-0.169942	0.073575	0.00952143	-0.03205	0.010575	0.0103125	0.01052	0.0611867	-0.0188375	-0.0255667	-0.0327917	0.03575	-0.0931625	0.0280125	0.27495
1568	rage:82905	chr10	macrophage galactose N-acetyl-galactosamine specific lectin	Mgl	0.0811827	0.081875	-0.0132188	0.0424333	0.0622792	0.0206594	0.0754156	0.141572	0.057425	-0.00411562	0.13852		-0.00456563	0.0792167	-0.0407625	0.028525	0.165419	0.153269	0.0153188
1569	rage:76354	chr4	monoglyceride lipase	Mgll		-0.0122646	0.0279146	0.0111883	0.0251319	-0.0120828	-0.0402438	0.0257182	-0.00985677	-0.048399	-0.0045075	-0.0357349	0.0143214	-0.000547222	0.0278146	0.0171979	0.0421802	0.0524271	-0.0155292
1570	rage:79374	chr1	0-6-methylguanine-DNA methyltransferase	Mgmt	-0.215352	-0.24235	0.232387	-0.303847	0.226125	-0.0663	-0.0229125	0.0544438	-0.0470187	-0.100494	0.03576	-0.0212188	0.0164812	-0.0501167	-0.0918	0.0301833	0.0798	-0.0644375	-0.0245125
1571	rage:55904	chr4	matrix Gla protein	Mgp		-0.0568725	-0.0110929	0.0614649	0.222095	-0.0241427	-0.0632791	0.0550782	-0.0274331	-0.116052	0.185227	-0.0623161	0.034193	0.115664	0.0169208	0.0456283	0.0666958	-0.135775	-0.138954
1572	rage:75824	chr4	microsomal glutathione S-transferase 1	Mgst1		-0.122487	-0.1585	0.0995667	0.053675	0.0219156	0.0638531		0.0773188		-0.02864	-0.0100625	-0.0620344	-0.092875	-0.067925	0.0433167	-0.0398125	-0.53325	-0.0267938
1573	rage:60255	chr15	MIC2 like 1	Mic2l1	-0.197989	0.31565	-0.00521818	-0.148692	-0.2555	-0.365573	-0.0613	-0.5076	-0.23598	0.0698714	-0.266186	0.0238091	0.0110667	0.1268	-0.0541727	-0.01855	-0.389329	-0.0427	0.0589833
1574	rage:72419	chrX	midline 1	Mid1	-0.0024625	-0.032	-0.055375	-0.0499333	-0.0589636	-0.0017625	0.0325125	-0.0262625	0.052825	0.0088125	0.0538	0.0358625	0.0101563	-0.04785	-0.130464	-0.0379636	-0.105412	0.056175	-0.020675
1575	rage:65353	chr20	macrophage migration inhibitory factor	Mif	0.127781	-0.0596	-0.156356	0.11313	0.1118	-0.140897	-0.0726406	0.0468969	-0.0310062	-0.0193563	0.144665		-0.036975	0.0316083	0.008075	-0.00653333	-0.0132812	0.082675	-0.01145
1576	rage:60319	chr14	monokine induced by gamma interferon	Mig		0.109538	0.183737	-0.0167033	0.144683	0.128903			0.039875	-0.0688156	-0.009535	0.0124656	-0.0533281	0.25035	0.163479	-0.0651042		-0.234619
1577	rage:76923	chr1	multiple inositol polyphosphate histidine phosphatase 1	Minpp1	0.0141266	0.0115563	-0.0647859	0.128195	-0.0972688	0.0561458	0.0371031	-0.00602448	-0.0183047	0.003825	-0.04922	-0.0291516	0.0125094	-0.0299417	0.0187958	-0.0395604	-0.0278375	-0.0135469	-0.0407625
1578	rage:79212	chr13	MIPP65 protein	Mipp65	0.0180875	-0.0082125	-0.0137578	-0.00564222	-0.0284299	-0.0336286	-0.0124094	-0.0551115	-0.0338729	0.00625469	-0.0004125	0.0298464	0.0327781	-0.0740125	0.0469174	-0.0488938	0.00979688	-0.0434063	0.0176125
1579	rage:60896	chr10	MIRO2 protein	Miro2	-0.0401615	0.062025	0.0544854	-0.0536589	-0.0610528	0.00920104	0.02745	0.021875	0.0218979	0.0421542	-0.0266667	-0.0114031	0.0259479	-0.0266722	-0.0243486	-0.0410903	-0.0639125	0.140988	0.0383542
1580	rage:64710	chr18	Msx-interacting-zinc finger	Miz1		-0.0147	-0.10307	0.0660778	-0.147458	-0.00660937	0.0413896	-0.0477458	0.000429167	0.0173708	-0.06906	-0.00311563	0.0101552	-0.0852333	-0.0141639	0.0352528	-0.00311667	-0.0515625	0.0646333
1581	rage:72704	chr16	Mk1 protein	Mk1		-0.0101	0.135222	-0.18306	0.0699042	-0.00928437	-0.0531656	0.146072	0.0340219	0.03325	0.054665	0.0685188	0.0146125	-0.0359	-0.00299583		0.184069	0.197344	-0.0837562
1582	rage:56994	chr4	muskelin	Mkln1		0.0963375	-0.0615812	-0.0413133				-0.02805	-0.110222	0.0294344			-0.065575	0.108017
1583	rage:56508	chr9	fast myosin alkali light chain	Mlc3	0.0351929	0.103296	0.00865625	0.0442622	0.0232493	0.00491198	-0.0275896	-0.00538802	0.00657187	-0.0489005	-0.0428975	-0.0419396	0.00580521	-0.00909306	0.0213042	-0.0104083	0.0610146	0.11411	0.00127188
1584	rage:65772	chr8	mismatch repair protein	Mlh1	0.04904	0.0181667	-0.0625813	0.02592	0.170925	-0.0712813	0.00678125	-0.102181	-0.0307	-0.0654667	-0.01311	-0.103925	-0.00906	0.0925667	0.0328667	0.0615333	-0.085625	-0.09145	-0.02545
1585	rage:78825	chr5	myeloid/lymphoid or mixed-lineage leukemia (trithorax (Drosophila) homolog); translocated to, 3	Mllt3	-0.012928	0.0141667	0.018	0.06854	-0.0866727	-0.06802	-0.0303071	-0.08774	0.0195687	0.0706625	-0.07935	-0.0597067	0.0233133	0.0155667	-0.0148818	-0.0392667	-0.0148125	0.0239125	0.0071375
1586	rage:68746	chr10	metastatic lymph node 51	Mln51	-0.0708702	0.201715	0.0233296	-0.0886748	-0.0848918	-0.0171929	0.0304875	-0.0175186	0.0514041	-0.0278	-0.0459815	-0.00841781	-0.0153498	-0.00498	0.0194347	-0.0246467	-0.00822208	-0.00318875	-0.00910625
1587	rage:59703	chr5	MARCKS-like protein	Mlp	-0.0836962	-0.0088	0.152075	-0.0274286	-0.323036	0.00515625	0.149838	0.01245	-0.020925	0.0146786	-0.14409	0.0750733	0.0613875	0.0510333	-0.0408083	-0.00259167	0.077675	0.01625	0.0899125
1588	rage:78512	chr19	malonyl-CoA decarboxylase	Mlycd	0.0355875	0.012625	-0.0681625	0.0849667	0.124667	0.0794	-0.0346923	0.0622333	-0.0047375	-0.0403187	-0.0109	-0.16244	-0.0260333	-0.0287333	0.10155	-0.0685556	-0.0537125	-0.0239625	0.01945
1589	rage:78429	chr2	membrane metallo endopeptidase	Mme	-0.0993154	0.0556	0.0548533	-0.02454	-0.32722	-0.0899833	-0.04392	-0.24695		-0.1611	0.148	-0.0391	-0.6107						0.0918
1590	rage:62931	chr20	matrix metalloproteinase 11	Mmp11		0.126638	-0.035025	0.0226633	0.152442	-0.0282594	-0.0374594	0.114747	0.00953437	-0.0262344	0.23105	0.071325	-0.0175781	-0.002575	0.00443333	0.054375	0.18885	0.138606	0.0266313
1591	rage:55425	chr8	matrix metalloproteinase 12	Mmp12	0.0262788	-0.160963	-0.0209875		-0.00541667	-0.1111		-0.0131281	0.0365719	-0.0675656	0.096445	0.015975	0.0190406	-0.0459083	-0.0380708	0.0659708	0.026775	0.0815062	0.004475
1592	rage:57913	chr8	matrix metalloproteinase 13	Mmp13		-0.03135	0.0317375	0.04386	0.0555417	0.0399344	0.009675	0.0559125	-0.00073125	-0.0610406	-0.150675	-0.0318469	0.0476437	0.032825	-0.0362958	0.00819583	-0.058125	-0.0181062	0.088775
1593	rage:77470	chr15	matrix metalloproteinase 14, membrane-inserted	Mmp14	-0.0976353	-0.0540333	0.143388	-0.0192	-0.104233	-0.100608	0.103762	-0.198913	0.0285813	0.0765083	-0.117378	-0.0538143	-0.029075	0.00955	0.066	-0.0450909	0.0545	-0.179525	-0.015175
1594	rage:81533	chr5	Matrix metalloproteinase 23	Mmp23	0.0874565	0.121775	-0.0142067	-0.0474167	0.20195	-0.0565571	0.115693	0.189187	-0.0273	-0.05598	0.09349	-0.149919	-0.0512312	0.0360167	-0.00144167	-0.00746364	0.171225	0.073375	0.05475
1595	rage:73167	chr4	matrix metalloproteinase 24 (membrane-inserted)	Mmp24	0.0243385	0.03525	-0.0372812	0.126153	-0.113883	-0.0647467	0.0450813	-0.03645	-0.0188938	-0.0402125	-0.08394	-0.0325286	-0.0152062	0.0620667	0.0458167	0.043925	-0.131988	-0.0108625	0.015925
1596	rage:63632	chr6	methylmalonate semialdehyde dehydrogenase gene	Mmsdh		-0.076275	-0.0813729	0.150683	-0.149608	0.45021	-0.178182	-0.228131	0.0425844	-0.0156531	0.020675	-0.0755813	0.079125	-0.187878	-0.211175		-0.0666625	0.050175	-0.0250667
1597	rage:62008	chr6	menage a trois 1	Mnat1	-0.028675	-0.0633	-0.0387062	-0.0852467	-0.100763	-0.00404167	0.1762	0.149314	-0.06535	0.06275	0.108986	0.02364	-0.0709889	0.73108	0.02335	0.0334	0.13846	-0.0464143	-0.09135
1598	rage:77571	chr1	mob protein	Mob		-0.139067	0.08925	-0.0324978	0.131333	-0.163583	0.0203292	0.211442	0.172694	-0.0126729	0.07911	0.023925	-0.00410833	0.0397667	0.0554694	-0.0223056	0.0267375	-0.0346333	0.0489417
1599	rage:61011	chr8	myelin-associated oligodendrocytic basic protein	Mobp		0.152063	0.0166656	-0.0403933	0.00934583	-0.0530469	0.0189969	0.130969	-0.0248344	-0.000165625	0.03902	-0.00715	0.0371563	-0.0404167	-0.00579583	0.0171958	0.0183062	-0.248913	-0.0472063
1600	rage:55733	chr20	myelin oligodendrocyte glycoprotein	Mog		0.0464125	-0.00573437	-0.0861133	0.0948042	-0.0053875	-0.0101844	-0.0270094	-0.0338938	0.0142781	0.074865	-0.125172	0.00367187	-0.0405167	0.0230458	0.00549583	-0.0384312	0.0316937	0.0539
1601	rage:66025	chr12	malate dehydrogenase, mitochondrial	Mor1	0.0323244	-0.0886583	0.00539688	-0.0362144	-0.0845194	-0.0374062	0.00435833	-0.0290281	0.00215729	0.0792719	-0.05701	0.032826	0.0226906	-0.0592028	0.0159472	-0.00979167	0.0566292	0.0983167	-0.0124333
1602	rage:61067	chr11	antigen identified by monoclonal antibody MRC OX-2	Mox2		-0.0104625	0.0852969	-0.0550733	-0.0862417	-0.0122094	-0.0494656	0.02955	0.007025	0.0208625	-0.006865	0.0408937	0.0147562	-0.00703333	0.0338625	-0.0348792	0.026275	0.0310875	0.0239063
1603	rage:58611	chr5	multiple PDZ domain protein	Mpdz	-0.0510833	0.250825	0.03342	0.02082	-0.387027	0.101093	-0.00711429	-0.0195687	0.022475	0.036175	-0.121656	0.0339769	-0.0996143	0.09482	0.0135333	0.0830778	-0.010075	0.0729286	-0.00015
1604	rage:80145	chr1	macrophage expressed gene 1	Mpeg1	-0.0338731	0.01635	0.000584375	-0.07936		0.0368187	0.000246875	0.0322438	0.0233156	-0.0238	0.034385	-0.0415563	0.0165562	0.0515833	0.017225	-0.0148042	-0.0347812	-0.101444	0.0277438
1605	rage:82119	chr19	microtubule-associated proteins 1A/1B light chain 3	MPL3	0.0328748	0.0831817	-0.0700175	0.0403413	-0.11173	-0.0186967	0.0158317	0.00865	-0.0558137	0.02103	-0.0265853	0.00784375	-0.00682417	0.0321833	0.0366883	0.0385928	-0.0669825	0.0524025	-0.05091
1606	rage:59135	chr10	membrane protein, palmitoylated 2 (MAGUK p55 subfamily member 2)	Mpp2	-0.1335	-0.0302	-0.101	0.1562	0.0715	-0.5968	0.1955	1.1901	2.8428	-0.52185	0.44535	-1.20265	-0.2589	1.0751	0.654233	0.0709333	0.5434	1.58455
1607	rage:78004	chr10	membrane protein, palmitoylated 3 (MAGUK p55 subfamily member 3)	Mpp3		0.0914125	0.114287	-0.102827	-0.0837917	-0.112987	-0.0364437	-0.0877531	-0.0359813	-0.04855	-0.12509	-0.039925	0.0110375	-0.0280667	0.0145208	-0.139987	-0.16615	-0.05565	-0.0994625
1608	rage:66054	chr7	mercaptopyruvate sulfurtransferase	Mpst	0.00538571	0.030525	-0.220615	0.0501	-0.0587917	0.06135	-0.120014	-0.0343375	-0.025625	0.0643	0.118678	0.0410769	0.00265	-0.19285	0.055275	-0.0332333	0.053375	0.161586	-0.022075
1609	rage:76113	chr8	muscle and microspikes RAS	Mras	0.039416	0.07685	-0.100542	-0.0195856	-0.00218611	0.0207125	0.001575	0.020701	-0.00970625	0.0341062	-0.0104533	0.100744	-0.00745729	-0.0369889	-0.0081	0.0326917	0.0364417	0.0117979	0.0324812
1610	rage:73802	chr9	myosin regulatory light chain	Mrlcb	-0.0841186	-0.059375	0.0224281	-0.104179	-0.0651542	-0.00283958	-0.0606875	-0.0516031	0.0123688	0.0206073	-0.0427017	-0.0250958	-0.0213437	-0.0232167	0.00112361	-0.0201847	-0.0742375	-0.0324667	-0.144681
1611	rage:66008	chr1	mitochondrial ribosomal protein L16	Mrpl16	-0.013636	0.023775	0.0288375	0.0466533	0.044275	0.0180313	0.0196687	0.0809	0.0927733	0.000353333	-0.03654	0.0230062	-0.028675	-0.0378833	0.0357	-0.00540833	0.0160125	0.0402375	-0.0163125
1612	rage:60418	chr1	mitochondrial ribosomal protein L17	Mrpl17	-0.094684	-0.0607	0.070925	-0.08518	-0.0809182	-0.0819563	-0.0112133	-0.140288	0.0223562	0.0474867	-0.05082	-0.0829214	0.00945625	-0.0510833	0.07005	-0.0145333	0.001525	0.0599571	0.069925
1613	rage:57874	chr9	mitochondrial ribosomal protein S18A	Mrps18a	-0.007496	-0.0731333	0.0244067	0.0302067	0.0208167	-0.061775	-0.0523875	-0.00555625	0.0161563	-0.028275	0.0627	0.01624	0.00749375	-0.03365	0.0115917	-0.0349	-0.00055	0.0164375	-0.02175
1614	rage:64678	chr17	MRS2-like, magnesium homeostasis factor (S. cerevisiae)	Mrs2l	0.0542167	-0.041325	-0.023525	0.06758	-0.137192	-0.037225	-0.09945	-0.112294	-0.0232562	0.0342063	0.01089	0.00778	0.00174375	-0.0195667	0.032575	0.0270083	0.019375	0.0800625	0.0526
1615	rage:75966	chr2	PDZ protein Mrt1	Mrt1		-0.0472667	0.0148187	0.00592222	0.0918736	-0.0302823	-0.0215583	0.098749	-0.0447354	-0.0218729	0.0687333	-0.0363885	0.0652167	0.0760667	-0.000725	-0.0297694	0.182021	0.0362646	-0.0170583
1616	rage:63194	chrX	melanocyte-specific gene 1 protein	Msg1	0.0167865	-0.0644708	-0.0185208	0.05034	-0.1121	0.00225208	-0.0193167	-0.0376104	0.030101	0.023276	0.0213067	-0.0121156	-0.0078375	-0.0180667	-0.0246333	-0.0265222	-0.0265917	-0.000929167	-0.0269833
1617	rage:78592	chr6	mismatch repair protein	Msh2	-0.0104962	-0.059125	0.0369063	0.00846667	-0.0488636	0.0475813	0.00926875	-0.188787	-0.0100125	0.0865938	-0.00971	-0.0846714	-0.0071625	-0.0134333	0.0486833	0.0442	0.0055875	0.02725	-0.0555375
1618	rage:72125	chr12	Musashi homolog 1(Drosophila)	Msi1h		0.00774167	-0.00197292	0.00355222	-0.0411958	0.00614479	0.0385156	-0.0423385	-0.0753146	-0.0315594	0.02325	-0.100632	0.0491458	0.0241778	0.0300458	-0.0291472	-0.0211583	0.000725	0.0215604
1619	rage:73806	chr10	mesothelin	Msln	0.0297	0.1145	0.1474	0.82804	-0.10085	-0.1299	0.130667	0.05706	0.1171	-0.510567	-0.110267	-0.17638	-0.342833	0.0495	0.0888111	-0.0711111	0.0391167	0.332	0.39026
1620	rage:77436	chr16	beta-microseminoprotein	Msmb		0.0512896	-0.0135573	-0.0361167	0.00700972	0.0117766	-0.0139859	0.0646833	0.0218635	-0.0150156	-0.00556583	0.00831823	0.0297859	-0.00376667	-0.00215625	0.00848611	0.0243688	0.00736563	-0.00926875
1621	rage:71747	chrX	moesin	Msn	0.0190481	0.00336667	0.0894906	-0.116607	0.101467	-0.0579021	0.0149625	0.084301	-0.0370333	-0.0148135	0.0624983	0.0673177	-0.0215323	0.0881972	0.0581597	0.0134597	-0.0451125	0.0473375	0.0636063
1622	rage:65573	chr14	homeo box, msh-like 1	Msx1	0.0322909	0.00515	0.0190071	-0.183938	0.19325	-0.0105875	-0.0400063	0.178575	0.0520933	-0.0346312	0.387156	0.0617333	-0.0871	-0.102767	0.00579167	0.0448	0.453625	0.0646875	-0.0254125
1623	rage:56164	chr19	Metallothionein	Mt1a	0.0302718		0.0579323	-0.155777	0.0814028	-0.0791187	-0.00925833	0.125807	-0.0203396	-0.0180073	0.21837	0.0377865	-0.0679365	-0.000941667	0.25209	-0.0776292	0.120263	0.0357646	0.077525
1624	rage:61744	chr19	metallothionein 3	Mt3	-0.049613	0.1171	0.0186688	-0.0217571	-0.00277778	0.0679429	-0.0499333	0.0536	0.126683	-0.0389167	0.0915875	0.0692077	0.00704375	-0.0091	-0.0444429	-0.00248571	0.19824	-0.2557	-0.29554
1625	rage:55352	chr6	metastasis associated 1	Mta1	0.00465417	-0.058575	0.0535187	-0.0289733	-0.196445	-0.0469429	0.09324	0.18989	-8.75e-05	0.0538286	-0.09651	-0.0342667	-0.00613571	-0.0312667	-0.0133333	0.0505455	-0.0997875	0.0410125	-0.0368143
1626	rage:69319	chr12	mutT (E. coli) human homolog (8-oxo-dGTPase)	Mth1	0.0081875	0.0525333	-0.0230188	-0.0239133	0.02672	0.0436467	0.0694	-0.041675	0.260929	0.1665	0.0496875	0.00590833	-0.0374875	0.059	-0.0400833	0.0451333	-0.112671	0.0356125	-0.0353125
1627	rage:82603	chr15	myotubularin related protein 9	Mtmr9	0.000715789	0.037425	-0.00123	0.0575929	-0.0969375	-0.0598364	-0.0171417	0.108864	-0.202283	0.1817	0.0893857	-0.0606615	0.0709846	-0.04652	0.131055	0.02595	0.162733	-0.196057	0.19415
1628	rage:67384	chr4	myotrophin	Mtpn	0.0206654	0.107225	0.0061	0.06318	0.119325	0.0239	-0.0277125	-0.036875	-0.019425	-0.001875	0.0792333	-0.00196667	-0.0088625	-0.0696167	-0.0130909	0.019425	-0.125325	0.077025	0.076375
1629	rage:80124	chr16	mitochondrial tumor suppressor gene 1	Mtsg1	-0.0171619	-0.231025	-0.0385333	-0.0736667	0.194213	0.177	0.0567667	-0.186075	-0.0924091	-0.0181857	0.153733	-0.286383	0.0519545	0.153667	0.0662182	0.0455583	-0.2722	0.163	-0.3243
1630	rage:63516	chr4	alpha(1)-inhibitor 3, variant I	Mug1	-0.00584231	-0.579546	-0.0943875	0.0406511	0.0945014	0.157668	0.246899	-0.144939	-0.235096	-0.317003	-0.53767	-0.256836	-0.218928	-0.0784611	-0.126969	0.0154597	0.089925	-0.201379	0.178227
1631	rage:76851	chr16	fracture callus protein MUSTANG	Mustang		-0.053975	0.0332969	-0.113973	0.0364125	-0.0355625	0.042925	0.079375	0.0218312	-0.0230156	0.106575	-0.0749937	0.018475	-0.044125	-0.007475	-0.0357458	0.182025	-0.0193375	-0.0393625
1632	rage:62195	chr5	mutY homolog (E. coli)	Mutyh	-0.0586636	-0.0790667	-0.00858667	0.0400333	-0.23442	-0.176838	0.0215727	-0.0694286	0.0693	0.0534333	-0.148388	0.166836	-0.105769	-0.09645	-0.0364333	0.00575	-0.0978125	-0.106987	0.0143714
1633	rage:58538	chr19	mevalonate pyrophosphate decarboxylase	Mvd	0.146425	0.093425	-0.0220533	0.0517071	0.0900083	-0.000546667	-0.0798875	0.172006	-0.0561813	-0.032425	-0.111489	-0.105754	0.00326	0.15095	0.03985	0.072875	0.2493	0.0103429	-0.15515
1634	rage:62564	chr1	major vault protein	Mvp	-0.0193	0.12435	0.0897	-0.0277692	-0.0463125	-0.0460267	-0.107644	-0.0613267	0.0144812	0.0438625	-0.02882	-0.12034	0.0285375	0.122383	0.0261917	0.015475	-0.153713	0.0392125	-0.066375
[truncated: 1,223 more rows]
