# Supplementary material for: Genetic Background Specific Hypoxia Resistance in Rat is Correlated with Balanced Activation of a Cross-Chromosomal Genetic Network Centering on Physiological Homeostasis
Source: Front Genet. 2012 Oct 15;3:208. doi: 10.3389/fgene.2012.00208 (PMC3471511; doi:10.3389/fgene.2012.00208)
Supplement: Supplementary Table S2 — Enriched Gene Ontology terms, KEGG pathways, gene set, and cytogenetic bands of protein expression alterations under different system conditions. The first number gives the number of genes belong to the given enriched term. Number in parenthesis indicates the multiple test adjusted p-value (Fisher’s exact Test). [file 34650_Mao_DataSheet2.XLS]

## Sheet: Suppl Table 2
	Parental Set A	Parental Set B	Parental Set C	Parental Set D	CS2_Set B	CS2_Set C	CS2_Set D	CS6_Set B	CS6_Set C	CS6_Set D	CS9_Set B	CS9_Set C	CS9_Set D	CS18_Set B	CS18_Set C	CS18_Set D	CSY_Set B	CSY_Set C	CSY_Set D	Term category
Basement membrane		3 (3.00E-4)						4 (1.10E-3)			4 (6.40E-3)			3 (6.27E-2)			5 (1.2E-3)			CC
Basolateral plasma membrance														3 (6.27E-2)						CC
Cell junction																3 (4.66E-2)				CC
Coated pit		3 (9.7E-3)							3 (1.9E-3)											CC
Cytoplasmic vescicle		5 (2.02E-2)		28 (5.74E-2)				3 (4.3E-3)	5 (3.1E-2)		3 (1.05E-2)									CC
Extracellular matrix		7 (7.3E-3)						7 (3.00E-4)			6 (1.05E-2)			3 (1.85E-2)			10 (7.37E-5)			CC
Extracellular region						3 (8.99E-2)		17 (1.07E-5)	6 (3.1E-2)		12 (1.2E-3)									CC
Extracellular space		9 (1.78E-2)			25 (1.63E-5)				5 (3.1E-2)	6 (1.57E-2)	9 (6.9E-3)			7 (1.25E-2)			13 (3.00E-4)	12 (3.1E-3)		CC
Insoluble fraction (membrane fraction)											7 (1.2E-2)	6 (1.14E-2)		4 (2.08E-2)				14 (4.7E-3)		CC
Membrane-enclosed lumen				13 (5.74E-2)																CC
Mitochondria		4 (5.74E-2)				5 (5.11E-2)					7 (2.23E-2)			11 (3.00E-4)						CC
Organelle innermembrane				5 (5.74E-2)																CC
plasma membrane														12 (1.85E-2						CC
Proteinaceous extracellular matrix		3 (3.2E-3)						7 (2.00E-4)						3 (6.27E-2)			10 (2.66E-5)			CC
Secretory granule							3 (2.02E-2)							3 (6.27E-2)						CC
Vesicle lumen		3 (2.02E-2)	2.28E-2)					3 (6.1E-3)										4 (4.7E-3)		CC
Carboxylic acid metabolism				10 (7.6E-3)																BP
Cell adhesion		3 (1.00E-2)			13 (1.24E-2)									3 (1.45E-2)			13 (2.00E-3)			BP
Cell surface receptor linked signal transduction																	22 (2.00E-3)			BP
Cellular ketone metabolic process				10 (7.6E-3)																BP
Embronic organ development		4 (3.17E-2)																		BP
Fatty acid oxidation				4 (9.1E-3)																BP
Hemostasis (Body fluid)						5 (2.06E-2)						3 (9.06E-2)			3 (1.22E-2)					BP
Heterocycle catabolic process	3 (2.5E-2)																			BP
Lipid oxidation				4 (9.1E-3)																BP
Membrance organization									5 (6.23E-2)											BP
Multicellular organismal metabolic process					34 (1.69E-2)									3 (1.72E-2)						BP
Negative regulation of DNA replication														3 (4.35E-2)		3 (4.1E-3)				BP
Nucleotide catabolic process	3 (2.5E-2)																			BP
Nucleotide metabolism	4 (9.11E-2)																			BP
Nucleotide-excision repair														3 (1.72E-2)						BP
Organic acid metabolism				10 (7.6E-3)																BP
Positive regulation of biosynthetic process															5 (1.04E-2)					BP
Regulation of anatomical structure size												5 (5.45E-2)								BP
Regulation of biological quality						4 (4.9E-1)														BP
Regulation of blood vessel size		4 (6.59E-2)									6 (9.06E-2)			3 (1.21E-1)						BP
Response to chemical stimulus	3 (4.9E-2)				25 (1.55E-2)			3 (4.35E-2)									27 (3.00E-4)	26 (1.4E-3)		BP
Response to endogenous stimulus	3 (2.22E-2)							3 (1.51E-2)		9 (2.2E-3)					6 (9.07E-2)		5 (7.88E-3)	15 (2.1E-3)		BP
Response to extracellular external stimulus		7 (6.59E-2)						14 (1.00E-3)	7 (8.88E-2)								21 (2.00E-4)	19 (1.9E-3)	9 (1.1E-2)	BP
Response to stress		20 (7.7E-3)						16 (5.00E-3)			12 (6.08E-30						29 (3.63E-5)			BP
Response to wounding																	15 (3.00E-4)			BP
Sterol metabolic process																		6 (2.1E-3)		BP
Calcium ion binding		9 (3.53E-2)																		MF
Carbonhydrate binding								6 (7.6E-3)												MF
Carboxylic acid binding				4 (5.84E-2)							4 (8.26E-2)									MF
Cation binding			18 (2.26E-2)																	MF
Coenzyme binding				4 (6.35E-2)																MF
Cofactor binding		6 (3.53E-2)		5 (5.84E-2)																MF
Extracellular matrix structural constituent		3 (3.53E-2)			4 (7.00E-3)			3 (7.6E-3)			3 (8.26E-2)			3 (1.9E-3)			4 (4.78E-2)			MF
Glycoproein binding																	3 (4.78E-2 )			MF
Ion binding			20 (1.74E-2)		30 (3.36E-2)															MF
Kinase regulator activity			3 (6.35E-2)			4 (4.9E-2)			3 (2.66E-2)						3 (1.75E-2)					MF
Monocarboxylic acid binding				3 (5.84E-2)																MF
Monooxygenase activity				3 (6.35E-2)																MF
NAD or NADH binding		3 (3.92E-2)																		MF
Nucleoside binding			4 (8.54E-2)			3 (5.47E-2)			3 (1.4E-2)			3 (7.59E-2)			7 (1.75E-2)					MF
Signal transducer activity													3 (7.59E-2)						9 (1.24E-2)	MF
Substrate-specific transmembrane transporter activity																		12 (1.4E-2)	7 (1.21E-2)	MF
Vitamin binding (B6 Pyridoxal phosphate)		3 (3.53E-2)		4 (5.84E-2)																MF
Adipocytokine signaling pathway			3 (6.8E-3)																	KEGG
Apoptosis								4 (1.21E-3)												KEGG
Arachidonic acid metabolism			3 (6.8E-3)	3 (3.0E-3)																KEGG
Butanoate metabolism																		3 (3.5E-3)		KEGG
Complement and coagulation cascades																		3 (1.3E-2)		KEGG
Drug/Xeobiotics metabolism - cytochrome P450																	5 (1.7E-3)	5 (6.0E-4)		KEGG
ECM-receptor interction					5 (1.6E-3)			5 (1.46E-5)			3 (2.5E-3)			4 (4.4E-5)						KEGG
Fatty acid metabolism				3 (1.3E-3)																KEGG
Focal adhesion					10 (7.38E-6			5 (2.0E-4)						4 (3.0E-4)						KEGG
Glycine, serine and threonine metabolism				3 (1.0E-3)																KEGG
Phenylalanine metabolism																		3 (1.0E-3)		KEGG
TGF-beta signaling pathway																	3 (7.14E-3)			KEGG
Valine, leucine and isoleucine degradation																		3 (7.5E-3)		KEGG
Wnt Signaling pathway								5 (9.2E-3)												KEGG
Cholesteraol metabolis																		3 (0.0019)		Gene Set
G protein signaling																			3 (8.2E-3)	Gene Set
IL-6 signaling pathway																	3 (4.1E-3)			Gene Set
Inflammatory response pathway														3 (3.16E-5)						Gene Set
Insulin signaling		3 (1.29E-3)						3 (1.0E-3)			3 (9.0E-3)						4 (2.81E-3)			Gene Set
Prostaglandin synthesis and regulation																	3 (0.0E-3)			Gene Set
Retinol metabolism																		3 (0.0030)		Gene Set
rnochr1q											11 (0.0431)									Cytogenetic band
rnochr2q				7 (0.0469)	10 (0.0479)										4 (0.0487)					Cytogenetic band
rnochr2q16			3 (0.0169)		3 (0.0051)										3 (0.0036)				3 (0.0385)	Cytogenetic band
rnochr2q34		4 (0.0417)																		Cytogenetic band
rnochr3q21		3 (0.042)																		Cytogenetic band
rnochr3q35					3 (0.0159)															Cytogenetic band
rnochr9q33														4 (0.0292)						Cytogenetic band
rnochr10q31								3 (0.0202)												Cytogenetic band
rnochr11q53																		6 (0.0093)		Cytogenetic band
rnochr20q					3 (0.0323)															Cytogenetic band
