# Supplementary material for: Genetic Background Specific Hypoxia Resistance in Rat is Correlated with Balanced Activation of a Cross-Chromosomal Genetic Network Centering on Physiological Homeostasis
Source: Front Genet. 2012 Oct 15;3:208. doi: 10.3389/fgene.2012.00208 (PMC3471511; doi:10.3389/fgene.2012.00208)
Supplement: Supplementary Table S3 — Structure of the hypoxia-associated genetic core network de novo generated by information theoretic network remodeling approach using the transcriptomic data. Node 1 and Node 2 are genes (indicated by gene symbol) that significantly co-regulate, and therefore potentially interact. The weight of interaction is given in the third column. [file 34650_Mao_DataSheet3.XLS]

## Sheet: Suppl Table 3
Node 1	Node 2	Weight
Stx6	Ca3	0.452855
Ca3	Stx6	0.452855
Plcd4	Alb	0.438623
Alb	Plcd4	0.438623
Prlpd	Hbe1	0.431154
Hbe1	Prlpd	0.431154
Rps13	Pik3r1	0.417905
Pik3r1	Rps13	0.417905
Pip5k2a	Pdi4	0.415767
Pdi4	Pip5k2a	0.415767
Pdi4	Hbe1	0.413547
Hbe1	Pdi4	0.413547
Mug1	Alb	0.403878
Alb	Mug1	0.403878
Tcirg1	Impa2	0.3975
Impa2	Tcirg1	0.3975
Prlpd	Impa2	0.394729
Impa2	Prlpd	0.394729
Rps15a	Rps13	0.387937
Rps13	Rps15a	0.387937
Impa2	Hbe1	0.38425
Hbe1	Impa2	0.38425
Pdi4	Prlpd	0.372553
Prlpd	Pdi4	0.372553
Ocln	Chi3l1	0.368692
Chi3l1	Ocln	0.368692
Pdi4	Impa2	0.364335
Impa2	Pdi4	0.364335
Pitpn	Fxc1	0.363355
Fxc1	Pitpn	0.363355
Pip5k2a	Hbe1	0.361472
Hbe1	Pip5k2a	0.361472
Tcirg1	Prlpd	0.347676
Prlpd	Tcirg1	0.347676
Pip5k2a	Tcirg1	0.343655
Tcirg1	Pip5k2a	0.343655
Pip5k2a	Impa2	0.338553
Impa2	Pip5k2a	0.338553
Rara	Impa2	0.330121
Impa2	Rara	0.330121
Zfp36l1	Klrb1b	0.325803
Klrb1b	Zfp36l1	0.325803
LOC245957	Cspg6	0.324885
Cspg6	LOC245957	0.324885
Prlpd	Alas2	0.319866
Alas2	Prlpd	0.319866
Tcirg1	Pdi4	0.314329
Pdi4	Tcirg1	0.314329
Rara	Tcirg1	0.304242
Tcirg1	Rara	0.304242
Hbe1	Alas2	0.300526
Alas2	Hbe1	0.300526
Map3k1	Gstm3	0.294582
Gstm3	Map3k1	0.294582
Impa2	Alas2	0.291583
Alas2	Impa2	0.291583
Fstl	Fosl1	0.291496
Fosl1	Fstl	0.291496
Pfkfb2	Ppia	0.290207
Ppia	Pfkfb2	0.290207
Rara	Prlpd	0.283613
Prlpd	Rara	0.283613
Rpl18	LOC246234	0.283447
LOC246234	Rpl18	0.283447
Col5a1	Fosl1	0.280738
Fosl1	Col5a1	0.280738
Rpo1-2	Rps15a	0.275866
Rps15a	Rpo1-2	0.275866
Col1a1	Fosl1	0.273221
Fosl1	Col1a1	0.273221
Tcirg1	Alas2	0.272368
Alas2	Tcirg1	0.272368
Hrmt1l2	Lrat	0.271878
Lrat	Hrmt1l2	0.271878
Cldn3	Abcc1	0.269689
Abcc1	Cldn3	0.269689
Lgals7	Impa2	0.265522
Impa2	Lgals7	0.265522
Apeg1	Hba1	0.263259
Hba1	Apeg1	0.263259
Col1a2	Col1a1	0.260892
Col1a1	Col1a2	0.260892
Hpn	Bambi	0.259715
Bambi	Hpn	0.259715
LOC81827	Hrmt1l2	0.259581
Hrmt1l2	LOC81827	0.259581
Eln	Ascl1	0.259553
Ascl1	Eln	0.259553
Ppp1r2	Pscd2	0.259146
Pscd2	Ppp1r2	0.259146
Rpo1-2	Rps13	0.259061
Rps13	Rpo1-2	0.259061
Fstl	Col1a1	0.257719
Col1a1	Fstl	0.257719
Slc2a3	Rgs5	0.254886
Rgs5	Slc2a3	0.254886
Cdk4	Calm2	0.254317
Calm2	Cdk4	0.254317
Rpo1-2	Pik3r1	0.249828
Pik3r1	Rpo1-2	0.249828
Pitpn	Capn2	0.246585
Capn2	Pitpn	0.246585
LOC252855	Rps13	0.24369
Rps13	LOC252855	0.24369
Klf5	Impa2	0.242687
Impa2	Klf5	0.242687
Rps13	Cox7a3	0.242236
Cox7a3	Rps13	0.242236
Mgst1	Apoa2	0.241917
Apoa2	Mgst1	0.241917
Phb	Pdi4	0.24173
Pdi4	Phb	0.24173
Nog	Ywhab	0.241525
Ywhab	Nog	0.241525
Lgals7	Prlpd	0.23682
Prlpd	Lgals7	0.23682
Rps23	Rps15a	0.236417
Rps15a	Rps23	0.236417
Hadhb	Edg5	0.235697
Edg5	Hadhb	0.235697
Cyp2c39	Alb	0.234313
Alb	Cyp2c39	0.234313
Mlp	Ywhab	0.233538
Ywhab	Mlp	0.233538
Pik3r1	Cox7a3	0.232428
Cox7a3	Pik3r1	0.232428
Fosl1	Ascl1	0.229457
Ascl1	Fosl1	0.229457
Impa2	Adamts1	0.229056
Adamts1	Impa2	0.229056
Plcd4	Agt	0.228543
Agt	Plcd4	0.228543
Apeg1	Pdi4	0.225942
Pdi4	Apeg1	0.225942
Pim3	Ubqln1	0.225629
Ubqln1	Pim3	0.225629
Rps12	Rpl27	0.225288
Rpl27	Rps12	0.225288
Spg7	Ywhab	0.222441
Sh3kbp1	Spg7	0.222441
Col1a2	Col5a1	0.222351
Col5a1	Col1a2	0.222351
Tyro3	Fxc1	0.221797
Fxc1	Tyro3	0.221797
Chrm3	Calm2	0.22013
Calm2	Chrm3	0.22013
Hbe1	Adamts1	0.219549
Adamts1	Hbe1	0.219549
Vdac1	Stmn3	0.219201
Stmn3	Vdac1	0.219201
Rps21	Rps15a	0.218756
Rps15a	Rps21	0.218756
Mawbp	Cspg6	0.217856
Cspg6	Mawbp	0.217856
Phb	Hbe1	0.216771
Hbe1	Phb	0.216771
Alb	Agt	0.216455
Agt	Alb	0.216455
Tulip1	Fstl	0.216341
Fstl	Tulip1	0.216341
Rps15a	Cox7a3	0.215807
Cox7a3	Rps15a	0.215807
Cyp2d2	Cyp2d18	0.215615
Cyp2d18	Cyp2d2	0.215615
Sdha	Hadhb	0.214946
Hadhb	Sdha	0.214946
Smarca4	Btbd14b	0.214311
Btbd14b	Smarca4	0.214311
LOC252855	Rps15a	0.214
Rps15a	LOC252855	0.214
Klf5	Tcirg1	0.213985
Tcirg1	Klf5	0.213985
Bnip3l	Chrm3	0.213915
Chrm3	Bnip3l	0.213915
Col1a1	Ascl1	0.212536
Ascl1	Col1a1	0.212536
Pik3r1	Edg5	0.212069
Edg5	Pik3r1	0.212069
Phb	Prlpd	0.211433
Prlpd	Phb	0.211433
Tulip1	Col1a1	0.209696
Col1a1	Tulip1	0.209696
Slc10a1	LOC245957	0.207807
LOC245957	Slc10a1	0.207807
Cib1	Dnch1	0.206961
Dnch1	Cib1	0.206961
Arpc1a	Calm2	0.206652
Calm2	Arpc1a	0.206652
Hba1	Pdi4	0.206398
Pdi4	Hba1	0.206398
Phb	Pip5k2a	0.206273
Pip5k2a	Phb	0.206273
Ncoa2	Arpc1a	0.205482
Arpc1a	Ncoa2	0.205482
Gja1	Arpc1a	0.205381
Arpc1a	Gja1	0.205381
Cdk4	Bok	0.205178
Bok	Cdk4	0.205178
Smarcd2	Actg2	0.205073
Actg2	Smarcd2	0.205073
Cyp2c39	Mug1	0.20496
Mug1	Cyp2c39	0.20496
Dnch1	Chrm3	0.204848
Chrm3	Dnch1	0.204848
Oxr1	Klre1	0.204752
Klre1	Oxr1	0.204752
Plod2	Fosl1	0.203952
Fosl1	Plod2	0.203952
Tcirg1	Adamts1	0.203891
Adamts1	Tcirg1	0.203891
Rpn2	Calm2	0.203816
Myo1b	Rpn2	0.203816
Sdha	Edg5	0.203806
Pv1	Sdha	0.203806
Rps21	Pik3r1	0.2038
Pik3r1	Rps21	0.2038
Tsnax	Prdx5	0.203051
Prdx5	Tsnax	0.203051
Rpo1-2	Cib1	0.202729
Cib1	Rpo1-2	0.202729
Loc192259	Smarca4	0.201871
Smarca4	Loc192259	0.201871
Tulip1	Fosl1	0.201509
Fosl1	Tulip1	0.201509
Mmp23	Fosl1	0.20091
Fosl1	Mmp23	0.20091
Oxr1	Mfng	0.19955
Mfng	Oxr1	0.19955
Cubn	Edg5	0.198947
Edg5	Cubn	0.198947
Prlpd	Adamts1	0.198754
Adamts1	Prlpd	0.198754
Nog	Cspg6	0.19875
Dpp4	Nog	0.19875
Tgfb1	Strn	0.198059
Strn	Tgfb1	0.198059
Rps21	Rps13	0.197737
Rps13	Rps21	0.197737
Sdha	Prdx5	0.197097
Prdx5	Sdha	0.197097
Rpl30	Rps15a	0.196303
Rps15a	Rpl30	0.196303
Slc30a4	Ctsb	0.196211
Ctsb	Slc30a4	0.196211
Dnch1	Arpc1a	0.195694
Arpc1a	Dnch1	0.195694
Slc2a2	Myh6	0.194724
Myh6	Slc2a2	0.194724
Ccl5	Cyta	0.194648
Cyta	Ccl5	0.194648
Ddr1	Cspg6	0.194582
Cspg6	Ddr1	0.194582
Smarca4	Cbl27	0.194532
Cbl27	Smarca4	0.194532
Ctse	Eif4a1	0.194345
Eif4a1	Ctse	0.194345
Smarca4	Cspg6	0.194304
Dpp4	Smarca4	0.194304
Rps12	Rps15a	0.194293
Rps15a	Rps12	0.194293
Tnni1	Cap1	0.194261
Cap1	Tnni1	0.194261
Prkr	Akap11	0.193992
Akap11	Prkr	0.193992
Klre1	Coq7	0.193843
Coq7	Klre1	0.193843
Rps12	Rpo1-2	0.193456
Rpo1-2	Rps12	0.193456
Gzmk	Ccl5	0.192721
Ccl5	Gzmk	0.192721
Ywhab	Cspg6	0.192719
Nucks	Dnch1	0.19265
Dnch1	Nucks	0.19265
Fn1	Ascl1	0.192493
Ascl1	Fn1	0.192493
Bcat2	Bckdhb	0.192439
Bckdhb	Bcat2	0.192439
Nadsyn1	Cox7a3	0.192037
Cox7a3	Nadsyn1	0.192037
Prdx5	Hadhb	0.191538
Hadhb	Prdx5	0.191538
Sdha	Bckdhb	0.191427
Bckdhb	Sdha	0.191427
Fbln5	Fosl1	0.191046
Fosl1	Fbln5	0.191046
Thbs4	Ascl1	0.190862
Ascl1	Thbs4	0.190862
Scnb3	Pde4b	0.190397
Pde4b	Scnb3	0.190397
Itgax	Pmpcb	0.190376
Pmpcb	Itgax	0.190376
Thbd	Psme2	0.190286
Psme2	Thbd	0.190286
Pmpcb	Ywhab	0.190201
Ywhab	Pmpcb	0.190201
Pggt1b	Ywhab	0.190012
Ywhab	Pggt1b	0.190012
Pmpcb	Ihpk1	0.189871
Ihpk1	Pmpcb	0.189871
Tdg	Col5a1	0.189843
Col5a1	Tdg	0.189843
Lgals8	Cspg6	0.189795
Cspg6	Lgals8	0.189795
Pafah1b3	Pik3r1	0.188818
Pik3r1	Pafah1b3	0.188818
Slc25a5	Itgb1	0.188558
Itgb1	Slc25a5	0.188558
Abcf1	Gadd45a	0.188507
Gadd45a	Abcf1	0.188507
Ruvbl1	Actr3	0.188178
Actr3	Ruvbl1	0.188178
Mapre1	Smarca4	0.187791
Smarca4	Mapre1	0.187791
PRG-4	Suclg1	0.187065
Suclg1	PRG-4	0.187065
Gm2a	Bok	0.186506
Bok	Gm2a	0.186506
Nadsyn1	Hadhb	0.185712
Hadhb	Nadsyn1	0.185712
Cox7b	Bcap27	0.184841
Bcap27	Cox7b	0.184841
Phkb	Ncoa2	0.1848
Ncoa2	Phkb	0.1848
Strn	Slc10a1	0.184619
Slc10a1	Strn	0.184619
Spn	Coro1a	0.184453
Coro1a	Spn	0.184453
Ruvbl1	Crko	0.184235
Crko	Ruvbl1	0.184235
Hipk3	Calm2	0.183711
Calm2	Hipk3	0.183711
Pik3r1	Acly	0.183589
Acly	Pik3r1	0.183589
Il1rl1	Hmgb2	0.183383
Hmgb2	Il1rl1	0.183383
LOC266687	Ihpk1	0.183379
Ihpk1	LOC266687	0.183379
Ncoa2	Cspg6	0.183348
Cspg6	Ncoa2	0.183348
Smarca4	Gtrap48	0.183325
Gtrap48	Smarca4	0.183325
Chrm3	Arpc1a	0.183052
Arpc1a	Chrm3	0.183052
MGC72614	Sox11	0.182809
Sox11	MGC72614	0.182809
Slc10a1	Cspg6	0.182726
Dpp4	Slc10a1	0.182726
Hba1	Impa2	0.182687
Impa2	Hba1	0.182687
Fads1	Atp1b3	0.182102
Atp1b3	Fads1	0.182102
P4ha1	Arpc1a	0.181145
Rere	P4ha1	0.181145
Ncoa2	Ctse	0.180761
Ctse	Ncoa2	0.180761
Ctse	Cspg6	0.180727
Cspg6	Ctse	0.180727
Plat	Tulip1	0.180671
Tulip1	Plat	0.180671
Pik3r1	Eif4a1	0.180476
Eif4a1	Pik3r1	0.180476
Hspb7	Cspg6	0.180456
Cspg6	Hspb7	0.180456
Mmp23	Col1a1	0.180428
Col1a1	Mmp23	0.180428
Tulip1	Cxcl12	0.18026
Cxcl12	Tulip1	0.18026
Plec1	Gm130	0.180055
Gm130	Plec1	0.180055
Obscn	Ywhab	0.179863
Ywhab	Obscn	0.179863
Nadsyn1	Edg5	0.179752
Edg5	Nadsyn1	0.179752
Rps12	Rps13	0.179537
Rps13	Rps12	0.179537
Cldn3	Cspg6	0.179518
Cspg6	Cldn3	0.179518
Mrt1	Fosl1	0.179487
Fosl1	Mrt1	0.179487
Ret	isg12(b)	0.179384
isg12(b)	Ret	0.179384
Sth2	Udpgt	0.17926
Udpgt	Sth2	0.17926
Ubqln1	Edg5	0.179137
Pv1	Ubqln1	0.179137
Ssrp1	Pik3r1	0.179033
Pik3r1	Ssrp1	0.179033
Rabggtb	Prlpd	0.179013
Prlpd	Rabggtb	0.179013
Smarca4	Hipk3	0.179012
Hipk3	Smarca4	0.179012
Lyric	Hipk3	0.178701
Hipk3	Lyric	0.178701
Rabggtb	Hbe1	0.17854
Hbe1	Rabggtb	0.17854
Ube2n	Apc	0.178339
Apc	Ube2n	0.178339
Cdk4	Cspg6	0.178303
Cspg6	Cdk4	0.178303
Bak1	Acadvl	0.178285
Acadvl	Bak1	0.178285
Ppp4r1	Bak1	0.178155
Bak1	Ppp4r1	0.178155
Fn1	Adamts1	0.178023
Adamts1	Fn1	0.178023
Crmp1	Chrm3	0.177968
Chrm3	Crmp1	0.177968
Hub	Cspg6	0.177936
Cspg6	Hub	0.177936
Ywhab	Calm2	0.177683
Myo1b	Ywhab	0.177683
km23	Btbd14b	0.177569
Btbd14b	km23	0.177569
Rps13	Atic	0.177397
Atic	Rps13	0.177397
Pik3r1	Calm2	0.177206
Myo1b	Pik3r1	0.177206
Nudt4	Oxr1	0.176993
Oxr1	Nudt4	0.176993
Ube2n	Mfng	0.176859
Cda08	Ube2n	0.176859
Pmpcb	Pik3r1	0.17683
Pik3r1	Pmpcb	0.17683
Pggt1b	Ap3m1	0.176817
Ap3m1	Pggt1b	0.176817
Spg7	Chrm3	0.176731
Chrm3	Spg7	0.176731
Loc192259	LOC245957	0.176297
LOC245957	Loc192259	0.176297
Fuca	Cox8a	0.176057
Cox8a	Fuca	0.176057
Snk	Scnb3	0.175966
Scnb3	Snk	0.175966
Cspg6	Bok	0.175794
Bok	Cspg6	0.175794
Prlpd	Best5	0.175744
Best5	Prlpd	0.175744
Pik3r1	H2afz	0.175643
H2afz	Pik3r1	0.175643
Snrpb	Dnch1	0.175391
Dnch1	Snrpb	0.175391
Zyx	Pxmp3	0.175308
Pxmp3	Zyx	0.175308
Gm130	Clcn7	0.175187
Clcn7	Gm130	0.175187
Hipk3	Btbd14b	0.175169
Btbd14b	Hipk3	0.175169
Rps12	LOC252855	0.175102
LOC252855	Rps12	0.175102
Gzmk	Cyta	0.174948
Cyta	Gzmk	0.174948
Prlpc1	Ncl	0.174924
Ncl	Prlpc1	0.174924
Bok	Calm2	0.174832
Calm2	Bok	0.174832
LOC64201	Acadvl	0.174779
Acadvl	LOC64201	0.174779
Nedd8	Rpo1-2	0.174616
Rpo1-2	Nedd8	0.174616
Numa1	Slc25a5	0.174593
Slc25a5	Numa1	0.174593
Fn1	Fosl1	0.17414
Fosl1	Fn1	0.17414
Prdx5	Mawbp	0.174114
Mawbp	Prdx5	0.174114
Ihpk1	Cspg6	0.174066
Cspg6	Ihpk1	0.174066
Ywhab	Cldn3	0.173989
Cldn3	Ywhab	0.173989
Eif4a1	Arpc1a	0.173982
Arpc1a	Eif4a1	0.173982
Slc20a1	Stx6	0.173901
Stx6	Slc20a1	0.173901
Ncoa2	Ywhab	0.173728
Ywhab	Ncoa2	0.173728
Mfn2	Slc10a1	0.173514
Slc10a1	Mfn2	0.173514
Gdf10	Mawbp	0.172851
Mawbp	Gdf10	0.172851
Celsr2	Ywhab	0.172849
Ywhab	Celsr2	0.172849
isg12(b)	Best5	0.172737
Best5	isg12(b)	0.172737
Nedd8	Rps13	0.172662
Rps13	Nedd8	0.172662
Rabggtb	Tcirg1	0.172485
Tcirg1	Rabggtb	0.172485
Mapk8	Ywhab	0.172379
Ywhab	Mapk8	0.172379
Prlpc1	km23	0.172304
km23	Prlpc1	0.172304
Tsnax	Edg5	0.172302
Pv1	Tsnax	0.172302
Rhk1	Mlp	0.172297
Mlp	Rhk1	0.172297
Emp1	Fosl1	0.172167
Fosl1	Emp1	0.172167
RATACOA1	Ctse	0.171882
Ctse	RATACOA1	0.171882
LOC245957	Cdk4	0.171679
Cdk4	LOC245957	0.171679
Rps26	Apbb1	0.171623
Apbb1	Rps26	0.171623
Rps15a	Chrm3	0.171541
Chrm3	Rps15a	0.171541
Mlp	Cspg6	0.171489
Cspg6	Mlp	0.171489
Nog	Ctse	0.171309
Ctse	Nog	0.171309
LOC266687	Ptp2E	0.17117
Ptp2E	LOC266687	0.17117
Gzma	Gzmk	0.171149
Gzmk	Gzma	0.171149
Oprl	Bid3	0.171146
Bid3	Oprl	0.171146
Nog	Calm2	0.171114
Calm2	Nog	0.171114
Ywhab	Chrm3	0.171083
Ptpro	Ywhab	0.171083
Txn	Rpo1-2	0.170992
Rpo1-2	Txn	0.170992
Btbd14b	Bak1	0.17077
Bak1	Btbd14b	0.17077
Mfn2	Cspg6	0.170722
Cspg6	Mfn2	0.170722
Loc192259	Mlp	0.17072
Mlp	Loc192259	0.17072
Ube2n	Ywhab	0.170658
Sh3kbp1	Ube2n	0.170658
Mfn2	LOC245957	0.170588
LOC245957	Mfn2	0.170588
Hadhb	Acadvl	0.170499
Acadvl	Hadhb	0.170499
Fstl	Fn1	0.170495
Fn1	Fstl	0.170495
km23	Cdk4	0.170205
Cdk4	km23	0.170205
Rhebl1	Pik3r1	0.16977
Pik3r1	Rhebl1	0.16977
Hspa5	Hnrpa1	0.169656
Hnrpa1	Hspa5	0.169656
Tcfubf	Ruvbl1	0.16965
Ruvbl1	Tcfubf	0.16965
Ube2n	Cdk4	0.169617
Cdk4	Ube2n	0.169617
Agt	Ahsg	0.169607
Ahsg	Agt	0.169607
Ubqln1	Coil	0.169493
Coil	Ubqln1	0.169493
Rabggtb	Alas2	0.169314
Alas2	Rabggtb	0.169314
Sglt2	Stau	0.169257
Stau	Sglt2	0.169257
Cspg6	Calm2	0.169227
Calm2	Cspg6	0.169227
Rdc1	Bmp2	0.169183
Bmp2	Rdc1	0.169183
Txn	Rps15a	0.16909
Rps15a	Txn	0.16909
Nmt1	Arpc1a	0.16895
Arpc1a	Nmt1	0.16895
Cyta	Ascl1	0.168793
Ascl1	Cyta	0.168793
Rps12	Apbb1	0.168768
Apbb1	Rps12	0.168768
Rgs4	Adamts1	0.168741
Adamts1	Rgs4	0.168741
Oaz1	Ywhab	0.168542
Ywhab	Oaz1	0.168542
Hdgfrp3	Cspg6	0.168486
Cspg6	Hdgfrp3	0.168486
Thbs4	Fosl1	0.16844
Fosl1	Thbs4	0.16844
Pmpcb	Bckdhb	0.16831
Bckdhb	Pmpcb	0.16831
Mfng	Cspg6	0.168047
Cspg6	Mfng	0.168047
Dci	Cpt2	0.167971
Cpt2	Dci	0.167971
Rcl	Jup	0.16792
Jup	Rcl	0.16792
Emp1	Arpc1a	0.167781
Arpc1a	Emp1	0.167781
Pmpcb	Edg5	0.167749
Edg5	Pmpcb	0.167749
H2afz	Atp1b3	0.167676
Atp1b3	H2afz	0.167676
Smarcd2	Zyx	0.167599
Zyx	Smarcd2	0.167599
Tpra40	Chrm3	0.167521
Chrm3	Tpra40	0.167521
Strn	Cdk4	0.16748
Cdk4	Strn	0.16748
Rpn2	Pik3r1	0.167336
Pik3r1	Rpn2	0.167336
Sdc4	Mawbp	0.167156
Mawbp	Sdc4	0.167156
Slc10a1	Hspe1	0.167035
Hspe1	Slc10a1	0.167035
Ywhab	Ctse	0.166899
Ctse	Ywhab	0.166899
LOC246218	Cxcl12	0.166867
Cxcl12	LOC246218	0.166867
Sc5d	omb5	0.166839
omb5	Sc5d	0.166839
Neo1	Smarca4	0.166779
Smarca4	Neo1	0.166779
Dpt	Casp7	0.166724
Casp7	Dpt	0.166724
Nadsyn1	Pik3r1	0.166623
Pik3r1	Nadsyn1	0.166623
Ugt8	Ppm1a	0.16654
Ppm1a	Ugt8	0.16654
Col18a1	Fosl1	0.166502
Fosl1	Col18a1	0.166502
Tsnax	Ihpk1	0.166433
Ihpk1	Tsnax	0.166433
Oprl	bdif-1	0.166258
bdif-1	Oprl	0.166258
Psmb7	Pdk1	0.166156
Pdk1	Psmb7	0.166156
Loc192259	Cspg6	0.166146
Cspg6	Loc192259	0.166146
Rpl17	Minpp1	0.166138
Minpp1	Rpl17	0.166138
Rpn2	Hipk3	0.165954
Hipk3	Rpn2	0.165954
Smarca4	Pik3r1	0.165922
Pik3r1	Smarca4	0.165922
km23	Cspg6	0.165876
Cspg6	km23	0.165876
Ube2n	Nog	0.165731
Nog	Ube2n	0.165731
MGC72614	Anxa7	0.165685
Anxa7	MGC72614	0.165685
Mrt1	Col5a1	0.165676
Col5a1	Mrt1	0.165676
Glrx2	Smarca4	0.165623
Smarca4	Glrx2	0.165623
Spin2c	Mad3	0.165421
Mad3	Spin2c	0.165421
Sdha	Mg87	0.165317
Mg87	Sdha	0.165317
Ckb	Arpc1a	0.165278
Arpc1a	Ckb	0.165278
Optn	Gpbar1	0.165207
Gpbar1	Optn	0.165207
Bcap27	Bckdk	0.16519
Bckdk	Bcap27	0.16519
Ywhab	Bmp1	0.165168
Bmp1	Ywhab	0.165168
Strn	LOC245957	0.165037
LOC245957	Strn	0.165037
Ctse	Arpc1a	0.164895
Arpc1a	Ctse	0.164895
Tuba1	Itgb1	0.164705
Itgb1	Tuba1	0.164705
Ppp4r1	Edg5	0.164686
Edg5	Ppp4r1	0.164686
Cib1	Atp6s14	0.164678
Atp6s14	Cib1	0.164678
Ywhag	Actr3	0.164611
Actr3	Ywhag	0.164611
Cap1	Actr3	0.1646
Actr3	Cap1	0.1646
Tsnax	Hadhb	0.164539
Hadhb	Tsnax	0.164539
Gak	Edg5	0.16447
Edg5	Gak	0.16447
Psmb3	Sdc4	0.16446
Sdc4	Psmb3	0.16446
Ctse	Calm2	0.164417
Calm2	Ctse	0.164417
Ubqln1	isg12(b)	0.16437
isg12(b)	Ubqln1	0.16437
Sox11	Hla-dmb	0.16432
Hla-dmb	Sox11	0.16432
Psme2	Cbl27	0.164264
Cbl27	Psme2	0.164264
LOC245957	Mlp	0.164216
Mlp	LOC245957	0.164216
Vamp3	Hbe1	0.164101
Hbe1	Vamp3	0.164101
Smarca4	Foxd1	0.164031
Foxd1	Smarca4	0.164031
Psma3	Smarca4	0.163807
Smarca4	Psma3	0.163807
Zyx	Itgb1	0.163717
Itgb1	Zyx	0.163717
Rhk1	Ywhab	0.163686
Sh3kbp1	Rhk1	0.163686
RATACOA1	Oxr1	0.163605
Oxr1	RATACOA1	0.163605
Emp1	Itgb1	0.163601
Itgb1	Emp1	0.163601
LOC245957	Evt1	0.163589
Evt1	LOC245957	0.163589
Rab5a	Csnk1a1	0.163533
Csnk1a1	Rab5a	0.163533
Nog	Hipk3	0.163494
Hipk3	Nog	0.163494
Prkcdbp	LOC245957	0.163484
LOC245957	Prkcdbp	0.163484
Vdac2	Cyta	0.163405
Cyta	Vdac2	0.163405
Nedd8	Calm2	0.163267
Calm2	Nedd8	0.163267
Smarca4	Bak1	0.163228
Bak1	Smarca4	0.163228
Ckb	Ctse	0.162931
Ctse	Ckb	0.162931
Evt1	Cspg6	0.162836
Cspg6	Evt1	0.162836
P4hb	Arpc1a	0.162795
Rere	P4hb	0.162795
Oaz1	Itgax	0.162729
Itgax	Oaz1	0.162729
Pafah1b3	Cox7a3	0.162725
Cox7a3	Pafah1b3	0.162725
Gsta2	Klre1	0.16258
Klre1	Gsta2	0.16258
Pcolce	Col1a1	0.162576
Col1a1	Pcolce	0.162576
Pnlip	Prlph	0.16257
Prlph	Pnlip	0.16257
Shc1	Bnip3l	0.162413
Bnip3l	Shc1	0.162413
Obscn	Cspg6	0.1623
Dpp4	Obscn	0.1623
Ctse	Chrm3	0.162289
Chrm3	Ctse	0.162289
Pgcp	Dcps	0.162268
Dcps	Pgcp	0.162268
Tfpt	Ywhab	0.162049
Sh3kbp1	Tfpt	0.162049
Lamc1	Fosl1	0.161922
Fosl1	Lamc1	0.161922
Mawbp	Acly	0.161851
Acly	Mawbp	0.161851
Hipk3	Cbl27	0.161662
Cbl27	Hipk3	0.161662
bdif-1	Acadvl	0.16164
Acadvl	bdif-1	0.16164
Clcn7	Ihpk1	0.16153
Ihpk1	Clcn7	0.16153
Pik3r1	Mawbp	0.161492
Mawbp	Pik3r1	0.161492
Txn	Cox7a3	0.161389
Cox7a3	Txn	0.161389
Rab2	Tcirg1	0.1613
Tcirg1	Rab2	0.1613
Gpbar1	Jup	0.161246
Jup	Gpbar1	0.161246
Mapre1	Ncoa2	0.161236
Ncoa2	Mapre1	0.161236
Pvrl1	Prdx5	0.161162
Prdx5	Pvrl1	0.161162
Sdha	Cox7a3	0.161047
Cox7a3	Sdha	0.161047
Cttnb	Dnch1	0.160937
Dnch1	Cttnb	0.160937
Spc18	Nucks	0.160743
Nucks	Spc18	0.160743
Cspg6	Chrm3	0.160693
Chrm3	Cspg6	0.160693
Mfn2	Mlp	0.160683
Mlp	Mfn2	0.160683
Rab2	Prlpd	0.160642
Prlpd	Rab2	0.160642
Has2	Dnch1	0.160597
Dnch1	Has2	0.160597
MGC72638	Arpc1a	0.160395
Arpc1a	MGC72638	0.160395
Rara	Rab2	0.160367
Rab2	Rara	0.160367
Ubqln1	Hla-dmb	0.160334
Hla-dmb	Ubqln1	0.160334
Mawbp	Ihpk1	0.160116
Ihpk1	Mawbp	0.160116
Atp1b3	Calm2	0.159976
Calm2	Atp1b3	0.159976
Scnb3	Fosl1	0.159966
Fosl1	Scnb3	0.159966
CHOT1	Klre1	0.159931
Klre1	CHOT1	0.159931
Emp1	Dnch1	0.159733
Dnch1	Emp1	0.159733
RATACOA1	omb5	0.159729
omb5	RATACOA1	0.159729
Nelf	Arpc1a	0.159694
Arpc1a	Nelf	0.159694
Ihpk1	Acly	0.159688
Acly	Ihpk1	0.159688
Cldn1	Hadhb	0.15967
Hadhb	Cldn1	0.15967
Obscn	Spg7	0.159656
Spg7	Obscn	0.159656
Jup	Ap1g1	0.159646
Ap1g1	Jup	0.159646
Coq7	Arpc1a	0.159633
Arpc1a	Coq7	0.159633
Cspg6	Bak1	0.159573
Bak1	Cspg6	0.159573
Phkb	Rps15a	0.159529
Rps15a	Phkb	0.159529
Slc10a1	Mlp	0.159484
Mlp	Slc10a1	0.159484
Ppp1ca	Snrpb	0.159375
Snrpb	Ppp1ca	0.159375
Txn	Rps13	0.159331
Rps13	Txn	0.159331
Rps12	Rps26	0.159305
Rps26	Rps12	0.159305
Sdha	Acly	0.159093
Acly	Sdha	0.159093
Atp6v1d	Ddr1	0.158959
Ddr1	Atp6v1d	0.158959
Gja1	Nucks	0.1589
Nucks	Gja1	0.1589
Nog	Abcc1	0.158813
Abcc1	Nog	0.158813
Cox7a3	Bcap27	0.158809
Bcap27	Cox7a3	0.158809
S100a10	Mme	0.158693
Mme	S100a10	0.158693
P4hb	Dnch1	0.158681
Dnch1	P4hb	0.158681
Foxd1	Btbd14b	0.158593
Btbd14b	Foxd1	0.158593
Pmpcb	Ppp4r1	0.158534
Ppp4r1	Pmpcb	0.158534
Pnlip	Mme	0.158521
Mme	Pnlip	0.158521
km23	Hipk3	0.158507
Hipk3	km23	0.158507
Rpl27	Rps13	0.15843
Rps13	Rpl27	0.15843
Strn	Ywhab	0.158386
Sh3kbp1	Strn	0.158386
Hdgfrp3	km23	0.15838
km23	Hdgfrp3	0.15838
Rhk1	Bmp1	0.158306
Bmp1	Rhk1	0.158306
Rhebl1	Eif4a1	0.15823
Eif4a1	Rhebl1	0.15823
Oaz1	Pmpcb	0.158219
Pmpcb	Oaz1	0.158219
Cdc91l1	Col1a1	0.158192
Col1a1	Cdc91l1	0.158192
Gpbar1	Edg5	0.158129
Edg5	Gpbar1	0.158129
Hdgf	Impa2	0.158049
Impa2	Hdgf	0.158049
Lyric	Oxr1	0.157965
Oxr1	Lyric	0.157965
Loc192259	Calm2	0.157961
Calm2	Loc192259	0.157961
Tgm2	Myh9	0.15796
Myh9	Tgm2	0.15796
Nog	Mfng	0.157922
Mfng	Nog	0.157922
Lgals5	Best5	0.157817
Best5	Lgals5	0.157817
Lmna	Col5a1	0.157732
Col5a1	Lmna	0.157732
Mfng	Chrm3	0.157731
Gak	Ihpk1	0.157731
Ihpk1	Gak	0.157731
Chrm3	Mfng	0.157731
Ehd4	Bak1	0.157717
Bak1	Ehd4	0.157717
Ckb	Ywhab	0.157656
Ywhab	Ckb	0.157656
Bmp1	Arpc1a	0.157574
Arpc1a	Bmp1	0.157574
LOC315085	Adh1	0.15752
Adh1	LOC315085	0.15752
Hipk3	Cdk4	0.157219
Cdk4	Hipk3	0.157219
Hspb7	Ywhab	0.157192
Ywhab	Hspb7	0.157192
Nov	Ascl1	0.157171
Ascl1	Nov	0.157171
Sdc4	Pik3r1	0.157147
Pik3r1	Sdc4	0.157147
km23	Bak1	0.157078
Bak1	km23	0.157078
Rabggtb	Pdi4	0.157044
Pdi4	Rabggtb	0.157044
Dnch1	Bmp1	0.157035
Bmp1	Dnch1	0.157035
Col18a1	Serpinf1	0.157032
Serpinf1	Col18a1	0.157032
Ptprc	Acadvl	0.156976
Acadvl	Ptprc	0.156976
Prlpd	Fn1	0.156881
Fn1	Prlpd	0.156881
Snk	Erbb3	0.156631
Erbb3	Snk	0.156631
Jup	Atp1b3	0.156629
Atp1b3	Jup	0.156629
MGC72614	Hla-dmb	0.156626
Hla-dmb	MGC72614	0.156626
Snrpb	Atp6b2	0.156594
Atp6b2	Snrpb	0.156594
Mllt3	Hipk3	0.156526
Hipk3	Mllt3	0.156526
Hdgfrp3	Bok	0.156506
Bok	Hdgfrp3	0.156506
Nkx6a	Arpc1a	0.156458
Arpc1a	Nkx6a	0.156458
Prlph	Mme	0.156442
Mme	Prlph	0.156442
km23	Calm2	0.156424
Calm2	km23	0.156424
Prdx5	Cspg6	0.156423
Dpp4	Prdx5	0.156423
Loc192259	Foxd1	0.156339
Foxd1	Loc192259	0.156339
Sdha	Acadvl	0.156332
Acadvl	Sdha	0.156332
Mme	Cyp2b3	0.156146
Cyp2b3	Mme	0.156146
Dnaja2	Ywhab	0.156053
Ywhab	Dnaja2	0.156053
Ube2n	Bak1	0.156027
Bak1	Ube2n	0.156027
Rab4a	Scnb3	0.155996
Scnb3	Rab4a	0.155996
Nudt4	Hipk3	0.155962
Hipk3	Nudt4	0.155962
Dncic2	Mlp	0.155751
Mlp	Dncic2	0.155751
Mlp	Eif4a1	0.155608
Eif4a1	Mlp	0.155608
Pik3c3	Sdha	0.155599
Sdha	Pik3c3	0.155599
Adcy3	Chrm3	0.155596
Chrm3	Adcy3	0.155596
Ywhag	Itgb1	0.155579
Itgb1	Ywhag	0.155579
Vdac2	Ctse	0.155436
Ctse	Vdac2	0.155436
Gpr56	Arpc1a	0.15542
Arpc1a	Gpr56	0.15542
Loc192259	Chrm3	0.155293
Chrm3	Loc192259	0.155293
Spg7	Rpo1-2	0.155281
Rpo1-2	Spg7	0.155281
Tpra40	Dnch1	0.155182
Scap2	Tpra40	0.155182
Ihpk1	Calm2	0.15513
Calm2	Ihpk1	0.15513
Oxr1	Chrm3	0.155126
Chrm3	Oxr1	0.155126
Ihpk1	Aldh2	0.155088
Aldh2	Ihpk1	0.155088
Pafah1b3	Loc192259	0.155048
Loc192259	Pafah1b3	0.155048
Col18a1	C1s	0.154919
C1s	Col18a1	0.154919
Ywhab	Abcc1	0.154918
Abcc1	Ywhab	0.154918
Cd36	Uxs1	0.154911
Uxs1	Cd36	0.154911
omb5	Ctse	0.15489
Ctse	omb5	0.15489
Prdx5	Acadvl	0.154873
Acadvl	Prdx5	0.154873
Lss	omb5	0.154847
omb5	Lss	0.154847
Ywhab	Adcy3	0.154718
Adcy3	Ywhab	0.154718
Ckb	Cspg6	0.154679
Cspg6	Ckb	0.154679
Ptprc	Edg5	0.15464
Pv1	Ptprc	0.15464
Mlp	Bok	0.154599
Bok	Mlp	0.154599
Mapre1	Calm2	0.154579
Calm2	Mapre1	0.154579
Tcf12	Cdk4	0.154552
Cdk4	Tcf12	0.154552
Eif4a1	Cspg6	0.154543
Cspg6	Eif4a1	0.154543
Rxra	MGC72991	0.15448
MGC72991	Rxra	0.15448
Ptpro	Chrm3	0.154453
Chrm3	Ptpro	0.154453
H2afz	Calm2	0.154452
Calm2	H2afz	0.154452
Ncoa2	Loc192259	0.154423
Loc192259	Ncoa2	0.154423
Pdgfa	Myst2	0.154387
Myst2	Pdgfa	0.154387
Gpbar1	Pik3r1	0.154386
Pik3r1	Gpbar1	0.154386
Avdp	Gamt	0.154384
Gamt	Avdp	0.154384
Rgs2	Cdipt	0.154333
Cdipt	Rgs2	0.154333
Rps23	Rpl19	0.154298
Rpl19	Rps23	0.154298
Ppp1ca	Atp5d	0.154255
Atp5d	Ppp1ca	0.154255
Pik3c3	Gpx4	0.154244
Gpx4	Pik3c3	0.154244
Ptp2E	Calm3	0.154142
Calm3	Ptp2E	0.154142
Oxr1	Ddr1	0.154135
Ddr1	Oxr1	0.154135
Rhebl1	Calm2	0.154049
Myo1b	Rhebl1	0.154049
Crot	Cubn	0.154042
Cubn	Crot	0.154042
Csda	Impa2	0.153972
Impa2	Csda	0.153972
Col18a1	Col5a1	0.153957
Col5a1	Col18a1	0.153957
Sglt2	Shc1	0.153949
Shc1	Sglt2	0.153949
Ncoa2	Mlp	0.153926
Mlp	Ncoa2	0.153926
Itgax	Edg5	0.153878
Edg5	Itgax	0.153878
Pcolce	Col5a1	0.153869
Col5a1	Pcolce	0.153869
Pdgfa	PSMD1	0.153851
PSMD1	Pdgfa	0.153851
Ube2n	Bok	0.153679
Bok	Ube2n	0.153679
Rdc1	Ascl1	0.15367
Ascl1	Rdc1	0.15367
Smarca4	km23	0.153637
km23	Smarca4	0.153637
Ssrp1	Smarca4	0.153632
Smarca4	Ssrp1	0.153632
Mg87	Ahcy	0.153604
Ahcy	Mg87	0.153604
Itgb1	Myh9	0.153587
Myh9	Itgb1	0.153587
Psma3	Cdk4	0.153575
Cdk4	Psma3	0.153575
Edg5	Acadvl	0.153547
Acadvl	Edg5	0.153547
Gdf10	Ctse	0.153378
Ctse	Gdf10	0.153378
Snk	Pde4b	0.153334
Pde4b	Snk	0.153334
Pik3r1	Cspg6	0.153329
Dpp4	Pik3r1	0.153329
Ghr	Gstm3	0.153296
LOC266687	Evt1	0.153296
Gstm3	Ghr	0.153296
Evt1	LOC266687	0.153296
Pik3r1	Bmp1	0.153278
Bmp1	Pik3r1	0.153278
Sglt2	Cfdp1	0.153269
Cfdp1	Sglt2	0.153269
Ubqln1	Ppp4r1	0.153251
Ppp4r1	Ubqln1	0.153251
Smarca4	Calm2	0.153224
Myo1b	Smarca4	0.153224
Tpra40	Has2	0.153159
Has2	Tpra40	0.153159
Ptgdr2	Glp1r	0.153119
Glp1r	Ptgdr2	0.153119
Slc25a5	Cx3cl1	0.153079
Cx3cl1	Slc25a5	0.153079
Hmgb2	Ddr1	0.153043
Ddr1	Hmgb2	0.153043
Cap1	Coro1b	0.153021
Coro1b	Cap1	0.153021
Ywhab	Eif4a1	0.152972
Eif4a1	Ywhab	0.152972
Pcolce	Thbs4	0.152886
Thbs4	Pcolce	0.152886
Pcolce	Ascl1	0.152872
Ascl1	Pcolce	0.152872
Inpp4a	Has2	0.152834
Has2	Inpp4a	0.152834
Strn	Rab5a	0.152834
Rab5a	Strn	0.152834
Pde4b	Amd1	0.152827
Amd1	Pde4b	0.152827
Cttnb	Arpc1a	0.152812
Arpc1a	Cttnb	0.152812
Tulip1	Jag2	0.152748
Jag2	Tulip1	0.152748
Gdf10	Eif4a1	0.152745
Eif4a1	Gdf10	0.152745
Atp6b2	Ahcy	0.152743
Ahcy	Atp6b2	0.152743
Ptpro	Dnch1	0.152644
Dnch1	Ptpro	0.152644
Dnaja2	Chrm3	0.15264
Chrm3	Dnaja2	0.15264
Rps15a	Ywhab	0.152638
Sh3kbp1	Rps15a	0.152638
Ptprc	Sod1	0.152559
Sod1	Ptprc	0.152559
P4hb	Hadhb	0.152558
Hadhb	P4hb	0.152558
Nnt	Edg5	0.152555
Edg5	Nnt	0.152555
Sod1	Calm2	0.152399
Myo1b	Sod1	0.152399
Spg7	Shc1	0.15235
Shc1	Spg7	0.15235
Vdac3	Edg5	0.152306
Pv1	Vdac3	0.152306
Ptprc	Sdha	0.152245
Sdha	Ptprc	0.152245
Ptp2E	Mfng	0.152243
Mfng	Ptp2E	0.152243
Smarca4	Cdk4	0.152205
Cdk4	Smarca4	0.152205
Txn	H2afz	0.152097
H2afz	Txn	0.152097
Hdlbp	Cspg6	0.152022
Cspg6	Hdlbp	0.152022
Hnrpu	Cldn3	0.152013
Cldn3	Hnrpu	0.152013
Igf2	Amd1	0.152006
Amd1	Igf2	0.152006
Slc22a5	Hsd3b1	0.15193
Hsd3b1	Slc22a5	0.15193
Smarca4	Apc	0.1518
Apc	Smarca4	0.1518
Mawbp	Calm3	0.151797
Calm3	Mawbp	0.151797
Psma3	Ube2n	0.151786
Ube2n	Psma3	0.151786
Ptpn2	Calm2	0.151712
Myo1b	Ptpn2	0.151712
Rhoip3	Fzd9	0.151698
Fzd9	Rhoip3	0.151698
Mfng	Bnip3l	0.151687
Bnip3l	Mfng	0.151687
Pmpcb	Mawbp	0.151661
Mawbp	Pmpcb	0.151661
Tsnax	Cldn1	0.151619
Cldn1	Tsnax	0.151619
Pde4b	Ascl1	0.151506
Ascl1	Pde4b	0.151506
Rps13	Calm2	0.15148
Myo1b	Rps13	0.15148
Spn	Ccl5	0.151456
Ccl5	Spn	0.151456
Vdac1	Rps12	0.151387
Rps12	Vdac1	0.151387
Ppm1a	bdif-1	0.151322
bdif-1	Ppm1a	0.151322
Bcl2l1	Eif4a1	0.151315
Eif4a1	Bcl2l1	0.151315
Ogt	Arpc1a	0.151233
Arpc1a	Ogt	0.151233
TA1	Calm2	0.151216
Myo1b	TA1	0.151216
Slc10a1	Loc192259	0.151187
Loc192259	Slc10a1	0.151187
Ddr1	Chrm3	0.151157
Chrm3	Ddr1	0.151157
Numa1	Ppp1cc	0.151059
Ppp1cc	Numa1	0.151059
Mlp	Ctse	0.150904
Ctse	Mlp	0.150904
Sdc4	Cd164	0.150835
Cd164	Sdc4	0.150835
Slc2a1	Edg5	0.150784
Pv1	Slc2a1	0.150784
Pvrl1	Mawbp	0.150736
Mawbp	Pvrl1	0.150736
LOC64201	Bckdhb	0.150701
Bckdhb	LOC64201	0.150701
Snrpb	Atp5d	0.150542
Atp5d	Snrpb	0.150542
Pvrl1	Bak1	0.150532
Bak1	Pvrl1	0.150532
Lamc1	Col5a1	0.150462
Col5a1	Lamc1	0.150462
Raf1	Hipk3	0.150461
Hipk3	Raf1	0.150461
Celsr2	Ctse	0.150442
Ctse	Celsr2	0.150442
Oaz1	Pik3r1	0.150396
Pik3r1	Oaz1	0.150396
Rpl19	Rps15a	0.15039
Rps15a	Rpl19	0.15039
Rab5a	Fyn	0.150369
Fyn	Rab5a	0.150369
Mlp	Ddr1	0.150297
Ddr1	Mlp	0.150297
Serpinh1	P4ha1	0.150288
P4ha1	Serpinh1	0.150288
Ube2n	Cspg6	0.150279
Pnlip	Itga5	0.150272
Itga5	Pnlip	0.150272
Prlph	Cpg21	0.150212
Cpg21	Prlph	0.150212
Cttnb	Snrpb	0.150192
Snrpb	Cttnb	0.150192
Snrpb	Bmp1	0.150175
Bmp1	Snrpb	0.150175
Rinzf	omb5	0.1501
omb5	Rinzf	0.1501
Dnaja2	Dnch1	0.150094
Dnch1	Dnaja2	0.150094
Foxd1	Calm2	0.150082
Calm2	Foxd1	0.150082
Crip2	Oat	0.15008
Oat	Crip2	0.15008
Rps21	Sdc4	0.150001
Sdc4	Rps21	0.150001
